# Supplementary material for: N7-methylguanosine modification of lncRNAs in a rat model of hypoxic pulmonary hypertension: a comprehensive analysis
Source: BMC Genomics. 2022 Jan 7;23:33. doi: 10.1186/s12864-021-08188-8 (PMC8740322; doi:10.1186/s12864-021-08188-8)
Supplement: Supplementary file 1 — Additional file 1: Data S1: m7G methylated sites of lncRNAs in HPH and control samples. [file 12864_2021_8188_MOESM1_ESM.xlsx]

## Sheet: N1
Methylated RNA sites Column A ~ E: the coordinates of the methylated RNA sites in bed format, please ref http://genome.ucsc.edu/FAQ/FAQformat.html#format1. Column F: the length of the methylated RNA sites Column G ~ H: the transcript id and gene symbol of methylated RNA. Column I ~ K: the enrichment results calculated by MACS. Column L ~ R: the annotation of the methylated LncRNA. Legend: transcr…
methylation sites					methylated RNA			enrichment information			Annotations
chrom	txStart	txEnd	PeakID	score	Peak_length	transcript_id	GeneName	-10*log10(pvalue)	fold_enrichment	FDR	source	RNAlength	coordinates	relationship	Associated_gene_acc	Associated_gene_name	Associated_gene_coordinates
chr1	7017681	7018085	MACS_peak_26	1519.71	404	XR_342473	LOC102547090	1519.71	43.18	100	RefSeq model	730	chr1:7000455-7018085-	bidirectional	NM_001007690	Fbxo30	chr1:7018429-7039844+
chr1	38350682	38350957	MACS_peak_177	109.86	275	ENSRNOT00000023779	AABR06001631.1	109.86	11.58	100	Ensembl	2805	chr1:38348364-38351171-	intergenic
chr1	48306875	48306944	MACS_peak_223	3100	69	XR_349970	Tulp4	3100	114.69	100	RefSeq model	8734	chr1:48306876-48432867+	exon sense-overlapping	NM_001109137	Tulp4	chr1:48334822-48430485+
chr1	51721828	51722165	MACS_peak_244	612.14	337	XR_592190	Tcp1-ps1	612.14	12.97	100	RefSeq model	1636	chr1:51721829-51726733+	exon sense-overlapping	ENSRNOT00000076422	Tcp1	chr1:51719002-51726731+
chr1	51721828	51722165	MACS_peak_244	612.14	337	XR_592190	Tcp1-ps1	612.14	12.97	100	RefSeq model	1636	chr1:51721829-51726733+	exon sense-overlapping	ENSRNOT00000076684	Tcp1	chr1:51721844-51725391+
chr1	51721828	51722165	MACS_peak_244	612.14	337	XR_592190	Tcp1-ps1	612.14	12.97	100	RefSeq model	1636	chr1:51721829-51726733+	exon sense-overlapping	NM_012670	Tcp1	chr1:51719055-51726734+
chr1	51721828	51722165	MACS_peak_244	612.14	337	XR_592190	Tcp1-ps1	612.14	12.97	100	RefSeq model	1636	chr1:51721829-51726733+	natural antisense	ENSRNOT00000076951	RGD1562948	chr1:51726130-51754953-
chr1	52103797	52104041	MACS_peak_249	2117	244	NR_132441	Cahm	2117	25.49	100	RefSeq	1157	chr1:52102885-52104041-	bidirectional	ENSRNOT00000023304	LOC100910212	chr1:52104976-52207882+
chr1	52103797	52104041	MACS_peak_249	2117	244	NR_132441	Cahm	2117	25.49	100	RefSeq	1157	chr1:52102885-52104041-	bidirectional	ENSRNOT00000071865	LOC100910212	chr1:52104976-52209819+
chr1	52103797	52104041	MACS_peak_249	2117	244	NR_132441	Cahm	2117	25.49	100	RefSeq	1157	chr1:52102885-52104041-	bidirectional	NM_001115021	Qk	chr1:52104780-52207884+
chr1	55081280	55081836	MACS_peak_260	422.35	556	XR_589949	LOC103690979	422.35	13.69	100	RefSeq model	988	chr1:55081281-55082421+	intergenic
chr1	55662557	55662851	MACS_peak_263	231.23	294	XR_589961	LOC103690985	231.23	16.09	100	RefSeq model	1095	chr1:55647103-55662851-	intergenic
chr1	58301240	58301365	MACS_peak_280	170.46	125	XR_342723	LOC102550720	170.46	11	100	RefSeq model	2158	chr1:58301241-58307619+	intergenic
chr1	64454130	64454928	MACS_peak_334	111.08	798	XR_590028	LOC103691004	111.08	11.33	100	RefSeq model	6462	chr1:64441037-64455400-	intergenic
chr1	70926880	70927647	MACS_peak_367	441.1	767	XR_342771	LOC102557567	441.1	18.14	100	RefSeq model	2992	chr1:70924653-70927647-	intronic antisense	NM_001099472	Vom2r28	chr1:70894608-70986046+
chr1	71372384	71372814	MACS_peak_371	243.73	430	XR_590067	LOC103691033	243.73	11.74	100	RefSeq model	1975	chr1:71360220-71372814-	intergenic
chr1	71602939	71603334	MACS_peak_372	137.43	395	XR_342780	LOC102547903	137.43	15.35	100	RefSeq model	2663	chr1:71563314-71603334-	bidirectional	NM_001304816	Peg3	chr1:71603499-71630100+
chr1	75609727	75610005	MACS_peak_386	1611.89	278	XR_350145	Eps8l1	1611.89	25.43	100	RefSeq model	4976	chr1:75609728-75625473+	exon sense-overlapping	NM_001108467	Eps8l1	chr1:75610284-75624428+
chr1	75609727	75610005	MACS_peak_386	1611.89	278	XR_350145	Eps8l1	1611.89	25.43	100	RefSeq model	4976	chr1:75609728-75625473+	natural antisense	ENSRNOT00000032627	Ppp1r12c	chr1:75625471-75648495-
chr1	75609727	75610005	MACS_peak_386	1611.89	278	XR_350145	Eps8l1	1611.89	25.43	100	RefSeq model	4976	chr1:75609728-75625473+	natural antisense	NM_001191946	Ppp1r12c	chr1:75625471-75648589-
chr1	76723833	76723948	MACS_peak_419	876.91	115	XR_590060	Lig1	876.91	27.34	100	RefSeq model	4019	chr1:76723834-76762375+	exon sense-overlapping	ENSRNOT00000019799	Lig1	chr1:76727601-76762379+
chr1	76723833	76723948	MACS_peak_419	876.91	115	XR_590060	Lig1	876.91	27.34	100	RefSeq model	4019	chr1:76723834-76762375+	exon sense-overlapping	NM_001024268	Lig1	chr1:76723841-76762378+
chr1	79006630	79006847	MACS_peak_427	937.38	217	ENSRNOT00000013436	AABR06003762.1	937.38	33.09	100	Ensembl	462	chr1:79006279-79006849+	intergenic
chr1	79077958	79078428	MACS_peak_429	3100	470	XR_347613	LOC100361319	3100	35.1	100	RefSeq model	481	chr1:79077899-79078428+	intergenic
chr1	81781677	81781782	MACS_peak_532	3100	105	XR_590057	Clasrp	3100	110.26	100	RefSeq model	2208	chr1:81757541-81781782-	exon sense-overlapping	NM_001024294	Clasrp	chr1:81757541-81781715-
chr1	83526825	83527589	MACS_peak_589	727.69	764	XR_598762	LOC102549501	727.69	20.84	100	RefSeq model	5473	chr1:83517213-83562586+	exon sense-overlapping	ENSRNOT00000027854	4732471J01Rik	chr1:83516478-83517265+
chr1	83526825	83527589	MACS_peak_589	727.69	764	XR_598762	LOC102549501	727.69	20.84	100	RefSeq model	5473	chr1:83517213-83562586+	natural antisense	NM_001107491	Cxcl17	chr1:83530854-83542736-
chr1	83526825	83527589	MACS_peak_589	727.69	764	XR_598762	LOC102549501	727.69	20.84	100	RefSeq model	5473	chr1:83517213-83562586+	natural antisense	NM_012859	Lipe	chr1:83511519-83530200-
chr1	84691741	84692243	MACS_peak_609	62.52	502	ENSRNOT00000072193	AABR06004036.1	62.52	11.41	100	Ensembl	2427	chr1:84689817-84692243-	intergenic
chr1	85219609	85220153	MACS_peak_617	1383.06	544	XR_590105	RGD1560854	1383.06	43.02	100	RefSeq model	3494	chr1:85219610-85228680+	exon sense-overlapping	ENSRNOT00000057230	BC024978	chr1:85220207-85226857+
chr1	88927923	88928079	MACS_peak_710	117.69	156	XR_350213	LOC103690163	117.69	10.1	100	RefSeq model	928	chr1:88927924-88931666+	intergenic
chr1	89273416	89273772	MACS_peak_722	3100	356	NR_037147	Fam98c	3100	66.75	100	RefSeq	1371	chr1:89270393-89273938-	exon sense-overlapping	NM_001198584	Fam98c	chr1:89270393-89273938-
chr1	89693287	89693443	MACS_peak_739	81.49	156	XR_350213	LOC103690163	81.49	8.95	100	RefSeq model	928	chr1:89693288-89697030+	exon sense-overlapping	ENSRNOT00000073256	Zfp420	chr1:89693361-89705585+
chr1	99130251	99130360	MACS_peak_848	299.11	109	XR_342904	LOC100912659	299.11	16.99	100	RefSeq model	1952	chr1:99130252-99149580+	intergenic
chr1	101285751	101285837	MACS_peak_862	114.78	86	XR_590165	LOC102552731	114.78	13.22	100	RefSeq model	372	chr1:101269273-101285837-	exon sense-overlapping	ENSRNOT00000046737	LOC687913	chr1:101269130-101270258-
chr1	101741796	101742482	MACS_peak_889	612.9	686	XR_342912	RGD1563905	612.9	17.09	100	RefSeq model	705	chr1:101741797-101742492+	intergenic
chr1	101820546	101820791	MACS_peak_890	525.18	245	XR_350317	Vrk3	525.18	19.53	100	RefSeq model	2430	chr1:101820547-101847650+	exon sense-overlapping	NM_001005561	Vrk3	chr1:101820322-101847650+
chr1	101930236	101930596	MACS_peak_901	1397.01	360	XR_350313	Ptov1	1397.01	32.84	100	RefSeq model	1623	chr1:101923967-101930596-	exon sense-overlapping	NM_001008304	Ptov1	chr1:101923969-101930515-
chr1	102633181	102633714	MACS_peak_944	641.24	533	XR_590168	LOC102556190	641.24	25.2	100	RefSeq model	1062	chr1:102633182-102638171-	natural antisense	NM_022400	Bcat2	chr1:102633422-102650883+
chr1	107756657	107756755	MACS_peak_989	120.82	98	ENSRNOT00000021365	AABR06004992.1	120.82	9.52	100	Ensembl	516	chr1:107756658-107757179+	intergenic
chr1	135911346	135911553	MACS_peak_1065	561.22	207	ENSRNOT00000076147	Rn50_1_1359.1	561.22	15.97	100	Ensembl	755	chr1:135897698-135911553-	intergenic
chr1	138354900	138355023	MACS_peak_1075	57.8	123	XR_350497	Klhl25	57.8	6.73	100	RefSeq model	3311	chr1:138322710-138355023-	exon sense-overlapping	NM_001039006	Klhl25	chr1:138329799-138354991-
chr1	138903775	138903880	MACS_peak_1077	514.96	105	XR_590620	Hmgb1-ps4	514.96	16.42	100	RefSeq model	1222	chr1:138902560-138903880-	intergenic
chr1	143003331	143003962	MACS_peak_1106	444.35	631	NR_028055	Ngrn	444.35	20.66	100	RefSeq	1728	chr1:143003332-143009179+	exon sense-overlapping	NM_001033900	Ngrn	chr1:143003300-143009179+
chr1	144111862	144112014	MACS_peak_1127	2586.91	152	XR_591481	LOC100362366	2586.91	12.54	100	RefSeq model	469	chr1:144109683-144112268-	intergenic
chr1	149215987	149217724	MACS_peak_1160	80.75	1737	XR_597813	LOC100360413	80.75	14.8	100	RefSeq model	1747	chr1:149215988-149217724-	exon sense-overlapping	ENSRNOT00000073123	LOC100360413	chr1:149216270-149217658-
chr1	150445378	150445660	MACS_peak_1163	3100	282	XR_597811	Fmr1	3100	138.83	100	RefSeq model	2652	chr1:150414463-150445660-	exon sense-overlapping	ENSRNOT00000016228	Fmr1	chr1:150408231-150445610-
chr1	150445378	150445660	MACS_peak_1163	3100	282	XR_597811	Fmr1	3100	138.83	100	RefSeq model	2652	chr1:150414463-150445660-	exon sense-overlapping	NM_052804	Fmr1	chr1:150408225-150445610-
chr1	150631967	150633704	MACS_peak_1164	3100	1737	XR_597813	LOC100360413	3100	32.49	100	RefSeq model	1747	chr1:150631968-150633704-	exon sense-overlapping	ENSRNOT00000073674	LOC100911991	chr1:150632250-150633638-
chr1	154730919	154731462	MACS_peak_1210	3100	543	XR_590376	LOC103691185	3100	140.72	100	RefSeq model	1175	chr1:154730288-154731462-	bidirectional	ENSRNOT00000073574	AABR06007110.1	chr1:154731975-154737611+
chr1	154730919	154731462	MACS_peak_1210	3100	543	XR_590376	LOC103691185	3100	140.72	100	RefSeq model	1175	chr1:154730288-154731462-	bidirectional	NM_001037659	Mpp1	chr1:154731975-154741021+
chr1	160166283	160166577	MACS_peak_1220	281.27	294	XR_343125	LOC102549783	281.27	13.3	100	RefSeq model	1856	chr1:160164615-160166577-	natural antisense	NM_001108491	Me3	chr1:160166289-160360861+
chr1	160682124	160682650	MACS_peak_1226	869.28	526	XR_590382	LOC103691190	869.28	13.23	100	RefSeq model	3186	chr1:160682125-160685442+	intron sense-overlapping	ENSRNOT00000025415	Picalm	chr1:160681971-160752079+
chr1	160682124	160682650	MACS_peak_1226	869.28	526	XR_590382	LOC103691190	869.28	13.23	100	RefSeq model	3186	chr1:160682125-160685442+	intron sense-overlapping	NM_053554	Picalm	chr1:160681965-160761651+
chr1	163815944	163816910	MACS_peak_1239	735.61	966	XR_590384	LOC100912031	735.61	19.95	100	RefSeq model	2924	chr1:163806871-163816910-	intergenic
chr1	171391147	171391272	MACS_peak_1287	139.75	125	XR_343153	LOC100912071	139.75	12.64	100	RefSeq model	3320	chr1:171382716-171391626-	intronic antisense	NM_022235	Kcne3	chr1:171390840-171397804+
chr1	180639168	180639770	MACS_peak_1375	323.01	602	XR_590620	Hmgb1-ps4	323.01	11.42	100	RefSeq model	1222	chr1:180639169-180640387+	intronic antisense	NM_001115045	Ric3	chr1:180621216-180672685-
chr1	180639168	180639770	MACS_peak_1375	323.01	602	XR_590620	Hmgb1-ps4	323.01	11.42	100	RefSeq model	1222	chr1:180639169-180640387+	intronic antisense	NM_001277069	Ric3	chr1:180621216-180672685-
chr1	181605302	181605666	MACS_peak_1386	3130.96	364	XR_590389	Tmem41b	3130.96	60.18	97.56	RefSeq model	1274	chr1:181594946-181605666-	exon sense-overlapping	ENSRNOT00000016224	Tmem41b	chr1:181591182-181605545-
chr1	181605302	181605666	MACS_peak_1386	3130.96	364	XR_590389	Tmem41b	3130.96	60.18	97.56	RefSeq model	1274	chr1:181594946-181605666-	exon sense-overlapping	NM_001012358	Tmem41b	chr1:181591181-181605545-
chr1	182925434	182926319	MACS_peak_1404	62.76	885	XR_590410	LOC103691207	62.76	6.6	100	RefSeq model	3342	chr1:182922676-182927104-	intergenic
chr1	182961258	182961529	MACS_peak_1405	58.68	271	XR_343183	LOC100911864	58.68	8.29	100	RefSeq model	1813	chr1:182961259-182965464+	intergenic
chr1	197704355	197704553	MACS_peak_1488	1482.86	198	XR_343246	LOC102556194	1482.86	45.32	100	RefSeq model	1990	chr1:197702360-197704553-	bidirectional	ENSRNOT00000022726	Eef2k	chr1:197704704-197768158+
chr1	200386997	200387187	MACS_peak_1515	3100	190	XR_350690	Arhgap17	3100	107.63	100	RefSeq model	4300	chr1:200298549-200387187-	exon sense-overlapping	ENSRNOT00000019304	Arhgap17	chr1:200303893-200387135-
chr1	200386997	200387187	MACS_peak_1515	3100	190	XR_350690	Arhgap17	3100	107.63	100	RefSeq model	4300	chr1:200298549-200387187-	exon sense-overlapping	NM_001270692	Arhgap17	chr1:200297801-200387135-
chr1	200386997	200387187	MACS_peak_1515	3100	190	XR_350690	Arhgap17	3100	107.63	100	RefSeq model	4300	chr1:200298549-200387187-	exon sense-overlapping	NM_001270693	Arhgap17	chr1:200297801-200387135-
chr1	200386997	200387187	MACS_peak_1515	3100	190	XR_350690	Arhgap17	3100	107.63	100	RefSeq model	4300	chr1:200298549-200387187-	exon sense-overlapping	NM_001270694	Arhgap17	chr1:200297801-200387135-
chr1	200386997	200387187	MACS_peak_1515	3100	190	XR_350690	Arhgap17	3100	107.63	100	RefSeq model	4300	chr1:200298549-200387187-	exon sense-overlapping	NM_022244	Arhgap17	chr1:200297801-200387135-
chr1	203087026	203087467	MACS_peak_1520	681.61	441	XR_085721	LOC691716	681.61	23.97	100	RefSeq model	441	chr1:203087027-203087467+	intergenic
chr1	205300098	205300955	MACS_peak_1558	3100	857	XR_350695	Taok2	3100	78.49	100	RefSeq model	4058	chr1:205282798-205300955-	exon sense-overlapping	ENSRNOT00000064985	Taok2	chr1:205281971-205300874-
chr1	205300098	205300955	MACS_peak_1558	3100	857	XR_350695	Taok2	3100	78.49	100	RefSeq model	4058	chr1:205282798-205300955-	exon sense-overlapping	NM_022702	Taok2	chr1:205285850-205300255-
chr1	205909557	205909754	MACS_peak_1580	104.62	197	XR_599055	LOC102556905	104.62	6.63	100	RefSeq model	626	chr1:205908920-205909754-	intergenic
chr1	206245757	206246797	MACS_peak_1592	1195.15	1040	XR_590494	Setd1b	1195.15	25.86	100	RefSeq model	7745	chr1:206244869-206270418+	exon sense-overlapping	ENSRNOT00000025773	SETD1B	chr1:206257268-206270414+
chr1	209849641	209849889	MACS_peak_1641	895.93	248	XR_590510	LOC102555739	895.93	25.29	100	RefSeq model	391	chr1:209849642-209851404+	intergenic
chr1	211809977	211810412	MACS_peak_1652	2551.44	435	XR_343307	LOC102552031	2551.44	64.94	100	RefSeq model	7059	chr1:211801253-211811296+	intergenic
chr1	214886889	214886986	MACS_peak_1669	263.6	97	XR_590525	LOC102551963	263.6	10.19	100	RefSeq model	6975	chr1:214879215-214887190-	natural antisense	ENSRNOT00000021379	Ptpre	chr1:214887078-214919139+
chr1	214886889	214886986	MACS_peak_1669	263.6	97	XR_590525	LOC102551963	263.6	10.19	100	RefSeq model	6975	chr1:214879215-214887190-	natural antisense	NM_053767	Ptpre	chr1:214879099-214919141+
chr1	218505402	218506305	MACS_peak_1679	3100	903	XR_590522	Pwwp2b	3100	68.06	100	RefSeq model	4720	chr1:218503784-218524783+	exon sense-overlapping	NM_001108507	Pwwp2b	chr1:218506152-218524788+
chr1	220908847	220908971	MACS_peak_1720	3100	124	XR_595804	LOC498555	3100	54.01	100	RefSeq model	438	chr1:220908593-220910874+	intergenic
chr1	220909648	220909697	MACS_peak_1721	639.38	49	XR_595804	LOC498555	639.38	10.25	100	RefSeq model	438	chr1:220908593-220910874+	intergenic
chr1	220910761	220910874	MACS_peak_1722	1760.21	113	XR_595804	LOC498555	1760.21	14.55	100	RefSeq model	438	chr1:220908593-220910874+	intergenic
chr1	220991782	220991881	MACS_peak_1728	796.33	99	XR_590521	Chid1	796.33	32.43	100	RefSeq model	2044	chr1:220961380-220991881-	exon sense-overlapping	ENSRNOT00000044390	Chid1	chr1:220956823-220991829-
chr1	220991782	220991881	MACS_peak_1728	796.33	99	XR_590521	Chid1	796.33	32.43	100	RefSeq model	2044	chr1:220961380-220991881-	exon sense-overlapping	NM_001047854	Chid1	chr1:220956741-220991807-
chr1	221133515	221133635	MACS_peak_1740	3100	120	XR_350831	Phrf1	3100	157.54	100	RefSeq model	5164	chr1:221133516-221166443+	exon sense-overlapping	ENSRNOT00000023376	Phrf1	chr1:221147883-221166439+
chr1	221133515	221133635	MACS_peak_1740	3100	120	XR_350831	Phrf1	3100	157.54	100	RefSeq model	5164	chr1:221133516-221166443+	exon sense-overlapping	ENSRNOT00000051755	Phrf1	chr1:221133586-221166439+
chr1	221133515	221133635	MACS_peak_1740	3100	120	XR_350831	Phrf1	3100	157.54	100	RefSeq model	5164	chr1:221133516-221166443+	exon sense-overlapping	NM_139093	Phrf1	chr1:221133586-221166439+
chr1	221234412	221235173	MACS_peak_1743	893.52	761	NR_045202	Tmem80	893.52	23.89	100	RefSeq	2288	chr1:221234413-221243406+	natural antisense	NM_031801	Deaf1	chr1:221201335-221234579-
chr1	221345636	221345760	MACS_peak_1754	3100	124	XR_595804	LOC498555	3100	92.1	100	RefSeq model	438	chr1:221345382-221347663+	exon sense-overlapping	ENSRNOT00000057030	LOC100911575	chr1:221345638-221347627+
chr1	221347550	221347663	MACS_peak_1756	1539.7	113	XR_595804	LOC498555	1539.7	11.22	100	RefSeq model	438	chr1:221345382-221347663+	exon sense-overlapping	ENSRNOT00000057030	LOC100911575	chr1:221345638-221347627+
chr1	221428571	221428670	MACS_peak_1761	2707.15	99	XR_590521	Chid1	2707.15	64.86	100	RefSeq model	2044	chr1:221398169-221428670-	exon sense-overlapping	ENSRNOT00000026390	LOC100911881	chr1:221393662-221421732-
chr1	221428571	221428670	MACS_peak_1761	2707.15	99	XR_590521	Chid1	2707.15	64.86	100	RefSeq model	2044	chr1:221398169-221428670-	exon sense-overlapping	NM_001047854	Chid1	chr1:221393530-221428596-
chr1	225316535	225316700	MACS_peak_1819	184.72	165	XR_590543	Tpcn2	184.72	17.4	100	RefSeq model	2299	chr1:225287138-225316700-	exon sense-overlapping	ENSRNOT00000017914	Tpcn2	chr1:225292406-225316612-
chr1	225316535	225316700	MACS_peak_1819	184.72	165	XR_590543	Tpcn2	184.72	17.4	100	RefSeq model	2299	chr1:225287138-225316700-	exon sense-overlapping	NM_001107566	Tpcn2	chr1:225286482-225316676-
chr1	226730592	226730808	MACS_peak_1868	241.76	216	XR_145784	RGD1563323	241.76	12.48	100	RefSeq model	2377	chr1:226730593-226815874-	exon sense-overlapping	ENSRNOT00000036769	RGD1563323	chr1:226730593-226778314-
chr1	227765418	227765618	MACS_peak_1912	3100	200	ENSRNOT00000071617	AABR06009537.3	3100	110.67	100	Ensembl	258	chr1:227765419-227765831-	intronic antisense	ENSRNOT00000072516	AABR06009537.5	chr1:227749934-227768383+
chr1	228420301	228421083	MACS_peak_1943	555.73	782	XR_145790	Sac3d1	555.73	23.64	100	RefSeq model	1586	chr1:228418537-228421158-	exon sense-overlapping	ENSRNOT00000028509	Sac3d1	chr1:228418634-228420960-
chr1	228420301	228421083	MACS_peak_1943	555.73	782	XR_145790	Sac3d1	555.73	23.64	100	RefSeq model	1586	chr1:228418537-228421158-	natural antisense	NM_031759	Naaladl1	chr1:228405386-228418549+
chr1	229615971	229616367	MACS_peak_1991	521.26	396	XR_590545	RGD1308106	521.26	21.84	100	RefSeq model	1531	chr1:229595470-229616367-	exon sense-overlapping	NM_001134575	RGD1308106	chr1:229594278-229616177-
chr1	231859928	231860762	MACS_peak_1998	783.87	834	XR_590584	LOC100912041	783.87	32.58	100	RefSeq model	2014	chr1:231858582-231862048+	bidirectional	ENSRNOT00000025196	Slc3a2	chr1:231843827-231858251-
chr1	232029458	232029692	MACS_peak_2012	102.91	234	XR_343402	LOC102551607	102.91	10.34	100	RefSeq model	762	chr1:232028849-232030049-	intronic antisense	NM_001107576	Ints5	chr1:232029232-232034010+
chr1	234180651	234180695	MACS_peak_2073	3100	44	NR_102352	LOC100910973	3100	43.22	100	RefSeq	779	chr1:234177787-234180695-	intergenic
chr1	234353960	234354244	MACS_peak_2077	98.96	284	XR_590598	LOC103690088	98.96	8.46	100	RefSeq model	691	chr1:234353793-234357232+	intergenic
chr1	234871130	234871419	MACS_peak_2084	55.98	289	XR_590598	LOC103690088	55.98	6.18	100	RefSeq model	691	chr1:234870968-234873314+	exon sense-overlapping	ENSRNOT00000032937	LOC100911469	chr1:234871932-234881646+
chr1	234871130	234871419	MACS_peak_2084	55.98	289	XR_590598	LOC103690088	55.98	6.18	100	RefSeq model	691	chr1:234870968-234873314+	intron sense-overlapping	ENSRNOT00000028483	AABR06009795.1	chr1:234713787-234964230+
chr1	241728388	241728710	MACS_peak_2110	686.66	322	XR_599174	Trpm6	686.66	22.74	100	RefSeq model	6159	chr1:241593888-241728710-	exon sense-overlapping	ENSRNOT00000017892	Trpm6	chr1:241579363-241696522-
chr1	243128292	243128625	MACS_peak_2121	3100	333	ENSRNOT00000075720	AABR06010097.1	3100	44.47	100	Ensembl	561	chr1:243128293-243128860+	natural antisense	ENSRNOT00000014800	Vps13a	chr1:242966101-243128666-
chr1	243128292	243128625	MACS_peak_2121	3100	333	ENSRNOT00000075720	AABR06010097.1	3100	44.47	100	Ensembl	561	chr1:243128293-243128860+	natural antisense	NM_001100975	Vps13a	chr1:242670357-243128666-
chr1	252760924	252761017	MACS_peak_2177	1740.54	93	XR_589407	RGD1308750	1740.54	24.11	100	RefSeq model	2097	chr1:252723156-252761017-	exon sense-overlapping	NM_001025036	Pum3	chr1:252723156-252763780-
chr1	254195076	254195350	MACS_peak_2182	443.85	274	XR_590643	LOC102546345	443.85	18.96	100	RefSeq model	2306	chr1:254176296-254195350-	bidirectional	NM_013032	Slc1a1	chr1:254195480-254274919+
chr1	266400746	266401215	MACS_peak_2271	1944.11	469	XR_590693	LOC103691358	1944.11	47.37	100	RefSeq model	1541	chr1:266399866-266461905-	intergenic
chr1	266461714	266461905	MACS_peak_2272	2592.87	191	XR_590693	LOC103691358	2592.87	59.03	100	RefSeq model	1541	chr1:266399866-266461905-	intergenic
chr1	266978944	266979413	MACS_peak_2279	1796.05	469	XR_590693	LOC103691358	1796.05	44.99	100	RefSeq model	1541	chr1:266978064-267040035-	intergenic
chr1	267039844	267040035	MACS_peak_2280	3159.9	191	XR_590693	LOC103691358	3159.9	66.66	95.16	RefSeq model	1541	chr1:266978064-267040035-	intergenic
chr1	270714996	270715457	MACS_peak_2319	185.57	461	XR_343543	LOC102546432	185.57	16.34	100	RefSeq model	2648	chr1:270714997-270725354+	bidirectional	NM_012571	Got1	chr1:270691424-270714958-
chr1	273764119	273764244	MACS_peak_2377	1512.02	125	XR_597843	LOC100910912	1512.02	32.1	100	RefSeq model	1397	chr1:273764120-273777905+	exon sense-overlapping	NM_001013072	Sfxn2	chr1:273764160-273776425+
chr1	275104612	275105068	MACS_peak_2409	931.94	456	XR_590713	LOC100912218	931.94	32.84	100	RefSeq model	4329	chr1:275081232-275105185-	exon sense-overlapping	ENSRNOT00000075143	Itprip	chr1:275081253-275104775-
chr1	278703735	278704191	MACS_peak_2414	1290.04	456	XR_590713	LOC100912218	1290.04	39	100	RefSeq model	4329	chr1:278680355-278704308-	exon sense-overlapping	ENSRNOT00000075570	Itprip	chr1:278680356-278703898-
chr1	281269194	281269608	MACS_peak_2423	3010.09	414	XR_599271	LOC103695063	3010.09	61.84	100	RefSeq model	1033	chr1:281261093-281269608-	intronic antisense	NM_001164103	Add3	chr1:281267469-281375203+
chr1	281269194	281269608	MACS_peak_2423	3010.09	414	XR_599271	LOC103695063	3010.09	61.84	100	RefSeq model	1033	chr1:281261093-281269608-	intronic antisense	NM_031552	Add3	chr1:281267469-281375203+
chr1	281715744	281716143	MACS_peak_2430	3100	399	ENSRNOT00000073153	LOC100361933	3100	25.51	100	Ensembl	399	chr1:281715745-281716143+	intergenic
chr1	282038170	282038387	MACS_peak_2432	3100	217	XR_351142	Pdcd4	3100	49.66	100	RefSeq model	1879	chr1:282038171-282061735+	exon sense-overlapping	ENSRNOT00000020155	Pdcd4	chr1:282038264-282061732+
chr1	282038170	282038387	MACS_peak_2432	3100	217	XR_351142	Pdcd4	3100	49.66	100	RefSeq model	1879	chr1:282038171-282061735+	exon sense-overlapping	ENSRNOT00000059153	Pdcd4	chr1:282038264-282061732+
chr1	282038170	282038387	MACS_peak_2432	3100	217	XR_351142	Pdcd4	3100	49.66	100	RefSeq model	1879	chr1:282038171-282061735+	exon sense-overlapping	NM_022265	Pdcd4	chr1:282042186-282060931+
chr1	282076753	282077134	MACS_peak_2434	1582.67	381	XR_590729	LOC100910342	1582.67	39.96	100	RefSeq model	4761	chr1:282064043-282077134-	bidirectional	NM_001013155	Shoc2	chr1:282077211-282163542+
chr1	284852803	284853212	MACS_peak_2447	54.63	409	XR_343625	LOC102547224	54.63	5.91	100	RefSeq model	1843	chr1:284852804-284857544+	intergenic
chr1	285401004	285401425	MACS_peak_2458	185.39	421	XR_351187	LOC102550100	185.39	12.56	100	RefSeq model	2570	chr1:285398274-285401618-	intergenic
chr1	289508667	289509107	MACS_peak_2479	3044.84	440	XR_590772	LOC103691397	3044.84	56.42	100	RefSeq model	701	chr1:289508668-289525476+	bidirectional	NM_001047087	Eif3a	chr1:289478372-289508568-
chr10	16163	16287	MACS_peak_2486	3100	124	XR_594538	LOC103690118	3100	61.49	100	RefSeq model	1272	chr10:13113-24824-	intergenic
chr10	23956	24181	MACS_peak_2487	2932.07	225	XR_594538	LOC103690118	2932.07	61.82	100	RefSeq model	1272	chr10:13113-24824-	intergenic
chr10	3240963	3241342	MACS_peak_2507	3100	379	XR_146173	LOC100911627	3100	48.81	100	RefSeq model	2865	chr10:3230453-3241342-	intronic antisense	ENSRNOT00000044593	Rsl1d1	chr10:3214338-3256101+
chr10	3240963	3241342	MACS_peak_2507	3100	379	XR_146173	LOC100911627	3100	48.81	100	RefSeq model	2865	chr10:3230453-3241342-	intronic antisense	NM_001008876	Rsl1d1	chr10:3214338-3327889+
chr10	3365957	3366466	MACS_peak_2510	3100	509	XR_594545	Zc3h7a	3100	142.77	100	RefSeq model	3437	chr10:3365825-3403201+	exon sense-overlapping	NM_001108262	Zc3h7a	chr10:3366355-3405540+
chr10	3378022	3378272	MACS_peak_2511	3100	250	XR_597131	LOC103694286	3100	45.11	100	RefSeq model	772	chr10:3366473-3378383+	exon sense-overlapping	NM_001108262	Zc3h7a	chr10:3366355-3405540+
chr10	4166231	4166416	MACS_peak_2523	3100	185	XR_338417	LOC102553451	3100	115.59	100	RefSeq model	2042	chr10:4166232-4172238+	bidirectional	NM_001009619	Nubp1	chr10:4155446-4166017-
chr10	10349698	10349851	MACS_peak_2578	524.19	153	XR_594587	LOC102552171	524.19	20.14	100	RefSeq model	1452	chr10:10347151-10349851+	intergenic
chr10	11576176	11576300	MACS_peak_2600	52.49	124	XR_594538	LOC103690118	52.49	6.08	100	RefSeq model	1272	chr10:11573126-11585639-	exon sense-overlapping	NM_053347	Nde1	chr10:11539743-11576259-
chr10	12696299	12697117	MACS_peak_2615	3100	818	XR_338473	LOC100910623	3100	2810.44	100	RefSeq model	1885	chr10:12695992-12698440+	intergenic
chr10	14348351	14348831	MACS_peak_2684	138.89	480	ENSRNOT00000023626	AABR06063013.1	138.89	10.34	100	Ensembl	480	chr10:14348352-14348831-	intergenic
chr10	14452141	14452218	MACS_peak_2690	3100	77	XR_338763	LOC102553386	3100	207.79	100	RefSeq model	1102	chr10:14437608-14452218-	exon sense-overlapping	ENSRNOT00000024406	Ube2i	chr10:14437609-14453131-
chr10	15131330	15131582	MACS_peak_2712	1064.85	252	ENSRNOT00000031538	LOC100365386	1064.85	15.23	100	Ensembl	318	chr10:15131261-15131582-	intergenic
chr10	15515963	15516263	MACS_peak_2727	558.46	300	XR_357451	Nprl3	558.46	20.44	100	RefSeq model	2276	chr10:15515964-15556475+	exon sense-overlapping	NM_001034936	Nprl3	chr10:15516050-15556475+
chr10	16710972	16711242	MACS_peak_2743	75.93	270	XR_146176	LOC100910596	75.93	7.64	100	RefSeq model	2155	chr10:16707022-16711242-	intergenic
chr10	24662958	24663340	MACS_peak_2788	132.5	382	XR_594646	LOC689229	132.5	10.18	100	RefSeq model	3342	chr10:24659999-24663340-	intergenic
chr10	25851796	25851967	MACS_peak_2794	94.08	171	ENSRNOT00000004399	AABR06063397.1	94.08	10.92	100	Ensembl	360	chr10:25851797-25852164+	intergenic
chr10	34098572	34098878	MACS_peak_2829	66.43	306	ENSRNOT00000073403	AABR06063715.1	66.43	8.7	100	Ensembl	324	chr10:34098573-34098900+	intergenic
chr10	34763730	34764037	MACS_peak_2839	89.82	307	XR_338594	LOC102553843	89.82	8.87	100	RefSeq model	2291	chr10:34763731-34766405+	bidirectional	NM_001017473	Rmnd5b	chr10:34752523-34763465-
chr10	36857096	36857403	MACS_peak_2878	74.8	307	XR_338594	LOC102553843	74.8	8.78	100	RefSeq model	2291	chr10:36857097-36859771+	bidirectional	NM_001017473	Rmnd5b	chr10:36845889-36856831-
chr10	36982465	36983393	MACS_peak_2883	399.99	928	XR_594659	Sec24a	399.99	17.16	100	RefSeq model	6403	chr10:36912992-36984393-	exon sense-overlapping	NM_001105780	Sec24a	chr10:36913611-36988825-
chr10	37085570	37085898	MACS_peak_2887	2522.53	328	XR_594681	LOC100910970	2522.53	56.4	100	RefSeq model	1056	chr10:37085571-37092999+	bidirectional	NM_001106998	Jade2	chr10:37043431-37084794-
chr10	37231504	37231804	MACS_peak_2890	90.1	300	XR_597993	LOC103694901	90.1	10.18	100	RefSeq model	2274	chr10:37231505-37315393+	exon sense-overlapping	ENSRNOT00000059040	Cdkl3	chr10:37231600-37315393+
chr10	37231504	37231804	MACS_peak_2890	90.1	300	XR_597993	LOC103694901	90.1	10.18	100	RefSeq model	2274	chr10:37231505-37315393+	exon sense-overlapping	NM_021772	Cdkl3	chr10:37231600-37256715+
chr10	38974599	38975009	MACS_peak_2913	275.3	410	XR_338611	LOC102550895	275.3	17.31	100	RefSeq model	3890	chr10:38904486-38975322-	intergenic
chr10	39648069	39648348	MACS_peak_2919	548.3	279	XR_594661	Rapgef6	548.3	26.68	100	RefSeq model	7857	chr10:39648070-39808482+	exon sense-overlapping	NM_001107003	Rapgef6	chr10:39648119-39812677+
chr10	40095039	40095751	MACS_peak_2930	2995.18	712	XR_594056	LOC100360491	2995.18	16.2	100	RefSeq model	724	chr10:40095040-40095751+	intronic antisense	ENSRNOT00000014464	Anxa6	chr10:40092956-40129924-
chr10	40095039	40095751	MACS_peak_2930	2995.18	712	XR_594056	LOC100360491	2995.18	16.2	100	RefSeq model	724	chr10:40095040-40095751+	intronic antisense	NM_024156	Anxa6	chr10:40092956-40148290-
chr10	42738065	42738167	MACS_peak_2950	2282.9	102	XR_594714	Fam114a2	2282.9	32.18	100	RefSeq model	2472	chr10:42701557-42738167-	exon sense-overlapping	ENSRNOT00000058619	Fam114a2	chr10:42702545-42733587-
chr10	43022757	43023045	MACS_peak_2955	3100	288	XR_357619	LOC102553452	3100	42.53	100	RefSeq model	1174	chr10:43010288-43023045-	bidirectional	ENSRNOT00000003473	Sap30l	chr10:43023625-43030967+
chr10	43262510	43262891	MACS_peak_2958	118.1	381	XR_594710	LOC103693330	118.1	11.97	100	RefSeq model	381	chr10:43262511-43262891-	exon sense-overlapping	ENSRNOT00000064931	LOC100362685	chr10:43262511-43262819-
chr10	44846720	44847074	MACS_peak_2982	3100	354	XR_594721	LOC103693338	3100	72.49	100	RefSeq model	1380	chr10:44836396-44847074-	bidirectional	NM_001100674	Map2k3	chr10:44847144-44868478+
chr10	45577508	45577882	MACS_peak_2999	3100	374	ENSRNOT00000038803	AABR06064069.1	3100	274.96	100	Ensembl	900	chr10:45577509-45578412+	intergenic
chr10	46955485	46955839	MACS_peak_3039	3100	354	XR_594721	LOC103693338	3100	70.85	100	RefSeq model	1380	chr10:46945161-46955839-	bidirectional	NM_001100674	Map2k3	chr10:46955909-46977243+
chr10	47557336	47557634	MACS_peak_3045	300.19	298	XR_594732	LOC100911746	300.19	18.31	100	RefSeq model	5268	chr10:47556807-47569772+	exon sense-overlapping	NM_001105786	B9d1	chr10:47557513-47565110+
chr10	47557336	47557634	MACS_peak_3045	300.19	298	XR_594732	LOC100911746	300.19	18.31	100	RefSeq model	5268	chr10:47556807-47569772+	natural antisense	ENSRNOT00000003493	Epn2	chr10:47567991-47646897-
chr10	47557336	47557634	MACS_peak_3045	300.19	298	XR_594732	LOC100911746	300.19	18.31	100	RefSeq model	5268	chr10:47556807-47569772+	natural antisense	NM_001033914	Epn2	chr10:47567990-47646897-
chr10	47557336	47557634	MACS_peak_3045	300.19	298	XR_594732	LOC100911746	300.19	18.31	100	RefSeq model	5268	chr10:47556807-47569772+	natural antisense	NM_001305628	Epn2	chr10:47567990-47646897-
chr10	47557336	47557634	MACS_peak_3045	300.19	298	XR_594732	LOC100911746	300.19	18.31	100	RefSeq model	5268	chr10:47556807-47569772+	natural antisense	NM_021852	Epn2	chr10:47567990-47597711-
chr10	48710071	48710631	MACS_peak_3075	3100	560	XR_357664	LOC102552369	3100	76.23	100	RefSeq model	1279	chr10:48709652-48712409+	intron sense-overlapping	ENSRNOT00000072548	AABR06064171.1	chr10:48673948-48780459+
chr10	54213975	54214232	MACS_peak_3110	91.4	257	XR_146185	LOC100911946	91.4	8.7	100	RefSeq model	817	chr10:54213976-54215457+	bidirectional	NM_001126303	Usp43	chr10:54153291-54213556-
chr10	55285582	55286445	MACS_peak_3122	410.35	863	XR_594717	Arhgef15	410.35	18.35	100	RefSeq model	2749	chr10:55277816-55286445-	exon sense-overlapping	NM_001105789	Arhgef15	chr10:55274616-55287136-
chr10	55448629	55448938	MACS_peak_3138	505.34	309	XR_594749	LOC103693354	505.34	19.54	100	RefSeq model	1251	chr10:55448630-55450250-	natural antisense	NM_001105792	Hes7	chr10:55450224-55452747+
chr10	56381143	56381308	MACS_peak_3176	141.28	165	XR_357666	Dlg4	141.28	13.46	100	RefSeq model	5383	chr10:56370749-56400662+	exon sense-overlapping	NM_019621	Dlg4	chr10:56372666-56398720+
chr10	56996817	56997240	MACS_peak_3197	225.85	423	XR_594760	Rpl36a-ps2	225.85	6.61	100	RefSeq model	437	chr10:56996818-56997240+	exon sense-overlapping	ENSRNOT00000043171	Rpl36al	chr10:56996847-56997167+
chr10	57207709	57207952	MACS_peak_3209	1410.55	243	XR_594720	Rabep1	1410.55	28.32	100	RefSeq model	2611	chr10:57207710-57323535+	exon sense-overlapping	NM_019124	Rabep1	chr10:57207873-57324847+
chr10	58512114	58512260	MACS_peak_3225	89.62	146	XR_594773	RGD1304728	89.62	8.46	100	RefSeq model	4646	chr10:58468359-58517130-	exon sense-overlapping	ENSRNOT00000018808	RGD1304728	chr10:58469915-58512207-
chr10	58512114	58512260	MACS_peak_3225	89.62	146	XR_594773	RGD1304728	89.62	8.46	100	RefSeq model	4646	chr10:58468359-58517130-	exon sense-overlapping	ENSRNOT00000042269	RGD1304728	chr10:58505496-58512207-
chr10	58516865	58517130	MACS_peak_3226	2904.88	265	XR_594773	RGD1304728	2904.88	50.34	100	RefSeq model	4646	chr10:58468359-58517130-	exon sense-overlapping	ENSRNOT00000018808	RGD1304728	chr10:58469915-58512207-
chr10	58516865	58517130	MACS_peak_3226	2904.88	265	XR_594773	RGD1304728	2904.88	50.34	100	RefSeq model	4646	chr10:58468359-58517130-	exon sense-overlapping	ENSRNOT00000042269	RGD1304728	chr10:58505496-58512207-
chr10	61348577	61348856	MACS_peak_3259	489.6	279	XR_357715	Mettl16	489.6	19.21	100	RefSeq model	2886	chr10:61348578-61394456+	exon sense-overlapping	ENSRNOT00000056415	Mettl16	chr10:61348499-61393511+
chr10	61348577	61348856	MACS_peak_3259	489.6	279	XR_357715	Mettl16	489.6	19.21	100	RefSeq model	2886	chr10:61348578-61394456+	exon sense-overlapping	ENSRNOT00000056416	Mettl16	chr10:61348499-61393511+
chr10	61913742	61914000	MACS_peak_3273	154.8	258	ENSRNOT00000041305	AABR06064587.1	154.8	9.85	100	Ensembl	288	chr10:61913711-61914000-	intronic antisense	NM_001105810	Smyd4	chr10:61904769-61951108+
chr10	63672378	63672708	MACS_peak_3299	3100	330	XR_594815	LOC103693391	3100	105.17	100	RefSeq model	1218	chr10:63670109-63672708-	bidirectional	NM_001105813	Vps53	chr10:63672733-63790222+
chr10	63676940	63677405	MACS_peak_3300	3100	465	XR_594816	LOC100360781	3100	82.16	100	RefSeq model	475	chr10:63676941-63677405-	exon sense-overlapping	ENSRNOT00000046519	Rpl37	chr10:63676980-63677273-
chr10	63676940	63677405	MACS_peak_3300	3100	465	XR_594816	LOC100360781	3100	82.16	100	RefSeq model	475	chr10:63676941-63677405-	intronic antisense	NM_001105813	Vps53	chr10:63672733-63790222+
chr10	64591602	64591839	MACS_peak_3324	477.17	237	XR_338741	LOC102550168	477.17	24.79	100	RefSeq model	519	chr10:64591181-64591895+	intergenic
chr10	65415853	65416026	MACS_peak_3335	526.6	173	XR_349480	LOC102556770	526.6	22.74	100	RefSeq model	318	chr10:65415854-65416477+	exon sense-overlapping	ENSRNOT00000016897	Lgals5	chr10:65415911-65419244+
chr10	65415853	65416026	MACS_peak_3335	526.6	173	XR_349480	LOC102556770	526.6	22.74	100	RefSeq model	318	chr10:65415854-65416477+	exon sense-overlapping	NM_012976	Lgals5	chr10:65415954-65419232+
chr10	65415853	65416026	MACS_peak_3335	526.6	173	XR_349480	LOC102556770	526.6	22.74	100	RefSeq model	318	chr10:65415854-65416477+	intronic antisense	NM_012611	Nos2	chr10:65335228-65456957-
chr10	67418641	67418864	MACS_peak_3382	932.91	223	XR_357758	Zfp207	932.91	15.55	100	RefSeq model	5121	chr10:67418642-67440271+	exon sense-overlapping	NM_001039020	Zfp207	chr10:67418703-67430465+
chr10	67418641	67418864	MACS_peak_3382	932.91	223	XR_357758	Zfp207	932.91	15.55	100	RefSeq model	5121	chr10:67418642-67440271+	intron sense-overlapping	NM_001012010	Rnf135	chr10:67189251-67614579+
chr10	70143546	70143936	MACS_peak_3407	2418.94	390	XR_338756	LOC100912181	2418.94	55.96	100	RefSeq model	3000	chr10:70143547-70146640+	natural antisense	NM_053921	Pex12	chr10:70146618-70150248-
chr10	70435591	70436144	MACS_peak_3422	3100	553	XR_594839	LOC103693406	3100	76.86	100	RefSeq model	1865	chr10:70423916-70436144+	intronic antisense	NM_001004202	Ccl6	chr10:70431594-70436226-
chr10	70501841	70502313	MACS_peak_3423	359.3	472	ENSRNOT00000076677	Rn50_10_0706.2	359.3	22.58	100	Ensembl	639	chr10:70501842-70502620+	natural antisense	NM_013025	Ccl3	chr10:70501119-70502669-
chr10	71024919	71025309	MACS_peak_3429	2559.61	390	XR_338756	LOC100912181	2559.61	57.37	100	RefSeq model	3000	chr10:71024920-71028013+	intron sense-overlapping	ENSRNOT00000000259	Synrg	chr10:70890012-71271499+
chr10	71024919	71025309	MACS_peak_3429	2559.61	390	XR_338756	LOC100912181	2559.61	57.37	100	RefSeq model	3000	chr10:71024920-71028013+	intron sense-overlapping	ENSRNOT00000055908	Synrg	chr10:70890012-71271499+
chr10	71024919	71025309	MACS_peak_3429	2559.61	390	XR_338756	LOC100912181	2559.61	57.37	100	RefSeq model	3000	chr10:71024920-71028013+	intron sense-overlapping	ENSRNOT00000076310	Synrg	chr10:70889964-71231288+
chr10	71024919	71025309	MACS_peak_3429	2559.61	390	XR_338756	LOC100912181	2559.61	57.37	100	RefSeq model	3000	chr10:71024920-71028013+	intron sense-overlapping	NM_053419	Synrg	chr10:70890012-71271499+
chr10	71024919	71025309	MACS_peak_3429	2559.61	390	XR_338756	LOC100912181	2559.61	57.37	100	RefSeq model	3000	chr10:71024920-71028013+	natural antisense	NM_053921	Pex12	chr10:71027991-71031621-
chr10	72054541	72055643	MACS_peak_3450	59.51	1102	XR_338763	LOC102553386	59.51	11.56	100	RefSeq model	1102	chr10:72054542-72055643+	intronic antisense	NM_001014119	Dhrs11	chr10:72050901-72060234-
chr10	74952744	74952856	MACS_peak_3482	185.81	112	XR_357798	Mks1	185.81	9.36	100	RefSeq model	2607	chr10:74941813-74952856-	exon sense-overlapping	NM_001034917	Mks1	chr10:74942157-74952824-
chr10	74952744	74952856	MACS_peak_3482	185.81	112	XR_357798	Mks1	185.81	9.36	100	RefSeq model	2607	chr10:74941813-74952856-	natural antisense	NM_001107037	Epx	chr10:74930864-74941948+
chr10	75664108	75664533	MACS_peak_3497	621.14	425	XR_594795	Trim37	621.14	24.47	100	RefSeq model	3595	chr10:75532032-75664533-	exon sense-overlapping	ENSRNOT00000008298	Trim37	chr10:75532170-75677779-
chr10	75664108	75664533	MACS_peak_3497	621.14	425	XR_594795	Trim37	621.14	24.47	100	RefSeq model	3595	chr10:75532032-75664533-	exon sense-overlapping	NM_001108288	Trim37	chr10:75532027-75664491-
chr10	75664108	75664533	MACS_peak_3497	621.14	425	XR_594795	Trim37	621.14	24.47	100	RefSeq model	3595	chr10:75532032-75664533-	intronic antisense	NM_198773	Ppm1e	chr10:75421043-75552393+
chr10	76428963	76429184	MACS_peak_3514	232.73	221	XR_146193	LOC100910236	232.73	12.15	100	RefSeq model	352	chr10:76428607-76429184+	intergenic
chr10	77414996	77415247	MACS_peak_3516	129.06	251	XR_594853	LOC103693415	129.06	11.96	100	RefSeq model	3033	chr10:77414287-77439711+	intergenic
chr10	78838501	78839009	MACS_peak_3530	3100	508	XR_594860	LOC100363469	3100	47.31	100	RefSeq model	508	chr10:78838502-78839009-	exon sense-overlapping	ENSRNOT00000043005	LOC100363469	chr10:78838574-78838975-
chr10	80795423	80796602	MACS_peak_3531	3100	1179	XR_146195	LOC100911361	3100	45.19	100	RefSeq model	1486	chr10:80795006-80796745+	exon sense-overlapping	ENSRNOT00000035567	Hnrnpa3	chr10:80795019-80796402+
chr10	80795423	80796602	MACS_peak_3531	3100	1179	XR_146195	LOC100911361	3100	45.19	100	RefSeq model	1486	chr10:80795006-80796745+	intron sense-overlapping	ENSRNOT00000003553	Ca10	chr10:80633889-81131156+
chr10	80795423	80796602	MACS_peak_3531	3100	1179	XR_146195	LOC100911361	3100	45.19	100	RefSeq model	1486	chr10:80795006-80796745+	intron sense-overlapping	ENSRNOT00000073315	Ca10	chr10:80633889-80862583+
chr10	80795423	80796602	MACS_peak_3531	3100	1179	XR_146195	LOC100911361	3100	45.19	100	RefSeq model	1486	chr10:80795006-80796745+	intron sense-overlapping	ENSRNOT00000075163	Ca10	chr10:80633889-81150503+
chr10	82698530	82698751	MACS_peak_3561	3100	221	XR_594869	LOC102546327	3100	103.77	100	RefSeq model	933	chr10:82698531-82711006+	bidirectional	ENSRNOT00000005644	Itga3	chr10:82668830-82697897-
chr10	82698530	82698751	MACS_peak_3561	3100	221	XR_594869	LOC102546327	3100	103.77	100	RefSeq model	933	chr10:82698531-82711006+	bidirectional	ENSRNOT00000035894	Itga3	chr10:82667994-82697897-
chr10	82964578	82964862	MACS_peak_3565	2178.94	284	XR_357841	LOC102546674	2178.94	24.51	100	RefSeq model	9432	chr10:82960441-82971123-	intronic antisense	NM_001109039	Fam117a	chr10:82964187-83008064+
chr10	83475469	83475853	MACS_peak_3575	61.9	384	XR_594875	LOC103693426	61.9	11.08	100	RefSeq model	3358	chr10:83472645-83481036+	intergenic
chr10	84673011	84673077	MACS_peak_3599	261.38	66	XR_338839	LOC102547955	261.38	7.72	100	RefSeq model	1991	chr10:84672193-84694918+	intronic antisense	NM_001107045	Sp2	chr10:84682783-84711848-
chr10	84706484	84706994	MACS_peak_3602	377.68	510	XR_594877	LOC102547278	377.68	23.64	100	RefSeq model	1713	chr10:84706485-84712079+	natural antisense	NM_001107045	Sp2	chr10:84682783-84711848-
chr10	84776819	84777005	MACS_peak_3605	86.66	186	XR_357857	Osbpl7	86.66	12.81	100	RefSeq model	2653	chr10:84776820-84793301+	exon sense-overlapping	NM_001107044	Osbpl7	chr10:84776869-84794423+
chr10	88327413	88327698	MACS_peak_3700	3100	285	XR_594788	Dnajc7	3100	482.18	100	RefSeq model	1553	chr10:88293747-88328071-	exon sense-overlapping	NM_213625	Dnajc7	chr10:88291789-88327490-
chr10	88882804	88883442	MACS_peak_3725	1081.27	638	XR_357859	Plekhh3	1081.27	34.89	100	RefSeq model	2747	chr10:88875252-88883442-	exon sense-overlapping	NM_001037202	Plekhh3	chr10:88874966-88883381-
chr10	90308856	90309151	MACS_peak_3773	3115.71	295	ENSRNOT00000044151	AABR06065629.1	3115.71	62.72	100	Ensembl	364	chr10:90308857-90309221-	intergenic
chr10	95437716	95438019	MACS_peak_3869	208.28	303	ENSRNOT00000004151	AABR06065841.1	208.28	10.34	100	Ensembl	429	chr10:95437589-95438019+	intergenic
chr10	96387884	96388079	MACS_peak_3878	2487.89	195	XR_594903	Cep112	2487.89	50.74	100	RefSeq model	2063	chr10:96387885-96545462+	exon sense-overlapping	ENSRNOT00000037067	Cep112	chr10:96387919-96868508+
chr10	96387884	96388079	MACS_peak_3878	2487.89	195	XR_594903	Cep112	2487.89	50.74	100	RefSeq model	2063	chr10:96387885-96545462+	exon sense-overlapping	NM_001105849	Cep112	chr10:96387919-96868508+
chr10	97654742	97655094	MACS_peak_3888	2566.08	352	XR_146202	LOC100912202	2566.08	57.22	100	RefSeq model	2175	chr10:97651662-97655212-	bidirectional	NM_013181	Prkar1a	chr10:97655261-97671804+
chr10	101847049	101847633	MACS_peak_3902	3157.68	584	XR_594905	Cog1	3157.68	72.25	95.31	RefSeq model	3728	chr10:101847050-101860117+	exon sense-overlapping	NM_001107062	Cog1	chr10:101847319-101860117+
chr10	101847049	101847633	MACS_peak_3902	3157.68	584	XR_594905	Cog1	3157.68	72.25	95.31	RefSeq model	3728	chr10:101847050-101860117+	natural antisense	NM_001034958	Fam104a	chr10:101859026-101879775-
chr10	103647209	103647394	MACS_peak_3927	3100	185	XR_338964	LOC102552044	3100	77.52	100	RefSeq model	922	chr10:103629500-103647394-	intronic antisense	NM_001109585	Trim47	chr10:103626183-103630654+
chr10	103926566	103926813	MACS_peak_3945	288.67	247	XR_594906	Tsen54	288.67	15.27	100	RefSeq model	2975	chr10:103919097-103927594-	exon sense-overlapping	NM_001109576	Tsen54	chr10:103919097-103926681-
chr10	103927406	103927594	MACS_peak_3946	2954.48	188	XR_594906	Tsen54	2954.48	68.8	100	RefSeq model	2975	chr10:103919097-103927594-	exon sense-overlapping	NM_001109576	Tsen54	chr10:103919097-103926681-
chr10	105309079	105309219	MACS_peak_4003	65.71	140	XR_338969	LOC100912247	65.71	7.8	100	RefSeq model	767	chr10:105308590-105312837+	intergenic
chr10	105430270	105430581	MACS_peak_4007	1398.93	311	XR_358018	Mxra7	1398.93	23.56	100	RefSeq model	1808	chr10:105408462-105430581-	exon sense-overlapping	ENSRNOT00000066137	Mxra7	chr10:105412583-105430525-
chr10	105430270	105430581	MACS_peak_4007	1398.93	311	XR_358018	Mxra7	1398.93	23.56	100	RefSeq model	1808	chr10:105408462-105430581-	exon sense-overlapping	ENSRNOT00000074286	Mxra7	chr10:105406417-105430525-
chr10	105674172	105674555	MACS_peak_4009	3100	383	XR_146205	LOC100912002	3100	36.02	100	RefSeq model	552	chr10:105674173-105676324+	intergenic
chr10	106423098	106423646	MACS_peak_4023	129	548	XR_358013	Tmc8	129	13.79	100	RefSeq model	2844	chr10:106423099-106432688+	exon sense-overlapping	NM_001126301	Tmc8	chr10:106423154-106433653+
chr10	106454129	106454612	MACS_peak_4025	837.11	483	XR_600501	LOC103693481	837.11	28.18	100	RefSeq model	969	chr10:106453528-106454612-	intronic antisense	NM_053553	Syngr2	chr10:106451968-106455900+
chr10	107650052	107650456	MACS_peak_4046	597.98	404	XR_358044	LOC100912558	597.98	18.47	100	RefSeq model	448	chr10:107649862-107650456-	intergenic
chr10	107808988	107809392	MACS_peak_4050	483.79	404	XR_358044	LOC100912558	483.79	17.57	100	RefSeq model	448	chr10:107808798-107809392-	exon sense-overlapping	ENSRNOT00000075440	Cbx4	chr10:107803835-107809057-
chr10	107808988	107809392	MACS_peak_4050	483.79	404	XR_358044	LOC100912558	483.79	17.57	100	RefSeq model	448	chr10:107808798-107809392-	intronic antisense	NM_001134688	Ccdc40	chr10:107673826-108005242+
chr10	108865603	108865794	MACS_peak_4069	104.71	191	XR_594952	Cep131	104.71	8.05	100	RefSeq model	4168	chr10:108841412-108865794-	exon sense-overlapping	NM_001108310	Cep131	chr10:108841399-108865764-
chr10	108970520	108971342	MACS_peak_4076	1542.32	822	XR_594960	LOC100912167	1542.32	25.94	100	RefSeq model	1951	chr10:108969287-108971342-	intergenic
chr10	109769550	109769945	MACS_peak_4121	3100	395	XR_594964	Csnk1d	3100	160.01	100	RefSeq model	1816	chr10:109735314-109769945-	exon sense-overlapping	ENSRNOT00000015178	Csnk1d	chr10:109736328-109769940-
chr10	109769550	109769945	MACS_peak_4121	3100	395	XR_594964	Csnk1d	3100	160.01	100	RefSeq model	1816	chr10:109735314-109769945-	exon sense-overlapping	NM_139060	Csnk1d	chr10:109738952-109769940-
chr10	109769550	109769945	MACS_peak_4121	3100	395	XR_594964	Csnk1d	3100	160.01	100	RefSeq model	1816	chr10:109735314-109769945-	intron sense-overlapping	ENSRNOT00000054932	Sectm1b	chr10:109678029-109846748-
chr10	109769550	109769945	MACS_peak_4121	3100	395	XR_594964	Csnk1d	3100	160.01	100	RefSeq model	1816	chr10:109735314-109769945-	natural antisense	NM_030834	Slc16a3	chr10:109727315-109735890+
chr11	17817021	17817253	MACS_peak_4153	327.68	232	XR_594969	LOC103693505	327.68	9.46	100	RefSeq model	434	chr11:17817022-17822027+	bidirectional	NM_019271	Hspa13	chr11:17802651-17816830-
chr11	19415624	19416269	MACS_peak_4160	76.66	645	XR_594981	LOC102546364	76.66	9.61	100	RefSeq model	4895	chr11:19413583-19659234+	intergenic
chr11	30989649	30989782	MACS_peak_4189	3100	133	XR_358122	Bach1	3100	87.68	100	RefSeq model	2570	chr11:30989650-31021805+	exon sense-overlapping	ENSRNOT00000002151	Bach1	chr11:30989417-31023028+
chr11	30989649	30989782	MACS_peak_4189	3100	133	XR_358122	Bach1	3100	87.68	100	RefSeq model	2570	chr11:30989650-31021805+	exon sense-overlapping	NM_001107113	Bach1	chr11:30989696-31023028+
chr11	31132467	31132668	MACS_peak_4191	258.7	201	XR_339066	LOC102555302	258.7	16.17	100	RefSeq model	877	chr11:31129578-31132668-	intergenic
chr11	35415332	35415480	MACS_peak_4215	3100	148	XR_358129	Son	3100	79.17	100	RefSeq model	10521	chr11:35415333-35445595+	exon sense-overlapping	NM_001170327	Son	chr11:35415351-35446501+
chr11	35415332	35415480	MACS_peak_4215	3100	148	XR_358129	Son	3100	79.17	100	RefSeq model	10521	chr11:35415333-35445595+	exon sense-overlapping	NM_001170328	Son	chr11:35415351-35432494+
chr11	35497928	35497995	MACS_peak_4217	415.21	67	XR_345589	LOC102555727	415.21	15.93	100	RefSeq model	1204	chr11:35457138-35497995-	bidirectional	NM_001136096	Itsn1	chr11:35498917-35672959+
chr11	36013153	36013505	MACS_peak_4230	302.81	352	XR_595009	LOC102548279	302.81	13.74	100	RefSeq model	6665	chr11:35990483-36019236-	intergenic
chr11	37394179	37394885	MACS_peak_4237	651.38	706	XR_358181	LOC102556275	651.38	21.26	100	RefSeq model	1831	chr11:37391721-37395493-	exon sense-overlapping	NM_001113747	Setd4	chr11:37374247-37394377-
chr11	37399400	37400106	MACS_peak_4238	752.92	706	XR_358181	LOC102556275	752.92	22.33	100	RefSeq model	1831	chr11:37396942-37400714-	intergenic
chr11	37516741	37516879	MACS_peak_4242	800.81	138	ENSRNOT00000076259	Dopey2	800.81	31.44	100	Ensembl	7254	chr11:37516742-37617052+	exon sense-overlapping	NM_001191660	Dopey2	chr11:37520386-37617064+
chr11	37520379	37520544	MACS_peak_4243	765.25	165	ENSRNOT00000076259	Dopey2	765.25	36.7	100	Ensembl	7254	chr11:37516742-37617052+	exon sense-overlapping	NM_001191660	Dopey2	chr11:37520386-37617064+
chr11	47484156	47484343	MACS_peak_4292	3100	187	XR_595049	LOC102553634	3100	87.19	100	RefSeq model	4470	chr11:47484157-47497444+	bidirectional	ENSRNOT00000002251	Dcbld2	chr11:47430604-47483838-
chr11	47484156	47484343	MACS_peak_4292	3100	187	XR_595049	LOC102553634	3100	87.19	100	RefSeq model	4470	chr11:47484157-47497444+	bidirectional	NM_130419	Dcbld2	chr11:47430604-47483837-
chr11	55716585	55716947	MACS_peak_4325	74.85	362	XR_595056	LOC100909405	74.85	10.1	100	RefSeq model	1735	chr11:55716586-55722530+	intergenic
chr11	56325872	56326493	MACS_peak_4327	1886.9	621	XR_595060	LOC680934	1886.9	18.85	100	RefSeq model	885	chr11:56325609-56326493-	intronic antisense	NM_001079938	Bbx	chr11:56250760-56397255+
chr11	56738764	56739504	MACS_peak_4328	3100	740	XR_358250	Cd47	3100	152.34	100	RefSeq model	5800	chr11:56676627-56739504-	exon sense-overlapping	ENSRNOT00000050142	Cd47	chr11:56693298-56738925-
chr11	56738764	56739504	MACS_peak_4328	3100	740	XR_358250	Cd47	3100	152.34	100	RefSeq model	5800	chr11:56676627-56739504-	exon sense-overlapping	NM_019195	Cd47	chr11:56679731-56738925-
chr11	58470503	58471085	MACS_peak_4332	3100	582	XR_339183	LOC100360368	3100	75.04	100	RefSeq model	824	chr11:58470262-58471085-	intergenic
chr11	60549501	60549613	MACS_peak_4334	3100	112	XR_339184	LOC102552450	3100	168.46	100	RefSeq model	1250	chr11:60547728-60549613-	intergenic
chr11	62144548	62144757	MACS_peak_4344	1031.5	209	XR_358269	Pvrl3	1031.5	28.53	100	RefSeq model	2387	chr11:62088821-62144757-	exon sense-overlapping	NM_001105883	Nectin3	chr11:62049050-62144719-
chr11	67129201	67130105	MACS_peak_4373	460.15	904	XR_595068	Popdc2	460.15	11.75	100	RefSeq model	7128	chr11:67127351-67152569+	exon sense-overlapping	NM_199113	Popdc2	chr11:67129358-67149797+
chr11	69052377	69052565	MACS_peak_4391	3100	188	XR_589707	LOC100361934	3100	51.13	100	RefSeq model	469	chr11:69052361-69058791+	intergenic
chr11	72378680	72379050	MACS_peak_4431	94.05	370	XR_595103	LOC102549131	94.05	9.28	100	RefSeq model	1203	chr11:72378681-72379876+	intronic antisense	ENSRNOT00000033420	Ccdc14	chr11:72374164-72407312-
chr11	73704472	73704780	MACS_peak_4444	3100	308	XR_339215	LOC102552520	3100	179.14	100	RefSeq model	2412	chr11:73704473-73715979+	bidirectional	NM_031615	Zfp148	chr11:73601462-73704419-
chr11	76151862	76152213	MACS_peak_4482	3100	351	XR_595104	Acap2	3100	61.1	100	RefSeq model	2756	chr11:76151863-76252878+	exon sense-overlapping	NM_001034006	Acap2	chr11:76151876-76262554+
chr11	76997811	76998333	MACS_peak_4488	267.22	522	XR_595108	LOC103693592	267.22	19.13	100	RefSeq model	896	chr11:76997812-77018739+	exon sense-overlapping	NM_001109369	Atp13a3	chr11:76998192-77025060+
chr11	79998105	79998371	MACS_peak_4494	70.48	266	XR_589402	LOC102552752	70.48	9.61	100	RefSeq model	10139	chr11:79994938-80021130+	intronic antisense	ENSRNOT00000002507	Masp1	chr11:79916067-79998571-
chr11	79998105	79998371	MACS_peak_4494	70.48	266	XR_589402	LOC102552752	70.48	9.61	100	RefSeq model	10139	chr11:79994938-80021130+	intronic antisense	ENSRNOT00000002512	Masp1	chr11:79949379-79998571-
chr11	79998105	79998371	MACS_peak_4494	70.48	266	XR_589402	LOC102552752	70.48	9.61	100	RefSeq model	10139	chr11:79994938-80021130+	intronic antisense	ENSRNOT00000047678	Masp1	chr11:79959899-79998571-
chr11	79998105	79998371	MACS_peak_4494	70.48	266	XR_589402	LOC102552752	70.48	9.61	100	RefSeq model	10139	chr11:79994938-80021130+	intronic antisense	NM_022257	Masp1	chr11:79928629-79998571-
chr11	80902494	80902859	MACS_peak_4500	3100	365	NR_132630	Lppos	3100	55.99	100	RefSeq	872	chr11:80902286-80903384-	intergenic
chr11	84296414	84296456	MACS_peak_4514	154.36	42	XR_339279	LOC102549362	154.36	11.66	100	RefSeq model	2200	chr11:84296415-84302378+	intergenic
chr11	86016194	86016568	MACS_peak_4538	125.56	374	XR_595159	LOC102546784	125.56	10.34	100	RefSeq model	2014	chr11:86014633-86018087-	exon sense-overlapping	NM_001013978	Map3k13	chr11:85830850-86018056-
chr11	86017961	86018087	MACS_peak_4539	233.44	126	XR_595159	LOC102546784	233.44	14.7	100	RefSeq model	2014	chr11:86014633-86018087-	exon sense-overlapping	NM_001013978	Map3k13	chr11:85830850-86018056-
chr11	86127877	86128272	MACS_peak_4540	1298.24	395	XR_339291	RGD1562339	1298.24	28.65	100	RefSeq model	5153	chr11:86127878-86177874+	exon sense-overlapping	ENSRNOT00000002408	RGD1562339	chr11:86128083-86173597+
chr11	86953962	86954118	MACS_peak_4547	328.24	156	XR_594959	Polr2h-ps1	328.24	15.6	100	RefSeq model	770	chr11:86949696-86954118-	intergenic
chr11	86999471	86999588	MACS_peak_4549	3100	117	XR_590992	LOC682402	3100	82.96	100	RefSeq model	5435	chr11:86979579-86999588-	exon sense-overlapping	ENSRNOT00000040029	Eif4g1	chr11:86980027-86998442-
chr11	86999471	86999588	MACS_peak_4549	3100	117	XR_590992	LOC682402	3100	82.96	100	RefSeq model	5435	chr11:86979579-86999588-	exon sense-overlapping	ENSRNOT00000041777	Eif4g1	chr11:86980027-86998442-
chr11	89521785	89522435	MACS_peak_4570	2388.54	650	XR_595173	LOC100362453	2388.54	33.74	100	RefSeq model	1756	chr11:89521786-89523541+	intergenic
chr12	1320545	1320677	MACS_peak_4656	53.98	132	XR_589687	LOC103690812	53.98	6.34	100	RefSeq model	1213	chr12:1271150-1329312-	intergenic
chr12	4341905	4342132	MACS_peak_4680	1828.9	227	XR_589731	LOC103690858	1828.9	44.58	100	RefSeq model	890	chr12:4339374-4342132-	bidirectional	NM_031126	Stxbp2	chr12:4342248-4353273+
chr12	6844182	6844532	MACS_peak_4698	764.3	350	XR_358475	LOC102548389	764.3	31.69	100	RefSeq model	3045	chr12:6844183-6868743+	exon sense-overlapping	ENSRNOT00000035992	AABR06070039.1	chr12:6863267-6867447+
chr12	8080998	8081727	MACS_peak_4703	1152.39	729	NR_126568	Lnc001	1152.39	33.33	100	RefSeq	7456	chr12:8076793-8085972+	intergenic
chr12	11449344	11450139	MACS_peak_4733	985.13	795	XR_595249	Pan3	985.13	27.45	100	RefSeq model	2660	chr12:11341117-11450139-	exon sense-overlapping	ENSRNOT00000001250	Pan3	chr12:11316059-11356268-
chr12	11449344	11450139	MACS_peak_4733	985.13	795	XR_595249	Pan3	985.13	27.45	100	RefSeq model	2660	chr12:11341117-11450139-	exon sense-overlapping	ENSRNOT00000044134	Pan3	chr12:11328849-11449762-
chr12	11449344	11450139	MACS_peak_4733	985.13	795	XR_595249	Pan3	985.13	27.45	100	RefSeq model	2660	chr12:11341117-11450139-	exon sense-overlapping	ENSRNOT00000071838	Pan3	chr12:11375710-11449762-
chr12	12145301	12145519	MACS_peak_4741	798.54	218	XR_595186	Usp12	798.54	29.97	100	RefSeq model	4094	chr12:12145302-12198045+	exon sense-overlapping	NM_001166576	Usp12	chr12:12145472-12195185+
chr12	14262057	14262476	MACS_peak_4772	3100	419	XR_598309	LOC100362479	3100	138.5	100	RefSeq model	717	chr12:14262058-14262992+	exon sense-overlapping	ENSRNOT00000038919	RGD1565131	chr12:14262077-14262990+
chr12	14382785	14383082	MACS_peak_4774	3100	297	XR_590050	LOC102554669	3100	60.41	100	RefSeq model	1714	chr12:14382786-14391461+	natural antisense	NM_001009604	Bri3	chr12:14374635-14383317-
chr12	14682875	14683076	MACS_peak_4782	3100	201	XR_358533	Ccz1b	3100	61.8	100	RefSeq model	2219	chr12:14682876-14706380+	exon sense-overlapping	NM_001014126	Ccz1b	chr12:14682886-14706376+
chr12	20739712	20740656	MACS_peak_4890	176.78	944	XR_595275	LOC102554019	176.78	10.18	100	RefSeq model	6258	chr12:20725439-20744218-	intergenic
chr12	21289551	21289703	MACS_peak_4895	1758.39	152	XR_358578	Zkscan1	1758.39	49.69	100	RefSeq model	6159	chr12:21289552-21310622+	exon sense-overlapping	NM_001025760	Zkscan1	chr12:21289593-21305894+
chr12	22194923	22195541	MACS_peak_4909	157.11	618	XR_595293	LOC681341	157.11	8.73	100	RefSeq model	1453	chr12:22194924-22779078+	intron sense-overlapping	ENSRNOT00000036416	LOC681069	chr12:22723095-22727837+
chr12	22194923	22195541	MACS_peak_4909	157.11	618	XR_595293	LOC681341	157.11	8.73	100	RefSeq model	1453	chr12:22194924-22779078+	intron sense-overlapping	NM_001099509	Vom2r62	chr12:22521774-23297860+
chr12	22194923	22195541	MACS_peak_4909	157.11	618	XR_595293	LOC681341	157.11	8.73	100	RefSeq model	1453	chr12:22194924-22779078+	intronic antisense	ENSRNOT00000064718	AABR06070882.1	chr12:22290069-22294791-
chr12	22194923	22195541	MACS_peak_4909	157.11	618	XR_595293	LOC681341	157.11	8.73	100	RefSeq model	1453	chr12:22194924-22779078+	intronic antisense	ENSRNOT00000065873	LOC685181	chr12:22324668-22329937-
chr12	22194923	22195541	MACS_peak_4909	157.11	618	XR_595293	LOC681341	157.11	8.73	100	RefSeq model	1453	chr12:22194924-22779078+	intronic antisense	ENSRNOT00000071430	AABR06070935.1	chr12:22767285-22854726-
chr12	22194923	22195541	MACS_peak_4909	157.11	618	XR_595293	LOC681341	157.11	8.73	100	RefSeq model	1453	chr12:22194924-22779078+	intronic antisense	ENSRNOT00000073947	AABR06070882.1	chr12:22291806-22294791-
chr12	22194923	22195541	MACS_peak_4909	157.11	618	XR_595293	LOC681341	157.11	8.73	100	RefSeq model	1453	chr12:22194924-22779078+	intronic antisense	ENSRNOT00000074034	AABR06070908.1	chr12:22346647-22702124-
chr12	22194923	22195541	MACS_peak_4909	157.11	618	XR_595293	LOC681341	157.11	8.73	100	RefSeq model	1453	chr12:22194924-22779078+	intronic antisense	ENSRNOT00000074057	LOC680910	chr12:22530603-22533727-
chr12	22194923	22195541	MACS_peak_4909	157.11	618	XR_595293	LOC681341	157.11	8.73	100	RefSeq model	1453	chr12:22194924-22779078+	intronic antisense	ENSRNOT00000075640	RGD1562525	chr12:22612470-22617459-
chr12	22922287	22922905	MACS_peak_4916	157.28	618	XR_595293	LOC681341	157.28	10.55	100	RefSeq model	1453	chr12:22922288-22940981+	exon sense-overlapping	ENSRNOT00000068118	LOC681182	chr12:22922818-22926319+
chr12	22922287	22922905	MACS_peak_4916	157.28	618	XR_595293	LOC681341	157.28	10.55	100	RefSeq model	1453	chr12:22922288-22940981+	exon sense-overlapping	ENSRNOT00000075207	LOC681182	chr12:22922818-22926151+
chr12	22922287	22922905	MACS_peak_4916	157.28	618	XR_595293	LOC681341	157.28	10.55	100	RefSeq model	1453	chr12:22922288-22940981+	intron sense-overlapping	NM_001099509	Vom2r62	chr12:22521774-23297860+
chr12	25151512	25151592	MACS_peak_4954	2677.52	80	XR_600703	LOC681658	2677.52	69.78	100	RefSeq model	1598	chr12:25151513-25463612+	exon sense-overlapping	ENSRNOT00000001928	Cux1	chr12:25233455-25446113+
chr12	25151512	25151592	MACS_peak_4954	2677.52	80	XR_600703	LOC681658	2677.52	69.78	100	RefSeq model	1598	chr12:25151513-25463612+	exon sense-overlapping	ENSRNOT00000044841	Cux1	chr12:25230857-25469669+
chr12	25151512	25151592	MACS_peak_4954	2677.52	80	XR_600703	LOC681658	2677.52	69.78	100	RefSeq model	1598	chr12:25151513-25463612+	exon sense-overlapping	ENSRNOT00000059486	Cux1	chr12:25151530-25446113+
chr12	25151512	25151592	MACS_peak_4954	2677.52	80	XR_600703	LOC681658	2677.52	69.78	100	RefSeq model	1598	chr12:25151513-25463612+	exon sense-overlapping	ENSRNOT00000075031	Cux1	chr12:25153072-25469669+
chr12	26710211	26710317	MACS_peak_4998	111.63	106	XR_595296	Stx1a	111.63	8.37	100	RefSeq model	2263	chr12:26682316-26710317-	exon sense-overlapping	NM_053788	Stx1a	chr12:26682320-26710272-
chr12	26978685	26978837	MACS_peak_5004	3100	152	XR_339466	LOC102553484	3100	89.15	100	RefSeq model	662	chr12:26973726-26978837-	natural antisense	ENSRNOT00000001995	Eln	chr12:26978753-27022484+
chr12	26978685	26978837	MACS_peak_5004	3100	152	XR_339466	LOC102553484	3100	89.15	100	RefSeq model	662	chr12:26973726-26978837-	natural antisense	ENSRNOT00000040069	Eln	chr12:26978753-27022484+
chr12	26978685	26978837	MACS_peak_5004	3100	152	XR_339466	LOC102553484	3100	89.15	100	RefSeq model	662	chr12:26973726-26978837-	natural antisense	NM_012722	Eln	chr12:26978748-27022485+
chr12	32506564	32506708	MACS_peak_5056	2128.89	144	XR_358632	Gbas	2128.89	51.56	100	RefSeq model	2241	chr12:32479988-32506708-	exon sense-overlapping	ENSRNOT00000035621	Gbas	chr12:32476020-32506643-
chr12	32506564	32506708	MACS_peak_5056	2128.89	144	XR_358632	Gbas	2128.89	51.56	100	RefSeq model	2241	chr12:32479988-32506708-	exon sense-overlapping	NM_001017486	Gbas	chr12:32469309-32506643-
chr12	39083630	39083918	MACS_peak_5103	3100	288	XR_595335	LOC102556092	3100	176.43	100	RefSeq model	2932	chr12:39057827-39084648-	exon sense-overlapping	ENSRNOT00000001338	Zfp664	chr12:39058751-39059536-
chr12	39452029	39452220	MACS_peak_5120	194.3	191	XR_599809	LOC100909949	194.3	12.97	100	RefSeq model	2236	chr12:39428407-39452220-	exon sense-overlapping	NM_001246665	Kmt5a	chr12:39429983-39445521-
chr12	42694765	42695283	MACS_peak_5202	96.66	518	XR_590719	Hectd4	96.66	8.83	100	RefSeq model	12680	chr12:42583660-42728149-	exon sense-overlapping	ENSRNOT00000001826	Hectd4	chr12:42581155-42685050-
chr12	42694765	42695283	MACS_peak_5202	96.66	518	XR_590719	Hectd4	96.66	8.83	100	RefSeq model	12680	chr12:42583660-42728149-	exon sense-overlapping	ENSRNOT00000075620	AABR06072107.1	chr12:42689034-42694806-
chr12	42727840	42728149	MACS_peak_5203	1995.37	309	XR_590719	Hectd4	1995.37	27.01	100	RefSeq model	12680	chr12:42583660-42728149-	exon sense-overlapping	ENSRNOT00000001826	Hectd4	chr12:42581155-42685050-
chr12	42727840	42728149	MACS_peak_5203	1995.37	309	XR_590719	Hectd4	1995.37	27.01	100	RefSeq model	12680	chr12:42583660-42728149-	exon sense-overlapping	ENSRNOT00000075620	AABR06072107.1	chr12:42689034-42694806-
chr12	43365416	43365577	MACS_peak_5213	3100	161	XR_339546	Iqcd	3100	74.05	100	RefSeq model	1761	chr12:43348764-43365577-	exon sense-overlapping	ENSRNOT00000048397	Iqcd	chr12:43352201-43360033-
chr12	49446280	49446899	MACS_peak_5301	627.2	619	XR_339610	LOC102547088	627.2	25.12	100	RefSeq model	817	chr12:49444846-49446899+	natural antisense	NM_001191666	Tchp	chr12:49431572-49445524-
chr12	49711714	49711871	MACS_peak_5307	103.92	157	XR_590847	Mmab	103.92	10.02	100	RefSeq model	2095	chr12:49711715-49722570+	exon sense-overlapping	ENSRNOT00000071894	Mmab	chr12:49711756-49720278+
chr12	49711714	49711871	MACS_peak_5307	103.92	157	XR_590847	Mmab	103.92	10.02	100	RefSeq model	2095	chr12:49711715-49722570+	exon sense-overlapping	ENSRNOT00000072511	Mmab	chr12:49711756-49722571+
chr12	51278865	51278956	MACS_peak_5343	215.66	91	XR_590873	LOC102552141	215.66	18.06	100	RefSeq model	3912	chr12:51274500-51278956-	intronic antisense	ENSRNOT00000000901	RGD1306556	chr12:51253965-51327952+
chr13	11629939	11630171	MACS_peak_5391	2811.26	232	XR_146567	LOC680491	2811.26	33.04	100	RefSeq model	2774	chr13:11624762-11630171-	intronic antisense	NM_001047866	Cntnap5c	chr13:11594156-12804561+
chr13	46851022	46851191	MACS_peak_5445	3100	169	XR_591242	LOC102554198	3100	57.58	100	RefSeq model	1793	chr13:46851023-46869473+	bidirectional	NM_031068	Actr3	chr13:46808187-46850658-
chr13	47849992	47850325	MACS_peak_5448	128.11	333	XR_591265	LOC103691659	128.11	6.33	100	RefSeq model	2831	chr13:47849699-47922794-	exon sense-overlapping	ENSRNOT00000038020	Nckap5	chr13:47371394-47850408-
chr13	47849992	47850325	MACS_peak_5448	128.11	333	XR_591265	LOC103691659	128.11	6.33	100	RefSeq model	2831	chr13:47849699-47922794-	exon sense-overlapping	ENSRNOT00000071910	Nckap5	chr13:47371394-47850408-
chr13	47849992	47850325	MACS_peak_5448	128.11	333	XR_591265	LOC103691659	128.11	6.33	100	RefSeq model	2831	chr13:47849699-47922794-	exon sense-overlapping	ENSRNOT00000075690	Nckap5	chr13:47437281-47850408-
chr13	49662283	49662360	MACS_peak_5463	2762.33	77	XR_009610	RGD1306487	2762.33	46.82	100	RefSeq model	4261	chr13:49662284-49734485+	exon sense-overlapping	ENSRNOT00000005289	RGD1306487	chr13:49662343-49734484+
chr13	54898968	54899113	MACS_peak_5501	1015.73	145	XR_595426	Mdm4	1015.73	25.66	100	RefSeq model	1069	chr13:54863853-54899113-	exon sense-overlapping	NM_001012026	Mdm4	chr13:54863120-54899047-
chr13	55814295	55814399	MACS_peak_5518	3100	104	XR_591705	LOC102557118	3100	81.6	100	RefSeq model	1224	chr13:55814296-55817695+	bidirectional	ENSRNOT00000076610	Prelp	chr13:55802774-55814150-
chr13	55814295	55814399	MACS_peak_5518	3100	104	XR_591705	LOC102557118	3100	81.6	100	RefSeq model	1224	chr13:55814296-55817695+	bidirectional	NM_053385	Prelp	chr13:55804881-55814122-
chr13	56286529	56286760	MACS_peak_5529	692.16	231	XR_358907	Cyb5r1	692.16	17.49	100	RefSeq model	2304	chr13:56286082-56293107+	exon sense-overlapping	NM_001013126	Cyb5r1	chr13:56286702-56293107+
chr13	56337396	56337530	MACS_peak_5533	541.73	134	NR_126577	Lnc134	541.73	14.86	100	RefSeq	968	chr13:56332612-56337530-	intergenic
chr13	56353891	56354318	MACS_peak_5535	883.18	427	XR_591713	Ndufv3-ps1	883.18	26.38	100	RefSeq model	427	chr13:56353892-56354318-	exon sense-overlapping	ENSRNOT00000030926	Ndufv3-ps1	chr13:56353959-56354285-
chr13	56353891	56354318	MACS_peak_5535	883.18	427	XR_591713	Ndufv3-ps1	883.18	26.38	100	RefSeq model	427	chr13:56353892-56354318-	intronic antisense	NM_153730	Klhl12	chr13:56340910-56370204+
chr13	57561877	57561984	MACS_peak_5558	3100	107	XR_591736	LOC102553722	3100	93.51	100	RefSeq model	3140	chr13:57560992-57565535+	intergenic
chr13	65518320	65518590	MACS_peak_5592	3100	270	XR_358962	Glrx2	3100	98.85	100	RefSeq model	2217	chr13:65518321-65535744+	exon sense-overlapping	ENSRNOT00000004558	Glrx2	chr13:65518240-65528569+
chr13	65518320	65518590	MACS_peak_5592	3100	270	XR_358962	Glrx2	3100	98.85	100	RefSeq model	2217	chr13:65518321-65535744+	exon sense-overlapping	ENSRNOT00000060062	Glrx2	chr13:65518493-65528569+
chr13	65518320	65518590	MACS_peak_5592	3100	270	XR_358962	Glrx2	3100	98.85	100	RefSeq model	2217	chr13:65518321-65535744+	exon sense-overlapping	NM_001013034	Glrx2	chr13:65517621-65540670+
chr13	65518320	65518590	MACS_peak_5592	3100	270	XR_358962	Glrx2	3100	98.85	100	RefSeq model	2217	chr13:65518321-65535744+	natural antisense	NM_001107183	Trove2	chr13:65535453-65556443-
chr13	65556871	65557237	MACS_peak_5595	3100	366	XR_358970	LOC102549528	3100	115.18	100	RefSeq model	3695	chr13:65556872-65560659+	intron sense-overlapping	ENSRNOT00000004881	Uchl5	chr13:65556707-65592648+
chr13	65556871	65557237	MACS_peak_5595	3100	366	XR_358970	LOC102549528	3100	115.18	100	RefSeq model	3695	chr13:65556872-65560659+	intron sense-overlapping	NM_001012149	Uchl5	chr13:65556707-65833613+
chr13	66350262	66350955	MACS_peak_5599	533.77	693	XR_146254	RGD1562140	533.77	20	100	RefSeq model	1960	chr13:66350263-66352258+	intergenic
chr13	68322411	68322639	MACS_peak_5601	450.05	228	ENSRNOT00000036412	AABR06075238.1	450.05	16.75	100	Ensembl	504	chr13:68322368-68322877-	intergenic
chr13	78130702	78131482	MACS_peak_5642	178.43	780	XR_359014	Acbd6	178.43	7.88	100	RefSeq model	1732	chr13:78130703-78265045+	exon sense-overlapping	NM_001011906	Acbd6	chr13:78130762-78265045+
chr13	78792708	78793315	MACS_peak_5649	3100	607	ENSRNOT00000005341	LOC102547117	3100	50.16	100	Ensembl	1734	chr13:78792709-78794553+	intergenic
chr13	79977838	79978043	MACS_peak_5658	1982.69	205	NR_027983	LOC680254	1982.69	22.44	100	RefSeq	635	chr13:79977839-79984465+	intergenic
chr13	83619760	83620021	MACS_peak_5671	3100	261	ENSRNOT00000076401	Rc3h1	3100	111.16	100	Ensembl	2241	chr13:83619761-83668712+	intergenic
chr13	83851611	83851827	MACS_peak_5676	405.53	216	XR_595500	Klhl20	405.53	17.57	100	RefSeq model	2816	chr13:83806864-83851827-	exon sense-overlapping	ENSRNOT00000076070	Klhl20	chr13:83815697-83824119-
chr13	83851611	83851827	MACS_peak_5676	405.53	216	XR_595500	Klhl20	405.53	17.57	100	RefSeq model	2816	chr13:83806864-83851827-	exon sense-overlapping	ENSRNOT00000076907	Klhl20	chr13:83828351-83851794-
chr13	83851611	83851827	MACS_peak_5676	405.53	216	XR_595500	Klhl20	405.53	17.57	100	RefSeq model	2816	chr13:83806864-83851827-	exon sense-overlapping	ENSRNOT00000076954	Klhl20	chr13:83806856-83851788-
chr13	83851611	83851827	MACS_peak_5676	405.53	216	XR_595500	Klhl20	405.53	17.57	100	RefSeq model	2816	chr13:83806864-83851827-	exon sense-overlapping	NM_001107192	Klhl20	chr13:83806860-83851817-
chr13	83982289	83982886	MACS_peak_5678	3100	597	XR_339828	LOC102552207	3100	109.43	100	RefSeq model	5446	chr13:83981307-84000879+	intronic antisense	NM_053576	Prdx6	chr13:83972564-83983110-
chr13	84098324	84099450	MACS_peak_5680	920.62	1126	ENSRNOT00000036680	Rn50_13_0841.1	920.62	36.04	100	Ensembl	1126	chr13:84098325-84099450+	intergenic
chr13	84523379	84523682	MACS_peak_5681	148.6	303	XR_591933	LOC103692003	148.6	10.18	100	RefSeq model	682	chr13:84496923-84525407-	intergenic
chr13	85507375	85507606	MACS_peak_5689	2447.25	231	NR_111961	Prrc2c	2447.25	49.73	100	RefSeq	10464	chr13:85437470-85507606-	exon sense-overlapping	ENSRNOT00000004410	Prrc2c	chr13:85439057-85489378-
chr13	85507375	85507606	MACS_peak_5689	2447.25	231	NR_111961	Prrc2c	2447.25	49.73	100	RefSeq	10464	chr13:85437470-85507606-	exon sense-overlapping	ENSRNOT00000004513	Prrc2c	chr13:85439057-85489378-
chr13	85507375	85507606	MACS_peak_5689	2447.25	231	NR_111961	Prrc2c	2447.25	49.73	100	RefSeq	10464	chr13:85437470-85507606-	exon sense-overlapping	ENSRNOT00000030419	Prrc2c	chr13:85439057-85489378-
chr13	88721996	88722229	MACS_peak_5712	3100	233	XR_595501	Mpzl1	3100	160.09	100	RefSeq model	2271	chr13:88685410-88722229-	exon sense-overlapping	NM_001007728	Mpzl1	chr13:88685410-88722184-
chr13	90267312	90267612	MACS_peak_5729	51.11	300	ENSRNOT00000071204	LOC100910652	51.11	9.44	100	Ensembl	636	chr13:90267313-90267953+	intergenic
chr13	93124288	93124553	MACS_peak_5739	1873.71	265	XR_339884	LOC102549303	1873.71	39.67	100	RefSeq model	1192	chr13:93123942-93125251+	bidirectional	NM_001191930	Uap1	chr13:93089458-93123827-
chr13	93865773	93866699	MACS_peak_5747	96.08	926	XR_595555	LOC100362384	96.08	10.48	100	RefSeq model	929	chr13:93865774-93866699+	exon sense-overlapping	ENSRNOT00000044575	LOC100362384	chr13:93865780-93866690+
chr13	94737368	94737553	MACS_peak_5797	2194.49	185	XR_359106	Cd48	2194.49	30.43	100	RefSeq model	1003	chr13:94737369-94760315+	exon sense-overlapping	NM_139103	Cd48	chr13:94737447-94760975+
chr13	95035459	95035567	MACS_peak_5801	3100	108	XR_595549	Pex19	3100	113.62	100	RefSeq model	6500	chr13:95035460-95051657+	exon sense-overlapping	NM_001107375	Pex19	chr13:95035472-95044923+
chr13	95035459	95035567	MACS_peak_5801	3100	108	XR_595549	Pex19	3100	113.62	100	RefSeq model	6500	chr13:95035460-95051657+	exon sense-overlapping	NM_001134777	Pex19	chr13:95035472-95051834+
chr13	95110710	95110817	MACS_peak_5806	3100	107	XR_592395	LOC103692289	3100	282.65	100	RefSeq model	3204	chr13:95110711-95113999+	natural antisense	NM_001159594	Casq1	chr13:95113781-95123470-
chr13	95413510	95414411	MACS_peak_5812	179.13	901	XR_339896	LOC102555223	179.13	21.5	100	RefSeq model	4804	chr13:95413511-95418495-	natural antisense	NM_001013127	Tagln2	chr13:95407077-95413997+
chr13	95722179	95722438	MACS_peak_5820	132	259	XR_595567	LOC100362543	132	10.26	100	RefSeq model	1377	chr13:95706964-95722438-	exon sense-overlapping	ENSRNOT00000047349	Fcgr2a	chr13:95687142-95715880-
chr13	95722179	95722438	MACS_peak_5820	132	259	XR_595567	LOC100362543	132	10.26	100	RefSeq model	1377	chr13:95706964-95722438-	exon sense-overlapping	ENSRNOT00000071897	Fcgr2a	chr13:95706964-95715042-
chr13	95755325	95755584	MACS_peak_5823	173.46	259	XR_595567	LOC100362543	173.46	13.71	100	RefSeq model	1377	chr13:95665044-95755584-	exon sense-overlapping	ENSRNOT00000073643	LOC100911825	chr13:95738633-95747224-
chr13	95755325	95755584	MACS_peak_5823	173.46	259	XR_595567	LOC100362543	173.46	13.71	100	RefSeq model	1377	chr13:95665044-95755584-	exon sense-overlapping	NM_001135992	LOC498276	chr13:95738132-95748528-
chr13	95755325	95755584	MACS_peak_5823	173.46	259	XR_595567	LOC100362543	173.46	13.71	100	RefSeq model	1377	chr13:95665044-95755584-	exon sense-overlapping	NM_053843	Fcgr2a	chr13:95665162-95678254-
chr13	95755325	95755584	MACS_peak_5823	173.46	259	XR_595567	LOC100362543	173.46	13.71	100	RefSeq model	1377	chr13:95665044-95755584-	intron sense-overlapping	ENSRNOT00000004204	AABR06076168.2	chr13:95687142-95695340-
chr13	95755325	95755584	MACS_peak_5823	173.46	259	XR_595567	LOC100362543	173.46	13.71	100	RefSeq model	1377	chr13:95665044-95755584-	intron sense-overlapping	ENSRNOT00000047349	Fcgr2a	chr13:95687142-95715880-
chr13	95755325	95755584	MACS_peak_5823	173.46	259	XR_595567	LOC100362543	173.46	13.71	100	RefSeq model	1377	chr13:95665044-95755584-	intron sense-overlapping	ENSRNOT00000071728	AABR06076168.1	chr13:95665415-95673365-
chr13	95755325	95755584	MACS_peak_5823	173.46	259	XR_595567	LOC100362543	173.46	13.71	100	RefSeq model	1377	chr13:95665044-95755584-	intron sense-overlapping	ENSRNOT00000071897	Fcgr2a	chr13:95706964-95715042-
chr13	95755325	95755584	MACS_peak_5823	173.46	259	XR_595567	LOC100362543	173.46	13.71	100	RefSeq model	1377	chr13:95665044-95755584-	intron sense-overlapping	NM_001135992	LOC498276	chr13:95687142-95697538-
chr13	98346957	98347727	MACS_peak_5831	3100	770	XR_592453	Uba2-ps1	3100	51.38	100	RefSeq model	2612	chr13:98346958-98349569+	exon sense-overlapping	NM_001100579	Uba2	chr13:98346961-98349573+
chr13	100678819	100679975	MACS_peak_5842	3100	1156	XR_359126	Hnrnpu	3100	68.05	100	RefSeq model	6517	chr13:100663220-100679975-	exon sense-overlapping	NM_057139	Hnrnpu	chr13:100670811-100679599-
chr13	100678819	100679975	MACS_peak_5842	3100	1156	XR_359126	Hnrnpu	3100	68.05	100	RefSeq model	6517	chr13:100663220-100679975-	natural antisense	NM_001105976	Cox20	chr13:100660978-100665148+
chr13	105392880	105393025	MACS_peak_5885	52.61	145	XR_359166	LOC102554860	52.61	10.18	100	RefSeq model	1583	chr13:105392881-105395163+	intergenic
chr13	107432988	107433281	MACS_peak_5903	738.61	293	XR_592539	LOC103692371	738.61	24.71	100	RefSeq model	652	chr13:107432989-107439280+	bidirectional	NM_134410	Marc2	chr13:107401548-107432904-
chr13	115422124	115422575	MACS_peak_5947	1276.93	451	XR_359248	LOC102546453	1276.93	30.54	100	RefSeq model	2614	chr13:115422125-115434379+	bidirectional	ENSRNOT00000073588	Rcor3	chr13:115381202-115421941-
chr13	115422124	115422575	MACS_peak_5947	1276.93	451	XR_359248	LOC102546453	1276.93	30.54	100	RefSeq model	2614	chr13:115422125-115434379+	bidirectional	NM_001134985	Rcor3	chr13:115381150-115422102-
chr13	118239741	118240847	MACS_peak_5962	3100	1106	XR_592690	LOC102550245	3100	128.73	100	RefSeq model	5622	chr13:118209339-118244035-	intronic antisense	NM_001107202	Cd34	chr13:118239587-118258715+
chr13	118271072	118271192	MACS_peak_5964	321.72	120	XR_592692	LOC102550527	321.72	13.67	100	RefSeq model	7223	chr13:118271073-118319698+	intergenic
chr13	118532242	118533361	MACS_peak_5966	3100	1119	XR_592690	LOC102550245	3100	108.7	100	RefSeq model	5622	chr13:118501677-118536536-	intronic antisense	NM_001107202	Cd34	chr13:118532088-118551216+
chr14	1002896	1003224	MACS_peak_5968	578.77	328	XR_085672	LOC100363296	578.77	16.58	100	RefSeq model	638	chr14:1002809-1003446+	intergenic
chr14	1471573	1472361	MACS_peak_5974	2212.36	788	NR_131072	LOC100365289	2212.36	43.02	100	RefSeq	1871	chr14:1470073-1472361-	natural antisense	NM_001139492	Ppp2r3b	chr14:1472151-1478799+
chr14	2065297	2065756	MACS_peak_5979	425.39	459	XR_592731	LOC103692488	425.39	12.56	100	RefSeq model	2235	chr14:2065298-2067623+	intron sense-overlapping	NM_001198804	Dgkq	chr14:2064952-2078913+
chr14	3205780	3205993	MACS_peak_5995	917.34	213	XR_595660	Glmn	917.34	20.2	100	RefSeq model	2552	chr14:3205781-3237257+	exon sense-overlapping	ENSRNOT00000061583	Glmn	chr14:3205772-3249112+
chr14	3205780	3205993	MACS_peak_5995	917.34	213	XR_595660	Glmn	917.34	20.2	100	RefSeq model	2552	chr14:3205781-3237257+	exon sense-overlapping	NM_001105993	Glmn	chr14:3205285-3249200+
chr14	6037808	6037857	MACS_peak_6014	689.33	49	XR_592889	LOC103692562	689.33	27.17	100	RefSeq model	290	chr14:6036428-6037857-	intron sense-overlapping	NM_001014133	Abcg3l2	chr14:5556777-6520637-
chr14	6037808	6037857	MACS_peak_6014	689.33	49	XR_592889	LOC103692562	689.33	27.17	100	RefSeq model	290	chr14:6036428-6037857-	intron sense-overlapping	NM_001037205	Abcg3l4	chr14:5556777-6520630-
chr14	6037808	6037857	MACS_peak_6014	689.33	49	XR_592889	LOC103692562	689.33	27.17	100	RefSeq model	290	chr14:6036428-6037857-	intronic antisense	NM_001128311	Abcg3	chr14:5953815-6084047+
chr14	10717219	10717345	MACS_peak_6061	91.94	126	XR_592919	LOC102550950	91.94	9.85	100	RefSeq model	1173	chr14:10699462-10717345-	intergenic
chr14	10792832	10792903	MACS_peak_6063	302.8	71	XR_340151	LOC100911553	302.8	16.37	100	RefSeq model	3663	chr14:10786742-10797690+	intergenic
chr14	11200185	11200802	MACS_peak_6068	3100	617	XR_359351	Hnrpd	3100	104.79	100	RefSeq model	2018	chr14:11200186-11218699+	exon sense-overlapping	NM_001082539	Hnrnpd	chr14:11200291-11218603+
chr14	11200185	11200802	MACS_peak_6068	3100	617	XR_359351	Hnrpd	3100	104.79	100	RefSeq model	2018	chr14:11200186-11218699+	exon sense-overlapping	NM_001082540	Hnrnpd	chr14:11200291-11218603+
chr14	11200185	11200802	MACS_peak_6068	3100	617	XR_359351	Hnrpd	3100	104.79	100	RefSeq model	2018	chr14:11200186-11218699+	exon sense-overlapping	NM_001082541	Hnrnpd	chr14:11200291-11218603+
chr14	11200185	11200802	MACS_peak_6068	3100	617	XR_359351	Hnrpd	3100	104.79	100	RefSeq model	2018	chr14:11200186-11218699+	exon sense-overlapping	NM_024404	Hnrnpd	chr14:11200291-11218603+
chr14	21054142	21054570	MACS_peak_6122	858	428	XR_595700	Rufy3	858	29.8	100	RefSeq model	3343	chr14:20968402-21054570-	exon sense-overlapping	ENSRNOT00000020608	Rufy3	chr14:20980420-21038332-
chr14	21054142	21054570	MACS_peak_6122	858	428	XR_595700	Rufy3	858	29.8	100	RefSeq model	3343	chr14:20968402-21054570-	exon sense-overlapping	NM_001025127	Rufy3	chr14:20980419-21038332-
chr14	33410695	33410871	MACS_peak_6145	161.49	176	XR_593289	LOC102552854	161.49	14.2	100	RefSeq model	3306	chr14:33404814-33410871-	natural antisense	NM_057198	Ppat	chr14:33371454-33405832+
chr14	33727357	33727507	MACS_peak_6147	3100	150	XR_595769	LOC103693743	3100	100.75	100	RefSeq model	215	chr14:33727358-33727697+	intergenic
chr14	33733530	33733680	MACS_peak_6148	3100	150	XR_595769	LOC103693743	3100	51.84	100	RefSeq model	215	chr14:33733531-33733870+	intergenic
chr14	36492125	36492556	MACS_peak_6170	1516.95	431	XR_359500	LOC100912083	1516.95	29.56	100	RefSeq model	1512	chr14:36490927-36493074-	intergenic
chr14	36930853	36931152	MACS_peak_6175	1621.73	299	XR_595765	Spata18	1621.73	32.44	100	RefSeq model	1919	chr14:36904867-36931152-	exon sense-overlapping	NM_199374	Spata18	chr14:36904435-36931140-
chr14	44194974	44195428	MACS_peak_6216	3100	454	XR_593441	LOC100362751	3100	67.94	100	RefSeq model	454	chr14:44194975-44195428-	exon sense-overlapping	ENSRNOT00000042825	LOC100362751	chr14:44195004-44195351-
chr14	44603960	44605148	MACS_peak_6226	868.39	1188	XR_146283	LOC684970	868.39	27.68	100	RefSeq model	1383	chr14:44603961-44605342+	intergenic
chr14	45786826	45787103	MACS_peak_6239	1457.67	277	XR_146284	LOC100911506	1457.67	31.2	100	RefSeq model	740	chr14:45783931-45787103-	bidirectional	ENSRNOT00000076881	Rell1	chr14:45787176-45845592+
chr14	45786826	45787103	MACS_peak_6239	1457.67	277	XR_146284	LOC100911506	1457.67	31.2	100	RefSeq model	740	chr14:45783931-45787103-	bidirectional	NM_001113776	Rell1	chr14:45787243-45835907+
chr14	45934200	45934916	MACS_peak_6242	217.18	716	XR_593484	LOC103692878	217.18	16.01	100	RefSeq model	11348	chr14:45925578-45949637+	intronic antisense	ENSRNOT00000002978	LOC364157	chr14:45938969-46347907-
chr14	45934200	45934916	MACS_peak_6242	217.18	716	XR_593484	LOC103692878	217.18	16.01	100	RefSeq model	11348	chr14:45925578-45949637+	natural antisense	NM_001017500	LOC498368	chr14:45855971-45934725-
chr14	46507662	46507815	MACS_peak_6245	3100	153	XR_349828	LOC102553223	3100	266.33	100	RefSeq model	154	chr14:46507663-46507815+	intergenic
chr14	60101960	60102678	MACS_peak_6277	1120.66	718	XR_593820	LOC100361259	1120.66	19.13	100	RefSeq model	727	chr14:60101961-60102678-	intergenic
chr14	80436754	80436936	MACS_peak_6373	80.71	182	XR_594058	LOC102547700	80.71	12.76	100	RefSeq model	659	chr14:80433891-80436936-	intergenic
chr14	84834208	84834795	MACS_peak_6455	3100	587	XR_359626	Dusp18	3100	81.42	100	RefSeq model	2436	chr14:84834209-84851898+	exon sense-overlapping	NM_001013128	Dusp18	chr14:84834633-84841253+
chr14	84834208	84834795	MACS_peak_6455	3100	587	XR_359626	Dusp18	3100	81.42	100	RefSeq model	2436	chr14:84834209-84851898+	intronic antisense	NM_153316	Slc35e4	chr14:84847696-84854560-
chr14	84834208	84834795	MACS_peak_6455	3100	587	XR_359626	Dusp18	3100	81.42	100	RefSeq model	2436	chr14:84834209-84851898+	natural antisense	NM_001107233	RGD1308775	chr14:84825689-84834332-
chr14	88705955	88706177	MACS_peak_6534	2601.97	222	XR_594135	LOC103693172	2601.97	32.35	100	RefSeq model	2306	chr14:88701659-88706177-	intergenic
chr14	92832441	92833027	MACS_peak_6542	70.41	586	XR_594283	LOC100361025	70.41	9.44	100	RefSeq model	1253	chr14:92831784-92833027-	intergenic
chr14	104718475	104718685	MACS_peak_6567	82.1	210	ENSRNOT00000043218	AABR06081215.1	82.1	8.21	100	Ensembl	210	chr14:104718476-104718685+	intergenic
chr14	108015699	108016058	MACS_peak_6589	482	359	ENSRNOT00000058986	AABR06081341.1	482	22.17	100	Ensembl	2108	chr14:108015700-108017820+	intergenic
chr14	113244338	113245111	MACS_peak_6603	3100	773	XR_594390	LOC102551211	3100	54.74	100	RefSeq model	1836	chr14:113214151-113245111-	natural antisense	NM_001142371	Pnpt1	chr14:113205574-113236749+
chr15	8755717	8756465	MACS_peak_6668	1810.81	748	XR_146297	Saysd1	1810.81	52.21	100	RefSeq model	2408	chr15:8754582-8761873+	exon sense-overlapping	ENSRNOT00000008391	Saysd1	chr15:8756256-8761704+
chr15	14366325	14366865	MACS_peak_6692	3100	540	ENSRNOT00000076617	Top2b	3100	88.24	100	Ensembl	1559	chr15:14339707-14366865-	exon sense-overlapping	NM_001100858	Top2b	chr15:14308369-14366373-
chr15	15688667	15689751	MACS_peak_6697	281.68	1084	ENSRNOT00000007696	AABR06082101.1	281.68	13.59	100	Ensembl	1557	chr15:15688668-15690224+	intronic antisense	ENSRNOT00000007795	Nek10	chr15:15674645-15804446-
chr15	15688667	15689751	MACS_peak_6697	281.68	1084	ENSRNOT00000007696	AABR06082101.1	281.68	13.59	100	Ensembl	1557	chr15:15688668-15690224+	intronic antisense	ENSRNOT00000030991	Nek10	chr15:15671472-15851264-
chr15	23512376	23512567	MACS_peak_6730	727.75	191	XR_594783	Txndc16	727.75	25.37	100	RefSeq model	2791	chr15:23439060-23512598-	exon sense-overlapping	ENSRNOT00000008372	Txndc16	chr15:23438880-23507088-
chr15	23654246	23654614	MACS_peak_6734	229.76	368	XR_359856	Styx	229.76	9.4	100	RefSeq model	4310	chr15:23654247-23684839+	exon sense-overlapping	NM_001271541	Styx	chr15:23654350-23681930+
chr15	23654246	23654614	MACS_peak_6734	229.76	368	XR_359856	Styx	229.76	9.4	100	RefSeq model	4310	chr15:23654247-23684839+	intron sense-overlapping	ENSRNOT00000010449	AABR06082367.1	chr15:23669683-23670691+
chr15	23866404	23866800	MACS_peak_6739	136.09	396	XR_596086	LOC103693373	136.09	9.69	100	RefSeq model	1353	chr15:23846977-23867513-	intergenic
chr15	27610660	27611360	MACS_peak_6755	248.44	700	XR_594787	LOC103693376	248.44	14.73	100	RefSeq model	2936	chr15:27610661-27631794-	intergenic
chr15	31571413	31571670	MACS_peak_6777	3100	257	NR_002703	Rmrp	3100	10.31	100	RefSeq	257	chr15:31571414-31571670-	bidirectional	NM_001106030	Parp2	chr15:31571841-31582073+
chr15	32613627	32613942	MACS_peak_6804	98.33	315	XR_347613	LOC100361319	98.33	6.81	100	RefSeq model	481	chr15:32613628-32614101-	intergenic
chr15	37564341	37564832	MACS_peak_6853	798.59	491	XR_596112	Ngdn	798.59	33.5	100	RefSeq model	2173	chr15:37563785-37571880+	exon sense-overlapping	NM_001107263	Ngdn	chr15:37564770-37571979+
chr15	38045790	38046185	MACS_peak_6861	403.95	395	XR_359914	Dhrs4	403.95	17.73	100	RefSeq model	1353	chr15:38045679-38057013+	exon sense-overlapping	NM_153315	Dhrs4	chr15:38045928-38057499+
chr15	38440194	38440458	MACS_peak_6880	662.01	264	XR_340652	Khnyn	662.01	23.3	100	RefSeq model	2271	chr15:38440195-38449341+	exon sense-overlapping	ENSRNOT00000027802	Khnyn	chr15:38440708-38450025+
chr15	40882041	40882598	MACS_peak_6892	72.51	557	XR_359949	Pspc1	72.51	11.33	100	RefSeq model	2226	chr15:40799244-40882598-	exon sense-overlapping	ENSRNOT00000075879	Pspc1	chr15:40822804-40828975-
chr15	40882041	40882598	MACS_peak_6892	72.51	557	XR_359949	Pspc1	72.51	11.33	100	RefSeq model	2226	chr15:40799244-40882598-	exon sense-overlapping	ENSRNOT00000075993	Pspc1	chr15:40822791-40825409-
chr15	40882041	40882598	MACS_peak_6892	72.51	557	XR_359949	Pspc1	72.51	11.33	100	RefSeq model	2226	chr15:40799244-40882598-	exon sense-overlapping	ENSRNOT00000076766	Pspc1	chr15:40824894-40825520-
chr15	40882041	40882598	MACS_peak_6892	72.51	557	XR_359949	Pspc1	72.51	11.33	100	RefSeq model	2226	chr15:40799244-40882598-	exon sense-overlapping	ENSRNOT00000076913	Pspc1	chr15:40822137-40830688-
chr15	40882041	40882598	MACS_peak_6892	72.51	557	XR_359949	Pspc1	72.51	11.33	100	RefSeq model	2226	chr15:40799244-40882598-	exon sense-overlapping	NM_001025672	Pspc1	chr15:40822485-40882550-
chr15	40882041	40882598	MACS_peak_6892	72.51	557	XR_359949	Pspc1	72.51	11.33	100	RefSeq model	2226	chr15:40799244-40882598-	natural antisense	ENSRNOT00000049420	Mphosph8	chr15:40732115-40799437+
chr15	40882041	40882598	MACS_peak_6892	72.51	557	XR_359949	Pspc1	72.51	11.33	100	RefSeq model	2226	chr15:40799244-40882598-	natural antisense	ENSRNOT00000076717	Mphosph8	chr15:40751245-40799440+
chr15	41536853	41537313	MACS_peak_6900	342.77	460	XR_596131	Ift88	342.77	11.25	100	RefSeq model	4332	chr15:41536269-41631759+	exon sense-overlapping	ENSRNOT00000076608	Ift88	chr15:41537202-41630807+
chr15	41536853	41537313	MACS_peak_6900	342.77	460	XR_596131	Ift88	342.77	11.25	100	RefSeq model	4332	chr15:41536269-41631759+	exon sense-overlapping	ENSRNOT00000076741	Ift88	chr15:41537231-41554636+
chr15	41536853	41537313	MACS_peak_6900	342.77	460	XR_596131	Ift88	342.77	11.25	100	RefSeq model	4332	chr15:41536269-41631759+	exon sense-overlapping	ENSRNOT00000076839	Ift88	chr15:41560665-41591589+
chr15	41536853	41537313	MACS_peak_6900	342.77	460	XR_596131	Ift88	342.77	11.25	100	RefSeq model	4332	chr15:41536269-41631759+	exon sense-overlapping	NM_001107266	Ift88	chr15:41537251-41630808+
chr15	44476883	44477643	MACS_peak_6924	596.79	760	ENSRNOT00000018300	AABR06083553.1	596.79	32.92	100	Ensembl	1638	chr15:44476884-44478899+	intergenic
chr15	44606685	44606701	MACS_peak_6925	316.11	16	XR_595313	LOC102553694	316.11	15.11	100	RefSeq model	457	chr15:44605329-44606701-	intergenic
chr15	64434804	64434838	MACS_peak_7069	3100	34	XR_340783	LOC102549880	3100	94.41	100	RefSeq model	1233	chr15:64434805-64439266+	intergenic
chr15	67829477	67829897	MACS_peak_7083	252.5	420	XR_591481	LOC100362366	252.5	12.97	100	RefSeq model	469	chr15:67829330-67829897-	exon sense-overlapping	ENSRNOT00000013868	LOC100361180	chr15:67829332-67829898-
chr15	78627978	78628416	MACS_peak_7088	2493.92	438	XR_595804	LOC498555	2493.92	21.15	100	RefSeq model	438	chr15:78627979-78628416+	exon sense-overlapping	ENSRNOT00000057931	LOC498555	chr15:78627976-78628409+
chr15	86952641	86953065	MACS_peak_7091	530.99	424	XR_596249	Mzt1	530.99	28.73	100	RefSeq model	3751	chr15:86941556-86953065-	exon sense-overlapping	ENSRNOT00000039400	Mzt1	chr15:86948035-86953141-
chr15	87498291	87498502	MACS_peak_7096	78.47	211	XR_595836	LOC102553927	78.47	8.28	100	RefSeq model	1732	chr15:87423912-87498917-	intergenic
chr15	102092690	102092816	MACS_peak_7122	112.02	126	XR_360200	LOC102549993	112.02	9.61	100	RefSeq model	800	chr15:102092691-102094360+	intergenic
chr15	106735528	106736337	MACS_peak_7125	3100	809	XR_340900	LOC102548945	3100	84.81	100	RefSeq model	5053	chr15:106734146-106742411+	intergenic
chr15	109710289	109710683	MACS_peak_7144	3100	394	ENSRNOT00000036746	AABR06085867.1	3100	156.89	100	Ensembl	631	chr15:109710051-109710683-	intergenic
chr16	2716465	2716503	MACS_peak_7191	2021	38	XR_340960	LOC102548056	2021	46.71	100	RefSeq model	248	chr16:2714926-2716503-	intergenic
chr16	6475859	6476514	MACS_peak_7217	3100	655	XR_596337	Dcp1a	3100	84.72	100	RefSeq model	3764	chr16:6475770-6517183+	exon sense-overlapping	NM_001191831	Dcp1a	chr16:6476320-6517715+
chr16	9539764	9540067	MACS_peak_7266	3100	303	XR_593941	Rpl38-ps1	3100	52.92	100	RefSeq model	309	chr16:9539765-9540067-	exon sense-overlapping	ENSRNOT00000043427	Rpl38	chr16:9539808-9540020-
chr16	9539764	9540067	MACS_peak_7266	3100	303	XR_593941	Rpl38-ps1	3100	52.92	100	RefSeq model	309	chr16:9539765-9540067-	intron sense-overlapping	NM_001170593	Chat	chr16:8493025-10652313-
chr16	9539764	9540067	MACS_peak_7266	3100	303	XR_593941	Rpl38-ps1	3100	52.92	100	RefSeq model	309	chr16:9539765-9540067-	intronic antisense	NM_024378	Grid1	chr16:9495903-10843082+
chr16	18633705	18634000	MACS_peak_7285	3100	295	XR_360377	LOC102548312	3100	47.93	100	RefSeq model	1266	chr16:18633706-18641061+	bidirectional	ENSRNOT00000074559	Sftpd	chr16:18621549-18633591-
chr16	18633705	18634000	MACS_peak_7285	3100	295	XR_360377	LOC102548312	3100	47.93	100	RefSeq model	1266	chr16:18633706-18641061+	bidirectional	NM_012878	Sftpd	chr16:18621441-18633581-
chr16	18988726	18988907	MACS_peak_7297	3072.35	181	XR_596371	Eps15l1	3072.35	72.08	100	RefSeq model	2651	chr16:18988727-19063856+	exon sense-overlapping	NM_001029921	Eps15l1	chr16:18988863-19064345+
chr16	19417266	19417383	MACS_peak_7314	485.89	117	XR_596409	LOC102548752	485.89	12.97	100	RefSeq model	3132	chr16:19417267-19422361+	bidirectional	ENSRNOT00000074514	Zfp961	chr16:19398387-19417115-
chr16	19449366	19450057	MACS_peak_7316	137.45	691	XR_341034	LOC102548917	137.45	13.79	100	RefSeq model	1472	chr16:19440330-19450487-	intergenic
chr16	20524168	20524318	MACS_peak_7386	3100	150	XR_341048	LOC102549939	3100	71.64	100	RefSeq model	1158	chr16:20521815-20524318-	natural antisense	NM_001025143	Kxd1	chr16:20512578-20522060+
chr16	20787484	20787608	MACS_peak_7405	997.68	124	XR_360382	Sugp2	997.68	30.29	100	RefSeq model	5821	chr16:20758640-20787608-	exon sense-overlapping	NM_001108397	Sugp2	chr16:20760491-20789858-
chr16	35750648	35751069	MACS_peak_7481	209.67	421	XR_596987	LOC102548526	209.67	19.13	100	RefSeq model	6674	chr16:35743909-35751069-	bidirectional	NM_022926	Galnt7	chr16:35751116-35876429+
chr16	36253307	36253595	MACS_peak_7483	975.45	288	ENSRNOT00000017930	AABR06087647.1	975.45	30.13	100	Ensembl	417	chr16:36253172-36253595-	intergenic
chr16	53711577	53712119	MACS_peak_7531	3100	542	XR_596479	LOC102547443	3100	108.29	100	RefSeq model	1247	chr16:53689120-53712119-	intronic antisense	ENSRNOT00000013078	Frg1	chr16:53671702-53692373+
chr16	53711577	53712119	MACS_peak_7531	3100	542	XR_596479	LOC102547443	3100	108.29	100	RefSeq model	1247	chr16:53689120-53712119-	intronic antisense	NM_001290133	Frg1	chr16:53671569-53692576+
chr16	53953118	53953510	MACS_peak_7534	3100	392	XR_596482	LOC100911065	3100	66.33	100	RefSeq model	2663	chr16:53953119-54005529+	intergenic
chr16	54354676	54355068	MACS_peak_7538	2877.96	392	XR_596482	LOC100911065	2877.96	63.22	100	RefSeq model	2663	chr16:54354677-54407741+	intergenic
chr16	54601710	54602137	MACS_peak_7540	3100	427	XR_596484	Vps37a	3100	53.47	100	RefSeq model	2016	chr16:54564698-54602137-	exon sense-overlapping	NM_001024867	Vps37a	chr16:54564703-54602075-
chr16	61618887	61619258	MACS_peak_7568	2263.02	371	XR_596485	Rbpms	2263.02	31.17	100	RefSeq model	9787	chr16:61618888-61772807+	exon sense-overlapping	ENSRNOT00000046138	Rbpms	chr16:61619193-61767832+
chr16	61618887	61619258	MACS_peak_7568	2263.02	371	XR_596485	Rbpms	2263.02	31.17	100	RefSeq model	9787	chr16:61618888-61772807+	exon sense-overlapping	ENSRNOT00000068011	Rbpms	chr16:61619193-61762373+
chr16	61618887	61619258	MACS_peak_7568	2263.02	371	XR_596485	Rbpms	2263.02	31.17	100	RefSeq model	9787	chr16:61618888-61772807+	exon sense-overlapping	NM_001271244	Rbpms	chr16:61618904-61753849+
chr16	69821079	69821394	MACS_peak_7604	318.12	315	XR_596515	LOC103693987	318.12	15.76	100	RefSeq model	741	chr16:69821080-69821956-	exon sense-overlapping	ENSRNOT00000071269	Vma21	chr16:69814371-69821226-
chr16	69821079	69821394	MACS_peak_7604	318.12	315	XR_596515	LOC103693987	318.12	15.76	100	RefSeq model	741	chr16:69821080-69821956-	exon sense-overlapping	ENSRNOT00000073245	Vma21	chr16:69801132-69821132-
chr16	70376103	70376352	MACS_peak_7606	3100	249	XR_341189	Rnf170	3100	76.11	100	RefSeq model	3877	chr16:70351077-70376352-	exon sense-overlapping	ENSRNOT00000071134	Rnf170	chr16:70365642-70375249-
chr16	70376103	70376352	MACS_peak_7606	3100	249	XR_341189	Rnf170	3100	76.11	100	RefSeq model	3877	chr16:70351077-70376352-	exon sense-overlapping	ENSRNOT00000071258	Rnf170	chr16:70353877-70375249-
chr16	70376103	70376352	MACS_peak_7606	3100	249	XR_341189	Rnf170	3100	76.11	100	RefSeq model	3877	chr16:70351077-70376352-	exon sense-overlapping	ENSRNOT00000073124	Rnf170	chr16:70363452-70375249-
chr16	70376103	70376352	MACS_peak_7606	3100	249	XR_341189	Rnf170	3100	76.11	100	RefSeq model	3877	chr16:70351077-70376352-	exon sense-overlapping	ENSRNOT00000074584	Rnf170	chr16:70353877-70375249-
chr16	71095622	71096074	MACS_peak_7622	2399.3	452	ENSRNOT00000058436	AABR06089048.1	2399.3	55.42	100	Ensembl	805	chr16:71095553-71096359+	intergenic
chr16	79392439	79392664	MACS_peak_7684	3100	225	XR_596536	LOC102551219	3100	73.72	100	RefSeq model	501	chr16:79392145-79392899+	intergenic
chr16	85870538	85870794	MACS_peak_7744	322.31	256	XR_596563	LOC102546303	322.31	14.94	100	RefSeq model	3655	chr16:85870539-85889965+	intergenic
chr17	500261	500326	MACS_peak_7754	3100	65	XR_341288	LOC102551048	3100	66.5	100	RefSeq model	1172	chr17:497496-500326-	intergenic
chr17	7512789	7512844	MACS_peak_7785	119.63	55	XR_596431	Isca1-ps1	119.63	9.6	100	RefSeq model	446	chr17:7512790-7518497+	exon sense-overlapping	NM_181626	Isca1	chr17:7507069-7519772+
chr17	8870013	8870117	MACS_peak_7797	3100	104	XR_594287	LOC100363335	3100	110.39	100	RefSeq model	1692	chr17:8870014-8880055+	exon sense-overlapping	ENSRNOT00000025980	Hnrnpk	chr17:8870031-8880317+
chr17	8870013	8870117	MACS_peak_7797	3100	104	XR_594287	LOC100363335	3100	110.39	100	RefSeq model	1692	chr17:8870014-8880055+	exon sense-overlapping	NM_057141	Hnrnpk	chr17:8871937-8881027+
chr17	10507790	10507966	MACS_peak_7811	854.55	176	XR_596574	Smad5	854.55	25.57	100	RefSeq model	8470	chr17:10484307-10510229-	exon sense-overlapping	ENSRNOT00000016704	Smad5	chr17:10488652-10507888-
chr17	10507790	10507966	MACS_peak_7811	854.55	176	XR_596574	Smad5	854.55	25.57	100	RefSeq model	8470	chr17:10484307-10510229-	exon sense-overlapping	NM_021692	Smad5	chr17:10489082-10499276-
chr17	11139960	11140291	MACS_peak_7814	3100	331	XR_597336	LOC102555972	3100	104.51	100	RefSeq model	2648	chr17:11127068-11140414-	exon sense-overlapping	ENSRNOT00000071426	Pcbd2	chr17:11094484-11145120-
chr17	11145045	11145451	MACS_peak_7815	3100	406	XR_596620	LOC103694037	3100	92.78	100	RefSeq model	1675	chr17:11131504-11145451-	exon sense-overlapping	ENSRNOT00000071426	Pcbd2	chr17:11094484-11145120-
chr17	17152220	17152376	MACS_peak_7905	396.11	156	XR_360850	Fbxw17	396.11	20.36	100	RefSeq model	1763	chr17:17134537-17152376-	exon sense-overlapping	NM_001082409	Fbxw17	chr17:17134537-17152331-
chr17	19970567	19970821	MACS_peak_7947	2640.45	254	XR_596659	LOC103694052	2640.45	30.91	100	RefSeq model	3472	chr17:19970568-19976254+	bidirectional	NM_001004255	Dek	chr17:19948512-19970468-
chr17	26552893	26553540	MACS_peak_7989	71.98	647	XR_146360	LOC100362583	71.98	5.09	100	RefSeq model	647	chr17:26552894-26553540-	intergenic
chr17	28399866	28399957	MACS_peak_7992	3100	91	XR_596708	Slc35b3	3100	144.57	100	RefSeq model	3257	chr17:28399698-28425541+	exon sense-overlapping	ENSRNOT00000021669	Slc35b3	chr17:28399913-28425662+
chr17	29941298	29942055	MACS_peak_8013	80.42	757	XR_341547	LOC100910628	80.42	12.89	100	RefSeq model	2027	chr17:29938316-29942574-	intergenic
chr17	32614361	32614578	MACS_peak_8026	3100	217	XR_596691	Prpf4b	3100	50.82	100	RefSeq model	7926	chr17:32580447-32614578-	exon sense-overlapping	NM_001011923	Prpf4b	chr17:32583633-32614446-
chr17	38272498	38272945	MACS_peak_8059	756.78	447	XR_596515	LOC103693987	756.78	24.6	100	RefSeq model	741	chr17:38272069-38272945+	exon sense-overlapping	ENSRNOT00000073544	LOC100912478	chr17:38272893-38296545+
chr17	38458639	38459086	MACS_peak_8064	491.06	447	XR_596515	LOC103693987	491.06	19.79	100	RefSeq model	741	chr17:38458210-38459086+	exon sense-overlapping	ENSRNOT00000071883	LOC100912478	chr17:38459034-38463620+
chr17	38458639	38459086	MACS_peak_8064	491.06	447	XR_596515	LOC103693987	491.06	19.79	100	RefSeq model	741	chr17:38458210-38459086+	exon sense-overlapping	ENSRNOT00000071918	LOC100912478	chr17:38459034-38463652+
chr17	39226779	39227025	MACS_peak_8071	475.97	246	XR_596763	LOC103694082	475.97	20.44	100	RefSeq model	2086	chr17:39226780-39230417+	intergenic
chr17	39549806	39550052	MACS_peak_8074	589.23	246	XR_596763	LOC103694082	589.23	19.7	100	RefSeq model	2086	chr17:39549807-39553444+	intergenic
chr17	44192030	44192943	MACS_peak_8083	1882.88	913	XR_601174	LOC100364138	1882.88	13.58	100	RefSeq model	926	chr17:44192031-44192943-	exon sense-overlapping	NM_001014009	Fam65b	chr17:44192188-44289647-
chr17	51093018	51093426	MACS_peak_8134	71.7	408	ENSRNOT00000033844	LOC100912102	71.7	8.05	100	Ensembl	1275	chr17:51093019-51094298+	intron sense-overlapping	NM_001106117	Hecw1	chr17:50929146-51469507+
chr17	51649212	51649526	MACS_peak_8135	3100	314	XR_361039	Arid4b	3100	33.76	100	RefSeq model	4027	chr17:51531982-51649526-	exon sense-overlapping	ENSRNOT00000010836	Arid4b	chr17:51526629-51608638-
chr17	51649212	51649526	MACS_peak_8135	3100	314	XR_361039	Arid4b	3100	33.76	100	RefSeq model	4027	chr17:51531982-51649526-	exon sense-overlapping	NM_053421	Arid4b	chr17:51525386-51648419-
chr17	51676731	51676838	MACS_peak_8136	1091.16	107	XR_361037	Tbce	1091.16	38.09	100	RefSeq model	1857	chr17:51676732-51723130+	exon sense-overlapping	NM_001012161	Tbce	chr17:51676788-51723130+
chr17	51676731	51676838	MACS_peak_8136	1091.16	107	XR_361037	Tbce	1091.16	38.09	100	RefSeq model	1857	chr17:51676732-51723130+	natural antisense	NM_001144851	B3galnt2	chr17:51721961-51764786-
chr17	51752043	51752567	MACS_peak_8138	3100	524	XR_596817	LOC100362339	3100	68.63	100	RefSeq model	536	chr17:51752044-51752567+	exon sense-overlapping	ENSRNOT00000024916	LOC100362339	chr17:51752066-51752579+
chr17	51752043	51752567	MACS_peak_8138	3100	524	XR_596817	LOC100362339	3100	68.63	100	RefSeq model	536	chr17:51752044-51752567+	intronic antisense	NM_001144851	B3galnt2	chr17:51721961-51764786-
chr17	52303841	52304233	MACS_peak_8143	624	392	XR_596819	LOC102554214	624	25.78	100	RefSeq model	697	chr17:52299366-52304233-	intergenic
chr17	53109174	53109643	MACS_peak_8147	3128.51	469	XR_341630	LOC102557214	3128.51	44.09	97.62	RefSeq model	481	chr17:53109175-53109643-	intergenic
chr17	53392775	53392912	MACS_peak_8149	3100	137	XR_596823	LOC102557539	3100	125.61	100	RefSeq model	1125	chr17:53392776-53394922+	intergenic
chr17	57964491	57964863	MACS_peak_8178	3100	372	ENSRNOT00000025073	AABR06092118.1	3100	296.86	100	Ensembl	795	chr17:57964403-57965199+	intergenic
chr17	58003444	58003816	MACS_peak_8179	3100	372	ENSRNOT00000044873	AABR06092122.1	3100	294.48	100	Ensembl	795	chr17:58003356-58004152+	intergenic
chr17	58390453	58390628	MACS_peak_8184	1036.44	175	XR_596793	Zfp192	1036.44	27.5	100	RefSeq model	17050	chr17:58363707-58390628-	exon sense-overlapping	NM_001100574	Zfp192	chr17:58372076-58390621-
chr17	58921094	58921135	MACS_peak_8206	3100	41	XR_361074	LOC102556078	3100	134.89	100	RefSeq model	685	chr17:58919654-58926607+	intergenic
chr17	61593288	61593516	MACS_peak_8215	335.41	228	ENSRNOT00000025854	AABR06092343.1	335.41	17.65	100	Ensembl	474	chr17:61593234-61593713-	intergenic
chr17	64238639	64239220	MACS_peak_8224	465.27	581	XR_146375	LOC100909729	465.27	15.25	100	RefSeq model	1134	chr17:64238640-64240248+	bidirectional	NM_001191833	Ccny	chr17:64106292-64238150-
chr17	79345020	79345626	MACS_peak_8301	75.38	606	XR_341716	LOC102547476	75.38	7.72	100	RefSeq model	752	chr17:79345021-79349144+	intronic antisense	NM_001191821	Frmd4a	chr17:79297096-79568891-
chr17	81426037	81426347	MACS_peak_8318	312.45	310	XR_596837	Fam188a	312.45	17.49	100	RefSeq model	1625	chr17:81349809-81426347-	exon sense-overlapping	NM_001106122	Fam188a	chr17:81348948-81426318-
chr17	91504334	91504641	MACS_peak_8353	1608.68	307	XR_596839	Mastl	1608.68	19.8	100	RefSeq model	2466	chr17:91504335-91536260+	exon sense-overlapping	NM_001107369	Mastl	chr17:91504401-91539143+
chr17	91818781	91818946	MACS_peak_8358	463.93	165	ENSRNOT00000071601	AABR06093539.1	463.93	19.7	100	Ensembl	456	chr17:91818487-91818946-	intergenic
chr18	459056	459186	MACS_peak_8372	2264.53	130	XR_361198	LOC102546433	2264.53	26.11	100	RefSeq model	720	chr18:458685-462483+	intergenic
chr18	14526049	14526650	MACS_peak_8427	3100	601	ENSRNOT00000051543	Rn50_18_0146.1	3100	179.63	100	Ensembl	642	chr18:14526050-14526691+	intergenic
chr18	15411841	15412014	MACS_peak_8441	350.37	173	XR_341820	LOC102551904	350.37	15.43	100	RefSeq model	992	chr18:15411842-15423005+	intron sense-overlapping	NM_001101000	Mapre2	chr18:14599144-15549590+
chr18	24257004	24257277	MACS_peak_8467	527.46	273	XR_361285	Ammecr1l	527.46	18.23	100	RefSeq model	1972	chr18:24257005-24275892+	exon sense-overlapping	NM_001107399	Ammecr1l	chr18:24257857-24280774+
chr18	24287622	24287857	MACS_peak_8468	3100	235	XR_146387	LOC100910201	3100	69.62	100	RefSeq model	2559	chr18:24276407-24287857-	natural antisense	NM_001107399	Ammecr1l	chr18:24257857-24280774+
chr18	28015147	28015252	MACS_peak_8519	297.56	105	XR_596947	LOC102550858	297.56	13.63	100	RefSeq model	898	chr18:28015148-28018633+	bidirectional	NM_199376	Sil1	chr18:27777577-28014973-
chr18	28338018	28338058	MACS_peak_8531	87.34	40	XR_596948	LOC103694188	87.34	9.61	100	RefSeq model	3331	chr18:28338019-28341483-	intergenic
chr18	36491819	36491921	MACS_peak_8594	3100	102	XR_361332	Tcerg1	3100	61.74	100	RefSeq model	3435	chr18:36491820-36551648+	exon sense-overlapping	NM_001107390	Tcerg1	chr18:36491823-36552727+
chr18	40666563	40666649	MACS_peak_8608	2142.28	86	XR_341889	LOC102549576	2142.28	47.04	100	RefSeq model	1029	chr18:40665416-40666649-	bidirectional	NM_001004276	Commd10	chr18:40666687-40798792+
chr18	49000476	49000985	MACS_peak_8636	2113.41	509	XR_597000	LOC100362479	2113.41	49.59	100	RefSeq model	677	chr18:49000477-49001153+	intergenic
chr18	50416992	50417838	MACS_peak_8638	1898.64	846	ENSRNOT00000021149	AABR06095313.1	1898.64	24.25	100	Ensembl	1940	chr18:50416993-50418933+	intergenic
chr18	50808460	50809388	MACS_peak_8640	359.3	928	XR_085675	LOC688754	359.3	12.48	100	RefSeq model	1065	chr18:50808324-50809388-	intergenic
chr18	55736454	55736905	MACS_peak_8681	496.55	451	XR_085671	Hmgxb3	496.55	17.08	100	RefSeq model	5197	chr18:55689440-55736905-	exon sense-overlapping	ENSRNOT00000024704	Hmgxb3	chr18:55689442-55731997-
chr18	55736454	55736905	MACS_peak_8681	496.55	451	XR_085671	Hmgxb3	496.55	17.08	100	RefSeq model	5197	chr18:55689440-55736905-	exon sense-overlapping	ENSRNOT00000064347	Hmgxb3	chr18:55689442-55731997-
chr18	56194299	56194647	MACS_peak_8684	1051.41	348	ENSRNOT00000042496	AABR06095450.2	1051.41	21.3	100	Ensembl	505	chr18:56194141-56194647+	intergenic
chr18	56473400	56473846	MACS_peak_8693	3100	446	XR_596972	Ablim3	3100	36.67	100	RefSeq model	3002	chr18:56356720-56473846-	exon sense-overlapping	ENSRNOT00000026227	Ablim3	chr18:56356317-56442746-
chr18	56473400	56473846	MACS_peak_8693	3100	446	XR_596972	Ablim3	3100	36.67	100	RefSeq model	3002	chr18:56356720-56473846-	exon sense-overlapping	NM_001191698	Ablim3	chr18:56356317-56473777-
chr18	61203376	61204084	MACS_peak_8722	257.89	708	XR_597033	LOC103694231	257.89	16.35	100	RefSeq model	1336	chr18:61202345-61204084-	intergenic
chr18	61342438	61342722	MACS_peak_8723	343.18	284	ENSRNOT00000072461	AABR06095599.1	343.18	16.01	100	Ensembl	614	chr18:61342105-61342722+	intergenic
chr18	62151018	62151664	MACS_peak_8728	51.7	646	XR_596978	Mppe1	51.7	8.95	100	RefSeq model	2979	chr18:62134500-62151922-	exon sense-overlapping	NM_001108435	Mppe1	chr18:62133742-62151276-
chr18	62671746	62672074	MACS_peak_8737	420.31	328	XR_596962	Ptpn2	420.31	18.88	100	RefSeq model	4208	chr18:62605742-62673078-	exon sense-overlapping	ENSRNOT00000023763	Ptpn2	chr18:62607293-62671878-
chr18	62671746	62672074	MACS_peak_8737	420.31	328	XR_596962	Ptpn2	420.31	18.88	100	RefSeq model	4208	chr18:62605742-62673078-	exon sense-overlapping	ENSRNOT00000063770	Ptpn2	chr18:62607489-62671878-
chr18	62671746	62672074	MACS_peak_8737	420.31	328	XR_596962	Ptpn2	420.31	18.88	100	RefSeq model	4208	chr18:62605742-62673078-	exon sense-overlapping	NM_053990	Ptpn2	chr18:62600260-62671839-
chr18	64345558	64345717	MACS_peak_8743	3100	159	XR_597040	LOC103694236	3100	62.8	100	RefSeq model	1822	chr18:64345559-64360634+	intergenic
chr18	69390114	69390392	MACS_peak_8756	3100	278	XR_361462	Mbd1	3100	152.44	100	RefSeq model	4779	chr18:69390115-69404713+	exon sense-overlapping	NM_001011924	Mbd1	chr18:69390260-69404713+
chr18	73973407	73973563	MACS_peak_8791	1534.03	156	XR_342039	Epg5	1534.03	39	100	RefSeq model	7693	chr18:73973408-74068459+	exon sense-overlapping	ENSRNOT00000022767	Epg5	chr18:73973504-74068456+
chr18	78879083	78879416	MACS_peak_8806	65.97	333	XR_596965	Zfp516	65.97	7.8	100	RefSeq model	5150	chr18:78879084-78913790+	exon sense-overlapping	NM_001191695	Zfp516	chr18:78879100-78919207+
chr19	9012010	9012426	MACS_peak_8848	143.25	416	XR_597122	Rpl26-ps3	143.25	11.49	100	RefSeq model	442	chr19:9011985-9012426+	exon sense-overlapping	ENSRNOT00000073744	LOC100910721	chr19:9011985-9012422+
chr19	9097027	9097638	MACS_peak_8849	1486.02	611	XR_342138	LOC688815	1486.02	38.59	100	RefSeq model	1897	chr19:9096316-9098208+	intergenic
chr19	9422019	9422435	MACS_peak_8850	158.71	416	XR_597122	Rpl26-ps3	158.71	11.58	100	RefSeq model	442	chr19:9421994-9422435+	exon sense-overlapping	ENSRNOT00000074845	LOC100910721	chr19:9421994-9422431+
chr19	23480755	23480972	MACS_peak_8895	3100	217	XR_597131	LOC103694286	3100	143.59	100	RefSeq model	772	chr19:23480756-23492957+	intergenic
chr19	23492596	23492842	MACS_peak_8896	3100	246	XR_597131	LOC103694286	3100	85.38	100	RefSeq model	772	chr19:23480756-23492957+	intergenic
chr19	27484576	27484640	MACS_peak_8916	90.41	64	NR_132649	Crnde	90.41	7.72	100	RefSeq	822	chr19:27479451-27489929-	intergenic
chr19	27489497	27489929	MACS_peak_8917	550.46	432	NR_132649	Crnde	550.46	17.24	100	RefSeq	822	chr19:27479451-27489929-	intergenic
chr19	36158141	36158416	MACS_peak_8989	229.26	275	ENSRNOT00000031820	AABR06097721.1	229.26	16.09	100	Ensembl	468	chr19:36157945-36158416-	bidirectional	NM_001105944	Rfx1	chr19:36158698-36189544+
chr19	36283760	36284357	MACS_peak_8992	871.93	597	XR_597191	LOC102548759	871.93	31.94	100	RefSeq model	1809	chr19:36279013-36284949-	intergenic
chr19	40181846	40182105	MACS_peak_9031	104.67	259	XR_597205	LOC103694303	104.67	14.04	100	RefSeq model	771	chr19:40061876-40182117+	intron sense-overlapping	ENSRNOT00000043494	LOC689635	chr19:40084947-40087313+
chr19	40181846	40182105	MACS_peak_9031	104.67	259	XR_597205	LOC103694303	104.67	14.04	100	RefSeq model	771	chr19:40061876-40182117+	intronic antisense	ENSRNOT00000071778	AABR06098126.1	chr19:39811877-40122005-
chr19	40711193	40712109	MACS_peak_9034	149.09	916	ENSRNOT00000024755	AABR06098199.1	149.09	16.09	100	Ensembl	1230	chr19:40711194-40712425-	intron sense-overlapping	ENSRNOT00000024981	Inpp4b	chr19:40508509-40860035-
chr19	40711193	40712109	MACS_peak_9034	149.09	916	ENSRNOT00000024755	AABR06098199.1	149.09	16.09	100	Ensembl	1230	chr19:40711194-40712425-	intron sense-overlapping	ENSRNOT00000025013	Inpp4b	chr19:40508685-40860035-
chr19	40711193	40712109	MACS_peak_9034	149.09	916	ENSRNOT00000024755	AABR06098199.1	149.09	16.09	100	Ensembl	1230	chr19:40711194-40712425-	intron sense-overlapping	NM_053917	Inpp4b	chr19:40508684-41247845-
chr19	41576422	41576696	MACS_peak_9036	242.59	274	ENSRNOT00000066076	AABR06098234.1	242.59	13.87	100	Ensembl	492	chr19:41576281-41576782-	natural antisense	ENSRNOT00000035084	Usp38	chr19:41576637-41606593+
chr19	41839945	41840466	MACS_peak_9039	3100	521	XR_598477	LOC103694972	3100	44.58	100	RefSeq model	900	chr19:41839061-41840466+	intergenic
chr19	44813057	44813300	MACS_peak_9062	3100	243	XR_597240	LOC103694320	3100	71.49	100	RefSeq model	3107	chr19:44791230-44813654-	intronic antisense	NM_012550	Ednra	chr19:44812398-44874904+
chr19	49020200	49020265	MACS_peak_9111	102.67	65	XR_597221	Slc7a6	102.67	8.62	100	RefSeq model	3557	chr19:49020201-49045944+	exon sense-overlapping	NM_001107424	Slc7a6	chr19:49029315-49045949+
chr19	55073107	55073500	MACS_peak_9207	185.91	393	ENSRNOT00000041965	AABR06098740.1	185.91	11	100	Ensembl	435	chr19:55073108-55073544+	intergenic
chr19	63313880	63314317	MACS_peak_9251	3100	437	XR_361879	Usp10	3100	95.89	100	RefSeq model	3594	chr19:63313881-63356423+	exon sense-overlapping	NM_001034146	Usp10	chr19:63314211-63356423+
chr19	64787780	64788515	MACS_peak_9269	463.37	735	XR_361893	RGD1565689	463.37	12.42	100	RefSeq model	5155	chr19:64787378-64792774-	intergenic
chr19	65152485	65153217	MACS_peak_9287	200.72	732	XR_361893	RGD1565689	200.72	9.65	100	RefSeq model	5155	chr19:65152083-65157481-	intergenic
chr19	66089267	66089967	MACS_peak_9315	50.06	700	XR_597285	LOC103694354	50.06	11.17	100	RefSeq model	2499	chr19:66086130-66089967-	bidirectional	NM_001106192	Cdt1	chr19:66090081-66095027+
chr19	66625172	66625371	MACS_peak_9328	3100	199	XR_594056	LOC100360491	3100	57.96	100	RefSeq model	724	chr19:66622827-66625371+	exon sense-overlapping	ENSRNOT00000020635	Rpl13	chr19:66622803-66625369+
chr2	2449741	2450234	MACS_peak_9407	473.15	493	XR_590781	Ell2	473.15	17.61	100	RefSeq model	2632	chr2:2449357-2517527+	exon sense-overlapping	ENSRNOT00000032974	Ell2	chr2:2450088-2518045+
chr2	9561472	9562015	MACS_peak_9427	3100	543	XR_590796	Cetn3	3100	71.7	100	RefSeq model	2200	chr2:9560799-9574322+	exon sense-overlapping	NM_001191842	Cetn3	chr2:9561911-9574322+
chr2	11964948	11965491	MACS_peak_9433	3233.06	543	XR_590796	Cetn3	3233.06	61.43	100	RefSeq model	2200	chr2:11964275-11977798+	exon sense-overlapping	NM_001191842	Cetn3	chr2:11965387-11977798+
chr2	41632697	41632818	MACS_peak_9460	527.21	121	XR_351276	Mtx3	527.21	23.48	100	RefSeq model	6780	chr2:41632698-41646059+	exon sense-overlapping	ENSRNOT00000061761	Mtx3	chr2:41632738-41640357+
chr2	47060073	47060175	MACS_peak_9492	2371.05	102	XR_351303	Gfm2	2371.05	16.32	100	RefSeq model	3673	chr2:47060074-47094930+	exon sense-overlapping	ENSRNOT00000052072	Gfm2	chr2:47063820-47094441+
chr2	47060073	47060175	MACS_peak_9492	2371.05	102	XR_351303	Gfm2	2371.05	16.32	100	RefSeq model	3673	chr2:47060074-47094930+	exon sense-overlapping	NM_001100665	Gfm2	chr2:47060097-47094930+
chr2	47060073	47060175	MACS_peak_9492	2371.05	102	XR_351303	Gfm2	2371.05	16.32	100	RefSeq model	3673	chr2:47060074-47094930+	intron sense-overlapping	NM_001003401	Enc1	chr2:46895518-47171842+
chr2	47060073	47060175	MACS_peak_9492	2371.05	102	XR_351303	Gfm2	2371.05	16.32	100	RefSeq model	3673	chr2:47060074-47094930+	natural antisense	ENSRNOT00000048554	Hexb	chr2:47094815-47114918-
chr2	47060073	47060175	MACS_peak_9492	2371.05	102	XR_351303	Gfm2	2371.05	16.32	100	RefSeq model	3673	chr2:47060074-47094930+	natural antisense	NM_001011946	Hexb	chr2:47094814-47114992-
chr2	48034185	48034293	MACS_peak_9500	222.77	108	XR_351325	Zcchc9	222.77	9.69	100	RefSeq model	2182	chr2:48034186-48042018+	exon sense-overlapping	NM_001013156	Zcchc9	chr2:48035517-48044197+
chr2	50975843	50976201	MACS_peak_9532	3100	358	XR_590857	LOC103691440	3100	242.5	100	RefSeq model	1338	chr2:50975844-50977827-	intergenic
chr2	52970270	52970604	MACS_peak_9539	3100	334	XR_590831	Srek1	3100	108.04	100	RefSeq model	1555	chr2:52947604-52970604-	exon sense-overlapping	NM_020092	Srek1	chr2:52939245-52957927-
chr2	55604229	55604433	MACS_peak_9548	98.93	204	ENSRNOT00000052415	AABR06012582.1	98.93	8.13	100	Ensembl	644	chr2:55604230-55604876-	intergenic
chr2	57324891	57325451	MACS_peak_9555	188.56	560	XR_590879	RGD1564606	188.56	10.95	100	RefSeq model	560	chr2:57324892-57325451+	exon sense-overlapping	ENSRNOT00000048598	RGD1564606	chr2:57324937-57325407+
chr2	58398962	58399509	MACS_peak_9560	432.76	547	XR_590885	LOC102549347	432.76	16.18	100	RefSeq model	7694	chr2:58380693-58399509-	bidirectional	NM_001277209	Smim15	chr2:58399558-58404718+
chr2	58398962	58399509	MACS_peak_9560	432.76	547	XR_590885	LOC102549347	432.76	16.18	100	RefSeq model	7694	chr2:58380693-58399509-	bidirectional	NM_001277210	Smim15	chr2:58399558-58404718+
chr2	58518952	58519103	MACS_peak_9562	1251.82	151	XR_590874	Ercc8	1251.82	32.67	100	RefSeq model	2640	chr2:58518953-58548556+	exon sense-overlapping	NM_001107650	Ercc8	chr2:58518968-58556351+
chr2	63321414	63321580	MACS_peak_9576	3100	166	XR_351404	Il6st	3100	118.97	100	RefSeq model	7652	chr2:63321415-63361401+	exon sense-overlapping	ENSRNOT00000018877	Il6st	chr2:63332284-63361404+
chr2	63321414	63321580	MACS_peak_9576	3100	166	XR_351404	Il6st	3100	118.97	100	RefSeq model	7652	chr2:63321415-63361401+	exon sense-overlapping	NM_001008725	Il6st	chr2:63332284-63361404+
chr2	63329302	63329389	MACS_peak_9577	3100	87	XR_351404	Il6st	3100	36.65	100	RefSeq model	7652	chr2:63321415-63361401+	exon sense-overlapping	ENSRNOT00000018877	Il6st	chr2:63332284-63361404+
chr2	63329302	63329389	MACS_peak_9577	3100	87	XR_351404	Il6st	3100	36.65	100	RefSeq model	7652	chr2:63321415-63361401+	exon sense-overlapping	NM_001008725	Il6st	chr2:63332284-63361404+
chr2	72445979	72446104	MACS_peak_9606	477.36	125	XR_590936	LOC102548637	477.36	22	100	RefSeq model	2308	chr2:72445980-72453870+	intergenic
chr2	75352488	75352734	MACS_peak_9627	2403.35	246	ENSRNOT00000057743	AABR06013331.1	2403.35	54.59	100	Ensembl	540	chr2:75352350-75352895+	intergenic
chr2	75576760	75577022	MACS_peak_9629	103.17	262	XR_590914	Fyb	103.17	9.6	100	RefSeq model	4524	chr2:75576668-75725130+	exon sense-overlapping	NM_001109176	Fyb	chr2:75633301-75722725+
chr2	75576760	75577022	MACS_peak_9629	103.17	262	XR_590914	Fyb	103.17	9.6	100	RefSeq model	4524	chr2:75576668-75725130+	intron sense-overlapping	ENSRNOT00000018545	C9	chr2:75517644-75683522+
chr2	77492137	77493123	MACS_peak_9642	222.42	986	XR_590949	LOC102551932	222.42	15.76	100	RefSeq model	5678	chr2:77488026-77496871+	exon sense-overlapping	ENSRNOT00000076470	Ranbp3l	chr2:77492478-77492878+
chr2	96418423	96418509	MACS_peak_9675	138.76	86	XR_590961	Sirpd	138.76	9.44	100	RefSeq model	127	chr2:96418424-96431241+	intergenic
chr2	124126991	124127172	MACS_peak_9758	3100	181	NR_037704	RGD1562890	3100	125.86	100	RefSeq	516	chr2:124123491-124127172-	intergenic
chr2	124401482	124402935	MACS_peak_9759	248.93	1453	XR_085748	LOC682357	248.93	13.12	100	RefSeq model	3382	chr2:124400409-124403790+	intergenic
chr2	124724738	124730173	MACS_peak_9765	360.25	5435	XR_590992	LOC682402	360.25	14	100	RefSeq model	5435	chr2:124724739-124730173-	intergenic
chr2	127652668	127653633	MACS_peak_9771	67.15	965	XR_594968	LOC680121	67.15	11	100	RefSeq model	2104	chr2:127652669-127654750+	intergenic
chr2	127654240	127654699	MACS_peak_9772	56.29	459	XR_085946	LOC688932	56.29	12.07	100	RefSeq model	2109	chr2:127652666-127654750+	intergenic
chr2	135723967	135724044	MACS_peak_9798	2627.97	77	XR_351604	Phc3	2627.97	54.92	100	RefSeq model	10725	chr2:135723968-135798364+	exon sense-overlapping	NM_001107662	Phc3	chr2:135727661-135791251+
chr2	135857832	135857931	MACS_peak_9801	62.85	99	XR_591026	LOC102547815	62.85	8.13	100	RefSeq model	258	chr2:135857833-135862649+	bidirectional	NM_001025147	Gpr160	chr2:135800316-135857718-
chr2	136126299	136126687	MACS_peak_9809	528.8	388	NR_001567	Terc	528.8	15.52	100	RefSeq	388	chr2:136126300-136126687+	intergenic
chr2	139921736	139922005	MACS_peak_9821	3100	269	XR_351625	Ttc14	3100	58.21	100	RefSeq model	1912	chr2:139921737-139929216+	exon sense-overlapping	NM_001107666	Ttc14	chr2:139921787-139931470+
chr2	141810378	141810886	MACS_peak_9826	3100	508	XR_591053	LOC100909470	3100	69.21	100	RefSeq model	630	chr2:141810257-141810886-	intergenic
chr2	148271758	148271856	MACS_peak_9859	598.51	98	XR_351653	RGD1359508	598.51	21.84	100	RefSeq model	1244	chr2:148271759-148334223+	exon sense-overlapping	NM_001009707	RGD1359508	chr2:148271821-148296649+
chr2	159939411	159939661	MACS_peak_9874	2313.07	250	XR_344360	Ndufc1	2313.07	27.42	100	RefSeq model	756	chr2:159935687-159939661-	intergenic
chr2	160278381	160278887	MACS_peak_9882	63.22	506	ENSRNOT00000072748	AABR06016617.1	63.22	10.1	100	Ensembl	651	chr2:160278318-160278969+	intronic antisense	NM_001107675	Maml3	chr2:160209608-160966457-
chr2	167673357	167674074	MACS_peak_9920	127.98	717	ENSRNOT00000046641	AABR06016850.1	127.98	7.96	100	Ensembl	774	chr2:167673358-167674133+	intergenic
chr2	174676447	174677184	MACS_peak_9946	2194.54	737	XR_344406	LOC102549890	2194.54	50.82	100	RefSeq model	2283	chr2:174676448-174678730+	intergenic
chr2	202897020	202897364	MACS_peak_10040	1365.23	344	XR_591161	LOC102550864	1365.23	44.83	100	RefSeq model	2705	chr2:202897021-202900583+	bidirectional	NM_001106437	Fhdc1	chr2:202860604-202896104-
chr2	204835535	204835655	MACS_peak_10055	3100	120	XR_589382	LOC100365839	3100	10.66	100	RefSeq model	907	chr2:204831252-204835655-	intergenic
chr2	205642951	205644104	MACS_peak_10059	514.62	1153	XR_351805	Dclk2	514.62	17.57	100	RefSeq model	5704	chr2:205516575-205644104-	exon sense-overlapping	ENSRNOT00000022292	Dclk2	chr2:205521174-205643934-
chr2	205642951	205644104	MACS_peak_10059	514.62	1153	XR_351805	Dclk2	514.62	17.57	100	RefSeq model	5704	chr2:205516575-205644104-	exon sense-overlapping	ENSRNOT00000057062	Dclk2	chr2:205516097-205643934-
chr2	205642951	205644104	MACS_peak_10059	514.62	1153	XR_351805	Dclk2	514.62	17.57	100	RefSeq model	5704	chr2:205516575-205644104-	exon sense-overlapping	ENSRNOT00000066004	Dclk2	chr2:205516097-205643934-
chr2	205642951	205644104	MACS_peak_10059	514.62	1153	XR_351805	Dclk2	514.62	17.57	100	RefSeq model	5704	chr2:205516575-205644104-	exon sense-overlapping	NM_001009691	Dclk2	chr2:205515419-205643934-
chr2	205642951	205644104	MACS_peak_10059	514.62	1153	XR_351805	Dclk2	514.62	17.57	100	RefSeq model	5704	chr2:205516575-205644104-	exon sense-overlapping	NM_001195832	Dclk2	chr2:205515419-205643934-
chr2	207652929	207653345	MACS_peak_10112	857.82	416	XR_351801	Dap3	857.82	14.07	100	RefSeq model	3137	chr2:207625131-207654571-	exon sense-overlapping	NM_001011950	Dap3	chr2:207624781-207652339-
chr2	207652929	207653345	MACS_peak_10112	857.82	416	XR_351801	Dap3	857.82	14.07	100	RefSeq model	3137	chr2:207625131-207654571-	intronic antisense	ENSRNOT00000027629	Ash1l	chr2:207652622-207799105+
chr2	207652929	207653345	MACS_peak_10112	857.82	416	XR_351801	Dap3	857.82	14.07	100	RefSeq model	3137	chr2:207625131-207654571-	intronic antisense	NM_001107689	Ash1l	chr2:207652622-207801285+
chr2	209014005	209014649	MACS_peak_10160	1205.83	644	XR_351807	Rab13	1205.83	34.1	100	RefSeq model	1543	chr2:209014006-209019155+	exon sense-overlapping	NM_031092	Rab13	chr2:209014441-209018836+
chr2	209048794	209049068	MACS_peak_10163	3100	274	XR_591181	Crtc2	3100	40.25	100	RefSeq model	2693	chr2:209048795-209058931+	exon sense-overlapping	NM_001033895	Crtc2	chr2:209048916-209058502+
chr2	209329528	209330356	MACS_peak_10172	3100	828	XR_591190	Chtop	3100	51.04	100	RefSeq model	6851	chr2:209318315-209330544-	exon sense-overlapping	ENSRNOT00000010455	Chtop	chr2:209318321-209329789-
chr2	209329528	209330356	MACS_peak_10172	3100	828	XR_591190	Chtop	3100	51.04	100	RefSeq model	6851	chr2:209318315-209330544-	exon sense-overlapping	NM_001014175	LOC361990	chr2:209318315-209329789-
chr2	215634409	215634778	MACS_peak_10212	945.89	369	XR_591217	Pi4kb	945.89	20.2	100	RefSeq model	3683	chr2:215634410-215665967+	exon sense-overlapping	ENSRNOT00000040501	Pi4kb	chr2:215634441-215666468+
chr2	215634409	215634778	MACS_peak_10212	945.89	369	XR_591217	Pi4kb	945.89	20.2	100	RefSeq model	3683	chr2:215634410-215665967+	exon sense-overlapping	NM_031083	Pi4kb	chr2:215634441-215666468+
chr2	215806587	215807066	MACS_peak_10221	166.59	479	XR_351832	Lysmd1	166.59	14.2	100	RefSeq model	1771	chr2:215799141-215807066+	exon sense-overlapping	ENSRNOT00000028640	Lysmd1	chr2:215799038-215804338+
chr2	215806587	215807066	MACS_peak_10221	166.59	479	XR_351832	Lysmd1	166.59	14.2	100	RefSeq model	1771	chr2:215799141-215807066+	exon sense-overlapping	NM_001024302	Lysmd1	chr2:215799038-216029775+
chr2	215806587	215807066	MACS_peak_10221	166.59	479	XR_351832	Lysmd1	166.59	14.2	100	RefSeq model	1771	chr2:215799141-215807066+	intronic antisense	NM_001014039	Tnfaip8l2	chr2:215804335-215820349-
chr2	216085399	216085785	MACS_peak_10232	458.13	386	XR_351843	LOC100363520	458.13	19.54	100	RefSeq model	1893	chr2:216085400-216089172+	intergenic
chr2	216092512	216092672	MACS_peak_10233	793.88	160	XR_591215	Arnt	793.88	25.08	100	RefSeq model	2897	chr2:216092513-216150185+	exon sense-overlapping	ENSRNOT00000044738	Arnt	chr2:216092641-216149878+
chr2	216092512	216092672	MACS_peak_10233	793.88	160	XR_591215	Arnt	793.88	25.08	100	RefSeq model	2897	chr2:216092513-216150185+	exon sense-overlapping	ENSRNOT00000064442	Arnt	chr2:216092641-216149878+
chr2	216092512	216092672	MACS_peak_10233	793.88	160	XR_591215	Arnt	793.88	25.08	100	RefSeq model	2897	chr2:216092513-216150185+	exon sense-overlapping	NM_012780	Arnt	chr2:216092641-216149878+
chr2	218959660	218959940	MACS_peak_10301	3100	280	XR_594306	Rpl38-ps2	3100	21.84	100	RefSeq model	284	chr2:218959661-218959940-	exon sense-overlapping	ENSRNOT00000042661	LOC690468	chr2:218959697-218959909-
chr2	219249733	219250040	MACS_peak_10302	1113.87	307	XR_591229	Chd1l	1113.87	30.29	100	RefSeq model	4255	chr2:219193845-219250480-	exon sense-overlapping	ENSRNOT00000043937	Chd1l	chr2:219196513-219249842-
chr2	227691873	227691997	MACS_peak_10362	3100	124	XR_351933	LOC102548822	3100	45.65	100	RefSeq model	2760	chr2:227691874-227708277+	bidirectional	NM_001005765	Rap1a	chr2:227614903-227691823-
chr2	230278044	230278276	MACS_peak_10387	3100	232	XR_351941	Gstm1	3100	57.62	100	RefSeq model	941	chr2:230273106-230278276-	exon sense-overlapping	NM_017014	Gstm1	chr2:230272740-230278117-
chr2	230792112	230792350	MACS_peak_10407	453.74	238	XR_085774	RGD1310209	453.74	19.46	100	RefSeq model	3350	chr2:230716011-230792350-	exon sense-overlapping	ENSRNOT00000027493	5330417C22Rik	chr2:230716011-230792265-
chr2	230792112	230792350	MACS_peak_10407	453.74	238	XR_085774	RGD1310209	453.74	19.46	100	RefSeq model	3350	chr2:230716011-230792350-	intronic antisense	NM_001134578	RGD1309139	chr2:230789966-230802122+
chr2	237524312	237524738	MACS_peak_10434	736.36	426	XR_599949	LOC102548510	736.36	30.02	100	RefSeq model	4007	chr2:237505351-237524738-	intronic antisense	ENSRNOT00000021676	Slc35a3	chr2:237492884-237513169+
chr2	237524312	237524738	MACS_peak_10434	736.36	426	XR_599949	LOC102548510	736.36	30.02	100	RefSeq model	4007	chr2:237505351-237524738-	intronic antisense	NM_001012082	Slc35a3	chr2:237476502-237513171+
chr2	237524312	237524738	MACS_peak_10434	736.36	426	XR_599949	LOC102548510	736.36	30.02	100	RefSeq model	4007	chr2:237505351-237524738-	natural antisense	NM_001106467	Mfsd14a	chr2:237524717-237557209+
chr2	242965051	242965369	MACS_peak_10455	494.05	318	ENSRNOT00000015314	AABR06020323.1	494.05	27.5	100	Ensembl	564	chr2:242965052-242965619+	intron sense-overlapping	NM_001014176	Alg14	chr2:242894212-242970806+
chr2	246456470	246456806	MACS_peak_10469	3100	336	XR_352002	LOC102550474	3100	96.97	100	RefSeq model	4476	chr2:246436515-246456806-	intronic antisense	ENSRNOT00000029871	Fabp2	chr2:246442292-246445034+
chr2	246456470	246456806	MACS_peak_10469	3100	336	XR_352002	LOC102550474	3100	96.97	100	RefSeq model	4476	chr2:246436515-246456806-	intronic antisense	NM_013068	Fabp2	chr2:246442292-246445034+
chr2	247076098	247076850	MACS_peak_10480	644.33	752	XR_591317	LOC103691688	644.33	14.56	100	RefSeq model	1561	chr2:247075541-247077510-	intergenic
chr2	250806697	250807787	MACS_peak_10488	85.42	1090	XR_591327	LOC103691694	85.42	7.55	100	RefSeq model	3188	chr2:250806698-250813476+	intronic antisense	ENSRNOT00000015386	Ank2	chr2:250581158-250869034-
chr2	250806697	250807787	MACS_peak_10488	85.42	1090	XR_591327	LOC103691694	85.42	7.55	100	RefSeq model	3188	chr2:250806698-250813476+	natural antisense	ENSRNOT00000014962	Ank2	chr2:250683831-250806700-
chr2	259144668	259145309	MACS_peak_10527	3100	641	XR_591358	LOC100912622	3100	53.2	100	RefSeq model	2744	chr2:259139533-259145309-	intergenic
chr2	262586675	262587051	MACS_peak_10554	946.99	376	XR_591371	LOC102549290	946.99	26.52	100	RefSeq model	1734	chr2:262566883-262587051-	bidirectional	NM_001004090	Tspan5	chr2:262587481-262753105+
chr2	269981269	269982075	MACS_peak_10579	939.48	806	XR_591335	Znhit6	939.48	9.49	100	RefSeq model	4802	chr2:269981270-270012985+	exon sense-overlapping	NM_001106203	Znhit6	chr2:269981414-270012985+
chr2	270801205	270801484	MACS_peak_10596	128.35	279	XR_591393	LOC100909794	128.35	10.34	100	RefSeq model	1416	chr2:270801206-270807168+	exon sense-overlapping	NM_175597	Ssx2ip	chr2:270790451-270822035+
chr2	272730742	272731021	MACS_peak_10606	186.13	279	XR_591393	LOC100909794	186.13	11.9	100	RefSeq model	1416	chr2:272730743-272736705+	intergenic
chr2	276102439	276102642	MACS_peak_10613	177.13	203	XR_591394	Fubp1	177.13	12.45	100	RefSeq model	5832	chr2:276102440-276129492+	exon sense-overlapping	NM_001037653	Fubp1	chr2:276102476-276125397+
chr2	278151851	278152278	MACS_peak_10623	3100	427	ENSRNOT00000017616	Rn50_2_2782.1	3100	69.7	100	Ensembl	427	chr2:278151852-278152278-	intron sense-overlapping	NM_019123	St6galnac3	chr2:278043763-278563294-
chr20	115948	116053	MACS_peak_10644	319.41	105	XR_597317	LOC102549760	319.41	14.07	100	RefSeq model	642	chr20:115949-129595+	intergenic
chr20	119258	119739	MACS_peak_10645	197.67	481	XR_361987	LOC102549760	197.67	8.42	100	RefSeq model	1042	chr20:115951-121041+	intergenic
chr20	829356	829854	MACS_peak_10651	3100	498	ENSRNOT00000000975	AABR06099677.1	3100	80.05	100	Ensembl	498	chr20:829357-829854+	intergenic
chr20	4124669	4125127	MACS_peak_10655	366.57	458	XR_597322	Znrd1as1	366.57	15.84	100	RefSeq model	1119	chr20:4123716-4125127-	bidirectional	NM_001166300	Znrd1	chr20:4125232-4129149+
chr20	4124669	4125127	MACS_peak_10655	366.57	458	XR_597322	Znrd1as1	366.57	15.84	100	RefSeq model	1119	chr20:4123716-4125127-	bidirectional	NM_213567	Znrd1	chr20:4125395-4129149+
chr20	5310607	5311088	MACS_peak_10669	1763.69	481	XR_361987	LOC102549760	1763.69	20.63	100	RefSeq model	1042	chr20:5309306-5314396-	intergenic
chr20	5314293	5314398	MACS_peak_10670	2031.87	105	XR_597317	LOC102549760	2031.87	28.17	100	RefSeq model	642	chr20:5297406-5314398-	intergenic
chr20	5407204	5407389	MACS_peak_10673	3100	185	XR_343673	LOC102553244	3100	189.13	100	RefSeq model	403	chr20:5404734-5407389-	natural antisense	NM_212544	Prr3	chr20:5398413-5404790+
chr20	5999941	6000029	MACS_peak_10704	255.2	88	XR_597333	LOC103694376	255.2	13.38	100	RefSeq model	552	chr20:5999942-6013326+	intergenic
chr20	6493638	6493885	MACS_peak_10734	1993.76	247	XR_362003	Atf6b	1993.76	42.28	100	RefSeq model	2672	chr20:6493639-6501639+	exon sense-overlapping	NM_001002809	Atf6b	chr20:6493788-6501639+
chr20	6493638	6493885	MACS_peak_10734	1993.76	247	XR_362003	Atf6b	1993.76	42.28	100	RefSeq model	2672	chr20:6493639-6501639+	intronic antisense	NM_001013197	Stk19	chr20:6396796-6596927-
chr20	6493638	6493885	MACS_peak_10734	1993.76	247	XR_362003	Atf6b	1993.76	42.28	100	RefSeq model	2672	chr20:6493639-6501639+	intronic antisense	NM_031504	C4a	chr20:6381701-6587996-
chr20	6505862	6507324	MACS_peak_10736	965.2	1462	XR_343693	LOC102553942	965.2	36.94	100	RefSeq model	3256	chr20:6505088-6508738-	intron sense-overlapping	NM_001013197	Stk19	chr20:6396796-6596927-
chr20	6505862	6507324	MACS_peak_10736	965.2	1462	XR_343693	LOC102553942	965.2	36.94	100	RefSeq model	3256	chr20:6505088-6508738-	intron sense-overlapping	NM_031504	C4a	chr20:6381701-6587996-
chr20	6953948	6954079	MACS_peak_10767	3100	131	NR_110713	LOC102549726	3100	264.52	100	RefSeq	767	chr20:6951664-6954382-	intron sense-overlapping	NM_001008837	RT1-CE14	chr20:6718907-7019431-
chr20	6953948	6954079	MACS_peak_10767	3100	131	NR_110713	LOC102549726	3100	264.52	100	RefSeq	767	chr20:6951664-6954382-	intron sense-overlapping	NM_001033985	RT1-CE14	chr20:6754330-7019432-
chr20	7228815	7229073	MACS_peak_10787	2015.91	258	NR_002154	E230034O05Rik	2015.91	34.39	100	RefSeq	1470	chr20:7228816-7230972+	intergenic
chr20	7585940	7586397	MACS_peak_10810	602.58	457	XR_597324	Phf1	602.58	23.21	100	RefSeq model	2459	chr20:7585941-7590953+	exon sense-overlapping	ENSRNOT00000059548	Phf1	chr20:7585974-7590952+
chr20	7585940	7586397	MACS_peak_10810	602.58	457	XR_597324	Phf1	602.58	23.21	100	RefSeq model	2459	chr20:7585941-7590953+	exon sense-overlapping	NM_212538	Phf1	chr20:7586194-7590951+
chr20	7683507	7683758	MACS_peak_10814	526.32	251	XR_597344	LOC103694384	526.32	27.58	100	RefSeq model	502	chr20:7683508-7684134+	natural antisense	ENSRNOT00000000576	Bak1	chr20:7675062-7683674-
chr20	7683507	7683758	MACS_peak_10814	526.32	251	XR_597344	LOC103694384	526.32	27.58	100	RefSeq model	502	chr20:7683508-7684134+	natural antisense	NM_053812	Bak1	chr20:7675062-7683674-
chr20	7900221	7900422	MACS_peak_10822	57.29	201	XR_343718	LOC102557430	57.29	12.15	100	RefSeq model	2079	chr20:7898562-7929334+	intronic antisense	ENSRNOT00000000612	Srpk1	chr20:7867103-7900809-
chr20	7900221	7900422	MACS_peak_10822	57.29	201	XR_343718	LOC102557430	57.29	12.15	100	RefSeq model	2079	chr20:7898562-7929334+	intronic antisense	ENSRNOT00000059264	Slc26a8	chr20:7916763-7962295-
chr20	7900221	7900422	MACS_peak_10822	57.29	201	XR_343718	LOC102557430	57.29	12.15	100	RefSeq model	2079	chr20:7898562-7929334+	intronic antisense	NM_001025726	Srpk1	chr20:7866852-7901153-
chr20	8303090	8303531	MACS_peak_10829	176.96	441	XR_362040	Brpf3	176.96	9.28	100	RefSeq model	3704	chr20:8303091-8336636+	exon sense-overlapping	NM_001107615	Brpf3	chr20:8307922-8337553+
chr20	9162888	9163416	MACS_peak_10845	3100	528	XR_362046	Pi16	3100	71.92	100	RefSeq model	2406	chr20:9162889-9172502+	exon sense-overlapping	NM_001170481	Pi16	chr20:9163214-9172502+
chr20	10484814	10485089	MACS_peak_10893	253.02	275	XR_597347	Rnf8	253.02	12.97	100	RefSeq model	1582	chr20:10484815-10502850+	exon sense-overlapping	NM_001025727	Rnf8	chr20:10484895-10509126+
chr20	10484814	10485089	MACS_peak_10893	253.02	275	XR_597347	Rnf8	253.02	12.97	100	RefSeq model	1582	chr20:10484815-10502850+	intron sense-overlapping	ENSRNOT00000000637	Pim1	chr20:10364285-10545832+
chr20	11442413	11442489	MACS_peak_10903	1745.55	76	XR_343730	LOC102548069	1745.55	40.47	100	RefSeq model	1574	chr20:11442414-11445099+	intergenic
chr20	11768441	11768607	MACS_peak_10906	401.43	166	XR_362045	Glp1r	401.43	24.63	100	RefSeq model	2112	chr20:11768442-11803403+	exon sense-overlapping	NM_012728	Glp1r	chr20:11768514-11808416+
chr20	15892439	15892570	MACS_peak_11006	159.88	131	XR_597363	LOC103690388	159.88	11.41	100	RefSeq model	3873	chr20:15892440-15896800+	intergenic
chr20	16128968	16129380	MACS_peak_11014	350.89	412	XR_343770	LOC102556116	350.89	19.95	100	RefSeq model	2908	chr20:16126023-16129380-	intronic antisense	ENSRNOT00000001659	Cabin1	chr20:16025715-16151225+
chr20	16128968	16129380	MACS_peak_11014	350.89	412	XR_343770	LOC102556116	350.89	19.95	100	RefSeq model	2908	chr20:16126023-16129380-	intronic antisense	NM_053575	Cabin1	chr20:16025717-16151225+
chr20	16577026	16577178	MACS_peak_11023	3100	152	XR_597355	Specc1l	3100	110.59	100	RefSeq model	3636	chr20:16505232-16577178-	exon sense-overlapping	NM_001039455	Specc1l	chr20:16472455-16577173-
chr20	21466555	21466832	MACS_peak_11038	526.07	277	XR_597369	LOC102548544	526.07	24.14	100	RefSeq model	1287	chr20:21357884-21466832-	bidirectional	ENSRNOT00000000299	Phyhipl	chr20:21467184-21507653+
chr20	22651985	22652403	MACS_peak_11045	209.6	418	XR_343813	LOC102554845	209.6	19.75	100	RefSeq model	729	chr20:22650745-22652403+	intergenic
chr20	25796978	25797158	MACS_peak_11063	226.8	180	ENSRNOT00000040289	AABR06100765.1	226.8	11.66	100	Ensembl	342	chr20:25796979-25797322+	intergenic
chr20	29090137	29090541	MACS_peak_11068	148.74	404	XR_362203	Rufy2	148.74	14.78	100	RefSeq model	2025	chr20:29063559-29090541-	exon sense-overlapping	NM_001168586	Rufy2	chr20:29061217-29090619-
chr20	29380025	29380307	MACS_peak_11072	3100	282	XR_597404	LOC102548545	3100	80.87	100	RefSeq model	412	chr20:29380026-29401109+	bidirectional	NM_147146	Rwdd1	chr20:29363288-29379902-
chr20	34293478	34293653	MACS_peak_11148	3100	175	XR_362222	Kpna5	3100	77.5	100	RefSeq model	4239	chr20:34293479-34357497+	exon sense-overlapping	NM_001025113	Kpna5	chr20:34297579-34353838+
chr20	34956513	34957598	MACS_peak_11149	499.31	1085	XR_597416	LOC100911055	499.31	19.48	100	RefSeq model	1743	chr20:34956383-34958125+	exon sense-overlapping	ENSRNOT00000045139	LOC100361475	chr20:34956668-34964019+
chr20	34956513	34957598	MACS_peak_11149	499.31	1085	XR_597416	LOC100911055	499.31	19.48	100	RefSeq model	1743	chr20:34956383-34958125+	intronic antisense	ENSRNOT00000000459	Ros1	chr20:34881357-35027503-
chr20	34956513	34957598	MACS_peak_11149	499.31	1085	XR_597416	LOC100911055	499.31	19.48	100	RefSeq model	1743	chr20:34956383-34958125+	intronic antisense	NM_012874	Ros1	chr20:34881357-35104380-
chr20	34962409	34963395	MACS_peak_11150	79.88	986	XR_597416	LOC100911055	79.88	10.52	100	RefSeq model	1743	chr20:34962279-34964021+	exon sense-overlapping	ENSRNOT00000045139	LOC100361475	chr20:34956668-34964019+
chr20	34962409	34963395	MACS_peak_11150	79.88	986	XR_597416	LOC100911055	79.88	10.52	100	RefSeq model	1743	chr20:34962279-34964021+	intronic antisense	ENSRNOT00000000459	Ros1	chr20:34881357-35027503-
chr20	34962409	34963395	MACS_peak_11150	79.88	986	XR_597416	LOC100911055	79.88	10.52	100	RefSeq model	1743	chr20:34962279-34964021+	intronic antisense	NM_012874	Ros1	chr20:34881357-35104380-
chr20	39445026	39445499	MACS_peak_11167	172.78	473	XR_599446	Tbc1d32	172.78	15.43	100	RefSeq model	3609	chr20:39250542-39445499-	exon sense-overlapping	ENSRNOT00000001051	Tbc1d32	chr20:39211898-39445181-
chr20	39445026	39445499	MACS_peak_11167	172.78	473	XR_599446	Tbc1d32	172.78	15.43	100	RefSeq model	3609	chr20:39250542-39445499-	intronic antisense	ENSRNOT00000001050	Msl3l2	chr20:39332020-39333479+
chr20	39445026	39445499	MACS_peak_11167	172.78	473	XR_599446	Tbc1d32	172.78	15.43	100	RefSeq model	3609	chr20:39250542-39445499-	intronic antisense	NM_001014032	Msl3l2	chr20:39330175-39333480+
chr20	44869793	44870433	MACS_peak_11187	693.43	640	XR_146442	LOC100361061	693.43	10.17	100	RefSeq model	654	chr20:44869794-44870433+	intergenic
chr20	46401883	46401992	MACS_peak_11192	451	109	XR_597418	Traf3ip2	451	15.92	100	RefSeq model	4440	chr20:46401884-46445262+	exon sense-overlapping	NM_001044248	Traf3ip2	chr20:46401898-46445446+
chr20	46526296	46526754	MACS_peak_11193	643.14	458	XR_362259	Rev3l	643.14	18.74	100	RefSeq model	9582	chr20:46526297-46674672+	exon sense-overlapping	NM_001083966	Rev3l	chr20:46526299-46683995+
chr20	47165444	47165847	MACS_peak_11200	250.69	403	XR_597442	LOC100361476	250.69	13.24	100	RefSeq model	3046	chr20:47162802-47165847-	intergenic
chr20	48551006	48551690	MACS_peak_11217	330.16	684	XR_599511	LOC103694446	330.16	16.09	100	RefSeq model	2477	chr20:48551007-48554050+	intergenic
chr20	50934186	50934590	MACS_peak_11235	186.58	404	XR_343957	LOC102554815	186.58	13.96	100	RefSeq model	923	chr20:50896018-50934590-	bidirectional	NM_001014250	Atg5	chr20:50934688-51026122+
chr20	55675380	55675571	MACS_peak_11242	2470.96	191	XR_589760	LOC363500	2470.96	40.75	100	RefSeq model	2508	chr20:55675381-55677854+	intronic antisense	ENSRNOT00000037559	Grik2	chr20:55397877-55872312-
chr20	55675380	55675571	MACS_peak_11242	2470.96	191	XR_589760	LOC363500	2470.96	40.75	100	RefSeq model	2508	chr20:55675381-55677854+	intronic antisense	ENSRNOT00000076234	Grik2	chr20:55396403-56122333-
chr20	55675380	55675571	MACS_peak_11242	2470.96	191	XR_589760	LOC363500	2470.96	40.75	100	RefSeq model	2508	chr20:55675381-55677854+	intronic antisense	ENSRNOT00000076805	Grik2	chr20:55396403-56122333-
chr20	56856323	56856583	MACS_peak_11243	3100	260	XR_597482	LOC103694459	3100	117.97	100	RefSeq model	3248	chr20:56849565-56856583-	bidirectional	NM_001277057	Ascc3	chr20:56856656-57156844+
chr20	57778298	57778560	MACS_peak_11247	86.95	262	XR_597488	LOC103694460	86.95	8.75	100	RefSeq model	613	chr20:57777872-57778995-	intergenic
chr3	2151523	2151927	MACS_peak_11265	58.04	404	XR_344802	RGD1304868	58.04	9.44	100	RefSeq model	1902	chr3:2151435-2160349+	exon sense-overlapping	ENSRNOT00000046898	RGD1304868	chr3:2151723-2160261+
chr3	2164135	2164458	MACS_peak_11267	3100	323	XR_591426	Pnpla7	3100	78.33	100	RefSeq model	4230	chr3:2164136-2242550+	exon sense-overlapping	NM_144738	Pnpla7	chr3:2164205-2243127+
chr3	9453855	9454079	MACS_peak_11323	3100	224	XR_591441	LOC100911266	3100	72.96	100	RefSeq model	937	chr3:9451195-9454079-	intergenic
chr3	13029918	13030121	MACS_peak_11384	1199.12	203	XR_352209	Setx	1199.12	35.14	100	RefSeq model	6915	chr3:13029919-13066050+	exon sense-overlapping	ENSRNOT00000017984	Setx	chr3:13035150-13077865+
chr3	13030742	13030857	MACS_peak_11385	407.18	115	XR_352208	Setx	407.18	18.77	100	RefSeq model	7741	chr3:13029920-13071635+	exon sense-overlapping	ENSRNOT00000017984	Setx	chr3:13035150-13077865+
chr3	14053586	14053851	MACS_peak_11408	348.42	265	XR_591449	LOC103691759	348.42	22.82	100	RefSeq model	450	chr3:14042077-14053851+	intronic antisense	NM_001100707	Zer1	chr3:14014738-14042463-
chr3	15628892	15629121	MACS_peak_11452	1618.06	229	XR_352217	Fubp3	1618.06	45.89	100	RefSeq model	3048	chr3:15580739-15629121-	exon sense-overlapping	NM_001039337	Fubp3	chr3:15581981-15628976-
chr3	17856053	17856368	MACS_peak_11511	169.46	315	XR_344838	LOC102550017	169.46	10.92	100	RefSeq model	1619	chr3:17856054-17858955+	intergenic
chr3	19773333	19773580	MACS_peak_11530	3100	247	XR_591470	LOC102554040	3100	105.41	100	RefSeq model	1248	chr3:19738302-19773580-	intergenic
chr3	29818448	29818914	MACS_peak_11582	3100	466	XR_591481	LOC100362366	3100	48.23	100	RefSeq model	469	chr3:29818449-29818914-	exon sense-overlapping	ENSRNOT00000037043	LOC100362366	chr3:29818485-29818892-
chr3	35191577	35193062	MACS_peak_11590	133.2	1485	XR_145869	LOC100912577	133.2	12.9	100	RefSeq model	4355	chr3:35189036-35200181-	intergenic
chr3	38240770	38240881	MACS_peak_11595	3100	111	XR_591494	LOC103691784	3100	41.93	100	RefSeq model	1196	chr3:38240771-38462590+	bidirectional	NM_199092	Orc4	chr3:38201914-38240567-
chr3	40915192	40915288	MACS_peak_11598	523.72	96	XR_344913	LOC102555425	523.72	17.82	100	RefSeq model	2172	chr3:40915193-40926285+	bidirectional	NM_001004280	Mmadhc	chr3:40897289-40915185-
chr3	48294960	48295128	MACS_peak_11621	81.1	168	ENSRNOT00000070853	AABR06023455.1	81.1	8.62	100	Ensembl	357	chr3:48294920-48295285-	bidirectional	NM_012736	Gpd2	chr3:48295428-48426566+
chr3	49670723	49670782	MACS_peak_11627	88.39	59	XR_344931	LOC102555913	88.39	6.49	100	RefSeq model	2009	chr3:49670724-49673296+	intergenic
chr3	54126571	54126713	MACS_peak_11667	1997.63	142	XR_591517	Tank	1997.63	47.86	100	RefSeq model	2230	chr3:54126572-54188470+	exon sense-overlapping	ENSRNOT00000011794	Tank	chr3:54111817-54239689+
chr3	54126571	54126713	MACS_peak_11667	1997.63	142	XR_591517	Tank	1997.63	47.86	100	RefSeq model	2230	chr3:54126572-54188470+	exon sense-overlapping	NM_001164073	Tank	chr3:54111817-54188477+
chr3	54126571	54126713	MACS_peak_11667	1997.63	142	XR_591517	Tank	1997.63	47.86	100	RefSeq model	2230	chr3:54126572-54188470+	exon sense-overlapping	NM_145788	Tank	chr3:54126623-54188477+
chr3	64142458	64142845	MACS_peak_11699	273.16	387	XR_352366	Dcaf17	273.16	10.26	100	RefSeq model	1334	chr3:64142459-64165141+	exon sense-overlapping	NM_001177688	Dcaf17	chr3:64142533-64167841+
chr3	72377927	72378304	MACS_peak_11749	1648.17	377	XR_345014	LOC102557520	1648.17	33.03	100	RefSeq model	1589	chr3:72376358-72378304-	bidirectional	NM_001047857	Ube2e3	chr3:72378562-72434857+
chr3	77550810	77551037	MACS_peak_11760	3100	227	XR_352425	Zc3h15	3100	165.92	100	RefSeq model	2075	chr3:77550811-77570544+	exon sense-overlapping	NM_001010963	Zc3h15	chr3:77550919-77570544+
chr3	82133552	82134094	MACS_peak_11786	444.62	542	XR_146032	LOC100362999	444.62	16.17	100	RefSeq model	1251	chr3:82133553-82134798+	intergenic
chr3	87990611	87990903	MACS_peak_11844	608.87	292	XR_591578	Pex16	608.87	23.4	100	RefSeq model	1369	chr3:87990612-87996042+	exon sense-overlapping	NM_001012088	Pex16	chr3:87986605-87996038+
chr3	101632192	101632420	MACS_peak_11906	3100	228	XR_145884	LOC100912353	3100	51.3	100	RefSeq model	718	chr3:101632193-101633261+	bidirectional	NM_001168523	Eif3m	chr3:101614558-101632161-
chr3	109784216	109784882	MACS_peak_11922	3100	666	XR_591597	LOC100363452	3100	145.36	100	RefSeq model	674	chr3:109784217-109784882+	exon sense-overlapping	ENSRNOT00000037551	LOC100363452	chr3:109784230-109784880+
chr3	117006957	117007374	MACS_peak_11951	63.87	417	XR_352524	Pak6	63.87	6.81	100	RefSeq model	3952	chr3:117005550-117026454+	exon sense-overlapping	ENSRNOT00000010471	Pak6	chr3:117007787-117026619+
chr3	117006957	117007374	MACS_peak_11951	63.87	417	XR_352524	Pak6	63.87	6.81	100	RefSeq model	3952	chr3:117005550-117026454+	exon sense-overlapping	NM_001106498	Pak6	chr3:116987226-117026619+
chr3	117945511	117945636	MACS_peak_11977	3100	125	XR_345135	LOC100910827	3100	61.16	100	RefSeq model	7722	chr3:117945512-117959063+	intergenic
chr3	119985356	119985577	MACS_peak_12021	127.01	221	XR_352546	Mfap1a	127.01	9.84	100	RefSeq model	3349	chr3:119967348-119985577-	exon sense-overlapping	NM_001191964	Mfap1a	chr3:119968974-119985554-
chr3	120854158	120854862	MACS_peak_12033	3100	704	XR_345145	LOC102557338	3100	58.83	100	RefSeq model	3276	chr3:120853063-120878386+	intergenic
chr3	124034165	124034516	MACS_peak_12046	3100	351	ENSRNOT00000036031	AABR06026006.1	3100	538.5	100	Ensembl	506	chr3:124034166-124034675+	intergenic
chr3	124038118	124038322	MACS_peak_12047	174.43	204	XR_591634	Dut	174.43	6.85	100	RefSeq model	785	chr3:124038119-124048366+	exon sense-overlapping	NM_001040271	Dut	chr3:124038631-124049162+
chr3	124038118	124038322	MACS_peak_12047	174.43	204	XR_591634	Dut	174.43	6.85	100	RefSeq model	785	chr3:124038119-124048366+	exon sense-overlapping	NM_053592	Dut	chr3:124038162-124049162+
chr3	124290174	124290408	MACS_peak_12050	3100	234	ENSRNOT00000031588	AABR06026009.1	3100	59.27	100	Ensembl	399	chr3:124290175-124290581+	bidirectional	ENSRNOT00000056022	Fbn1	chr3:124095126-124289500-
chr3	124290174	124290408	MACS_peak_12050	3100	234	ENSRNOT00000031588	AABR06026009.1	3100	59.27	100	Ensembl	399	chr3:124290175-124290581+	bidirectional	NM_031825	Fbn1	chr3:124095126-124289500-
chr3	127412381	127412762	MACS_peak_12096	3100	381	ENSRNOT00000036778	AABR06026111.1	3100	85.05	100	Ensembl	795	chr3:127412198-127412998+	intergenic
chr3	128654112	128654491	MACS_peak_12105	731.42	379	XR_591632	Tmem87b	731.42	23.97	100	RefSeq model	4730	chr3:128618851-128654491-	exon sense-overlapping	NM_001191854	Tmem87b	chr3:128621324-128654288-
chr3	129053581	129054402	MACS_peak_12110	123.34	821	XR_145894	LOC100910286	123.34	10.43	100	RefSeq model	1148	chr3:129053582-129109892+	intergenic
chr3	129303442	129303545	MACS_peak_12113	356.78	103	XR_352612	Nop56	356.78	17.25	100	RefSeq model	2070	chr3:129303443-129308276+	exon sense-overlapping	NM_001025732	Nop56	chr3:129303487-129308279+
chr3	129317511	129317910	MACS_peak_12117	1096.72	399	ENSRNOT00000050172	AABR06026169.1	1096.72	21.56	100	Ensembl	399	chr3:129317512-129317910+	intergenic
chr3	129448247	129448348	MACS_peak_12118	2201.11	101	XR_352611	Vps16	2201.11	50.16	100	RefSeq model	2759	chr3:129448248-129469258+	exon sense-overlapping	NM_001005541	Vps16	chr3:129448274-129469258+
chr3	145144986	145145394	MACS_peak_12208	2501.88	408	XR_345252	LOC102550549	2501.88	56.73	100	RefSeq model	844	chr3:145141688-145145394-	bidirectional	ENSRNOT00000064723	Sec23b	chr3:145145484-145186894+
chr3	145144986	145145394	MACS_peak_12208	2501.88	408	XR_345252	LOC102550549	2501.88	56.73	100	RefSeq model	844	chr3:145141688-145145394-	bidirectional	NM_001277235	Sec23b	chr3:145145484-145186907+
chr3	146527644	146527792	MACS_peak_12223	893.58	148	XR_345256	LOC102555365	893.58	29.88	100	RefSeq model	488	chr3:146517176-146527792-	bidirectional	NM_001108595	Naa20	chr3:146527794-146545208+
chr3	147486057	147486273	MACS_peak_12229	272.48	216	XR_591726	Kiz	272.48	14.12	100	RefSeq model	3628	chr3:147486058-147591628+	exon sense-overlapping	ENSRNOT00000036527	Kiz	chr3:147486152-147591738+
chr3	148837120	148837248	MACS_peak_12231	164.5	128	XR_345276	LOC102549662	164.5	13.08	100	RefSeq model	535	chr3:148837121-148885245+	intergenic
chr3	149413880	149414125	MACS_peak_12235	677.37	245	NR_130708	Sert1	677.37	17.7	100	RefSeq	1379	chr3:149410145-149414125-	bidirectional	NM_001107788	Gzf1	chr3:149414356-149426464+
chr3	156241227	156241556	MACS_peak_12307	92.05	329	XR_352742	Cdk5rap1	92.05	13.3	100	RefSeq model	2358	chr3:156207919-156241556-	exon sense-overlapping	ENSRNOT00000021418	Cdk5rap1	chr3:155983803-156241584-
chr3	156241227	156241556	MACS_peak_12307	92.05	329	XR_352742	Cdk5rap1	92.05	13.3	100	RefSeq model	2358	chr3:156207919-156241556-	exon sense-overlapping	NM_145721	Cdk5rap1	chr3:156207919-156241576-
chr3	157032695	157032725	MACS_peak_12325	2254.37	30	XR_600422	LOC102549926	2254.37	41.05	100	RefSeq model	714	chr3:157021330-157032725-	intergenic
chr3	157358586	157358905	MACS_peak_12332	3100	319	XR_591798	LOC103691943	3100	98.19	100	RefSeq model	450	chr3:157358587-157359336+	intergenic
chr3	160742933	160743214	MACS_peak_12397	210.78	281	XR_352761	Snhg11	210.78	11.9	100	RefSeq model	1788	chr3:160735777-160743214-	exon sense-overlapping	NM_001258011	Snhg11	chr3:160736978-160743135-
chr3	160757212	160757273	MACS_peak_12399	3100	61	XR_591809	LOC100911534	3100	112.31	100	RefSeq model	2149	chr3:160754988-160762301+	intergenic
chr3	162847794	162848130	MACS_peak_12416	3100	336	XR_591817	LOC102550999	3100	83.56	100	RefSeq model	2150	chr3:162817930-162848347-	intergenic
chr3	162956508	162956821	MACS_peak_12418	604.01	313	XR_352792	LOC102551164	604.01	19.49	100	RefSeq model	2482	chr3:162947864-162956821-	bidirectional	NM_013187	Plcg1	chr3:162957126-162987842+
chr3	167532942	167533126	MACS_peak_12469	52.58	184	XR_591854	LOC102554906	52.58	5.83	100	RefSeq model	659	chr3:167532943-167534781-	intronic antisense	NM_001108605	Pcif1	chr3:167528503-167541435+
chr3	168863540	168863776	MACS_peak_12496	3100	236	XR_145907	LOC100909912	3100	197.36	100	RefSeq model	1685	chr3:168859812-168863776-	intergenic
chr3	169975861	169975952	MACS_peak_12520	3100	91	NR_110672	LOC100911177	3100	44.69	100	RefSeq	441	chr3:169975474-169977882+	intronic antisense	ENSRNOT00000055127	Znfx1	chr3:169948332-170007642-
chr3	169975861	169975952	MACS_peak_12520	3100	91	NR_110672	LOC100911177	3100	44.69	100	RefSeq	441	chr3:169975474-169977882+	intronic antisense	ENSRNOT00000076833	Znfx1	chr3:169947421-170007642-
chr3	169975861	169975952	MACS_peak_12520	3100	91	NR_110672	LOC100911177	3100	44.69	100	RefSeq	441	chr3:169975474-169977882+	intronic antisense	NM_001047860	Znfx1	chr3:169948330-170007642-
chr3	169977687	169977803	MACS_peak_12521	473.32	116	NR_110672	LOC100911177	473.32	11.64	100	RefSeq	441	chr3:169975474-169977882+	intronic antisense	ENSRNOT00000055127	Znfx1	chr3:169948332-170007642-
chr3	169977687	169977803	MACS_peak_12521	473.32	116	NR_110672	LOC100911177	473.32	11.64	100	RefSeq	441	chr3:169975474-169977882+	intronic antisense	ENSRNOT00000076833	Znfx1	chr3:169947421-170007642-
chr3	169977687	169977803	MACS_peak_12521	473.32	116	NR_110672	LOC100911177	473.32	11.64	100	RefSeq	441	chr3:169975474-169977882+	intronic antisense	NM_001047860	Znfx1	chr3:169948330-170007642-
chr3	170159938	170160218	MACS_peak_12523	3100	280	XR_594306	Rpl38-ps2	3100	276.41	100	RefSeq model	284	chr3:170159939-170160218+	exon sense-overlapping	ENSRNOT00000044141	LOC685963	chr3:170159970-170160182+
chr3	170159938	170160218	MACS_peak_12523	3100	280	XR_594306	Rpl38-ps2	3100	276.41	100	RefSeq model	284	chr3:170159939-170160218+	intronic antisense	ENSRNOT00000010891	Ptgis	chr3:170109319-170249262-
chr3	173453167	173453448	MACS_peak_12556	99.9	281	ENSRNOT00000037563	AABR06027875.1	99.9	6.43	100	Ensembl	544	chr3:173452899-173453448+	intergenic
chr3	173685882	173686126	MACS_peak_12557	689.37	244	ENSRNOT00000043239	AABR06027880.1	689.37	15.74	100	Ensembl	544	chr3:173685614-173686163+	intergenic
chr3	174062682	174063058	MACS_peak_12560	209.19	376	ENSRNOT00000043247	AABR06027900.1	209.19	13.79	100	Ensembl	505	chr3:174062552-174063058-	intron sense-overlapping	NM_145670	Bcas1	chr3:174061260-174136769-
chr3	177727490	177728187	MACS_peak_12576	383.59	697	XR_591912	LOC103691988	383.59	12.03	100	RefSeq model	5660	chr3:177727491-177758657-	intergenic
chr3	179788300	179788536	MACS_peak_12597	968.28	236	XR_591843	Mrgbp	968.28	36.04	100	RefSeq model	1825	chr3:179788301-179791770+	exon sense-overlapping	NM_001173739	Mrgbp	chr3:179788363-179791770+
chr3	180454245	180454321	MACS_peak_12611	158.05	76	XR_591928	Helz2	158.05	10.26	100	RefSeq model	8740	chr3:180441410-180454321-	exon sense-overlapping	ENSRNOT00000017787	Helz2	chr3:180439964-180453229-
chr3	180454245	180454321	MACS_peak_12611	158.05	76	XR_591928	Helz2	158.05	10.26	100	RefSeq model	8740	chr3:180441410-180454321-	exon sense-overlapping	NM_001305276	Helz2	chr3:180439958-180454304-
chr3	180723147	180723400	MACS_peak_12620	3100	253	XR_600537	LOC102548047	3100	44.15	100	RefSeq model	863	chr3:180705589-180723400-	intronic antisense	NM_198744	Tpd52l2	chr3:180699958-180718704+
chr3	181192680	181192916	MACS_peak_12634	999.04	236	XR_591843	Mrgbp	999.04	35.71	100	RefSeq model	1825	chr3:181189447-181192916-	exon sense-overlapping	NM_001173739	Mrgbp	chr3:181189447-181192854-
chr4	6045590	6046073	MACS_peak_12668	1306.16	483	XR_146910	LOC100363537	1306.16	19.76	100	RefSeq model	725	chr4:6045591-6046301+	intergenic
chr4	6051390	6052115	MACS_peak_12669	1402.37	725	XR_146910	LOC100363537	1402.37	21.15	100	RefSeq model	725	chr4:6051391-6052115+	intergenic
chr4	7323019	7323221	MACS_peak_12695	110.51	202	XR_591951	Abcb8	110.51	9.69	100	RefSeq model	3371	chr4:7309568-7323221-	exon sense-overlapping	NM_001007796	Abcb8	chr4:7308533-7323114-
chr4	9810665	9811224	MACS_peak_12711	481.02	559	XR_345589	LOC102555727	481.02	21.67	100	RefSeq model	1204	chr4:9810666-9811869+	intergenic
chr4	17879194	17879789	MACS_peak_12741	1444.3	595	XR_353077	LOC688906	1444.3	41.3	100	RefSeq model	3355	chr4:17879195-17882533+	intergenic
chr4	21689459	21689743	MACS_peak_12749	171.1	284	XR_600590	LOC102555663	171.1	12.89	100	RefSeq model	1620	chr4:21689429-21691332+	bidirectional	ENSRNOT00000007723	RGD1563349	chr4:21496030-21689226-
chr4	21689459	21689743	MACS_peak_12749	171.1	284	XR_600590	LOC102555663	171.1	12.89	100	RefSeq model	1620	chr4:21689429-21691332+	bidirectional	NM_001109345	RGD1563349	chr4:21496030-21689391-
chr4	29559590	29559846	MACS_peak_12797	231.27	256	XR_592017	LOC103692051	231.27	8.99	100	RefSeq model	812	chr4:29559591-29565206+	intron sense-overlapping	ENSRNOT00000073687	Casd1	chr4:29552031-29602488+
chr4	29564899	29565206	MACS_peak_12798	475.75	307	XR_592017	LOC103692051	475.75	10.09	100	RefSeq model	812	chr4:29559591-29565206+	intron sense-overlapping	ENSRNOT00000073687	Casd1	chr4:29552031-29602488+
chr4	43754759	43754853	MACS_peak_12848	3100	94	NR_110645	LOC100363521	3100	49.37	100	RefSeq	956	chr4:43753525-43755169-	intergenic
chr4	45177924	45178801	MACS_peak_12851	3100	877	XR_592045	LOC102550644	3100	111.17	100	RefSeq model	1786	chr4:45033270-45178801-	bidirectional	ENSRNOT00000008722	Cav2	chr4:45179465-45186995+
chr4	45177924	45178801	MACS_peak_12851	3100	877	XR_592045	LOC102550644	3100	111.17	100	RefSeq model	1786	chr4:45033270-45178801-	bidirectional	NM_131914	Cav2	chr4:45179519-45186895+
chr4	58627568	58627991	MACS_peak_12916	690.54	423	XR_592070	LOC103692091	690.54	20.94	100	RefSeq model	4142	chr4:58623782-58627991-	intron sense-overlapping	NM_138848	Podxl	chr4:58581530-58628225-
chr4	58645175	58645408	MACS_peak_12917	3100	233	XR_592070	LOC103692091	3100	120.97	100	RefSeq model	4142	chr4:58641200-58645408-	intergenic
chr4	67184896	67185255	MACS_peak_12972	1811.22	359	XR_592084	LOC102554668	1811.22	52.3	100	RefSeq model	854	chr4:67184045-67185255-	bidirectional	NM_001108624	Ndufb2	chr4:67185340-67192419+
chr4	136454722	136454872	MACS_peak_12993	3100	150	XR_592090	Casp2	3100	57.07	100	RefSeq model	1512	chr4:136454723-136472654+	exon sense-overlapping	ENSRNOT00000022543	Casp2	chr4:136454793-136469010+
chr4	136454722	136454872	MACS_peak_12993	3100	150	XR_592090	Casp2	3100	57.07	100	RefSeq model	1512	chr4:136454723-136472654+	exon sense-overlapping	NM_022522	Casp2	chr4:136454793-136474625+
chr4	145004417	145004599	MACS_peak_13056	997.66	182	XR_592109	LOC102546410	997.66	19.63	100	RefSeq model	687	chr4:145004418-145025153+	intronic antisense	NM_001024329	LOC500124	chr4:145013635-145038535-
chr4	164600671	164600892	MACS_peak_13150	3100	221	XR_592141	Ptcd3	3100	60.75	100	RefSeq model	2656	chr4:164573542-164600892-	exon sense-overlapping	ENSRNOT00000012622	Ptcd3	chr4:164573542-164600825-
chr4	164600671	164600892	MACS_peak_13150	3100	221	XR_592141	Ptcd3	3100	60.75	100	RefSeq model	2656	chr4:164573542-164600892-	exon sense-overlapping	NM_001134718	Ptcd3	chr4:164573542-164600825-
chr4	164745566	164745699	MACS_peak_13154	565.39	133	XR_592150	LOC102546367	565.39	16.01	100	RefSeq model	2322	chr4:164742408-164746018-	intronic antisense	NM_031337	St3gal5	chr4:164713253-164769522+
chr4	165073391	165073578	MACS_peak_13166	70.09	187	XR_591192	RGD1560523	70.09	11.71	100	RefSeq model	2771	chr4:165066585-165073578-	exon sense-overlapping	NM_134351	Mat2a	chr4:165067990-165073559-
chr4	178176441	178176730	MACS_peak_13196	1712.22	289	XR_345903	LOC102547728	1712.22	31.42	100	RefSeq model	1758	chr4:178176442-178181342+	bidirectional	NM_001108634	Pole4	chr4:178170534-178176345-
chr4	179732344	179732401	MACS_peak_13222	438.4	57	XR_353411	Tet3	438.4	16.26	100	RefSeq model	12323	chr4:179650759-179747431-	exon sense-overlapping	ENSRNOT00000015296	Tet3	chr4:179656564-179696869-
chr4	179732344	179732401	MACS_peak_13222	438.4	57	XR_353411	Tet3	438.4	16.26	100	RefSeq model	12323	chr4:179650759-179747431-	exon sense-overlapping	ENSRNOT00000031312	Tet3	chr4:179689107-179696869-
chr4	179732344	179732401	MACS_peak_13222	438.4	57	XR_353411	Tet3	438.4	16.26	100	RefSeq model	12323	chr4:179650759-179747431-	exon sense-overlapping	ENSRNOT00000031521	Tet3	chr4:179658189-179665174-
chr4	179745927	179747431	MACS_peak_13223	602.01	1504	XR_353411	Tet3	602.01	13.44	100	RefSeq model	12323	chr4:179650759-179747431-	exon sense-overlapping	ENSRNOT00000015296	Tet3	chr4:179656564-179696869-
chr4	179745927	179747431	MACS_peak_13223	602.01	1504	XR_353411	Tet3	602.01	13.44	100	RefSeq model	12323	chr4:179650759-179747431-	exon sense-overlapping	ENSRNOT00000031312	Tet3	chr4:179689107-179696869-
chr4	179745927	179747431	MACS_peak_13223	602.01	1504	XR_353411	Tet3	602.01	13.44	100	RefSeq model	12323	chr4:179650759-179747431-	exon sense-overlapping	ENSRNOT00000031521	Tet3	chr4:179658189-179665174-
chr4	182900625	182901865	MACS_peak_13272	127.95	1240	XR_592186	LOC102554481	127.95	13.66	100	RefSeq model	1974	chr4:182900626-182911414+	intergenic
chr4	183274741	183275077	MACS_peak_13287	3100	336	ENSRNOT00000034810	AABR06032183.1	3100	84.62	100	Ensembl	384	chr4:183274692-183275077-	intronic antisense	NM_001173450	Aak1	chr4:183225152-183365259+
chr4	184819433	184819781	MACS_peak_13301	934.21	348	XR_592165	Aplf	934.21	24.79	100	RefSeq model	2295	chr4:184767521-184819781-	exon sense-overlapping	NM_001173382	Aplf	chr4:184767521-184819739-
chr4	185373657	185374821	MACS_peak_13316	55.04	1164	XR_600753	LOC102554160	55.04	9.24	100	RefSeq model	4092	chr4:185369181-185375682-	natural antisense	NM_033442	Gata2	chr4:185375167-185383942+
chr4	189180547	189180818	MACS_peak_13362	3100	271	XR_592209	LOC103692187	3100	264.93	100	RefSeq model	614	chr4:189171285-189180818-	natural antisense	NM_001107875	Rbsn	chr4:189180786-189209501+
chr4	203325939	203326029	MACS_peak_13405	292.92	90	XR_590425	LOC100911093	292.92	19.54	100	RefSeq model	1967	chr4:203325940-203339322+	exon sense-overlapping	NM_001024261	Trnt1	chr4:203326023-203339605+
chr4	203325939	203326029	MACS_peak_13405	292.92	90	XR_590425	LOC100911093	292.92	19.54	100	RefSeq model	1967	chr4:203325940-203339322+	natural antisense	NM_001015003	Crbn	chr4:203337149-203355944-
chr4	203326620	203326795	MACS_peak_13406	289.65	175	XR_590426	LOC100911093	289.65	13.38	100	RefSeq model	1882	chr4:203326621-203339322+	exon sense-overlapping	NM_001024261	Trnt1	chr4:203326023-203339605+
chr4	203326620	203326795	MACS_peak_13406	289.65	175	XR_590426	LOC100911093	289.65	13.38	100	RefSeq model	1882	chr4:203326621-203339322+	natural antisense	NM_001015003	Crbn	chr4:203337149-203355944-
chr4	207919959	207920240	MACS_peak_13417	734.58	281	XR_346054	LOC102548080	734.58	27.09	100	RefSeq model	2884	chr4:207919960-207937436+	natural antisense	NM_001077673	Rad18	chr4:207837222-207920060-
chr4	208949698	208950176	MACS_peak_13439	361.09	478	XR_592239	Tatdn2	361.09	13.92	100	RefSeq model	3790	chr4:208949699-208965741+	exon sense-overlapping	NM_001109252	Tatdn2	chr4:208950001-208965742+
chr4	211936744	211937144	MACS_peak_13466	271.46	400	XR_592303	LOC102554909	271.46	12.08	100	RefSeq model	508	chr4:211936703-211937364-	bidirectional	NM_001044294	Gabarapl1	chr4:211937475-211946617+
chr4	215730378	215731259	MACS_peak_13485	3100	881	XR_353580	RGD1563294	3100	99.75	100	RefSeq model	1478	chr4:215729782-215731259-	exon sense-overlapping	ENSRNOT00000073655	AABR06033179.1	chr4:215729835-215731160-
chr4	219465553	219465772	MACS_peak_13514	3100	219	ENSRNOT00000039752	AABR06033303.1	3100	131.11	100	Ensembl	426	chr4:219465345-219465772+	bidirectional	NM_170788	Erc1	chr4:219179492-219465108-
chr4	220475333	220475476	MACS_peak_13525	51.96	143	XR_592246	Bcl2l13	51.96	6.98	100	RefSeq model	779	chr4:220475334-220525473+	exon sense-overlapping	NM_001107885	Bcl2l13	chr4:220475338-220525622+
chr4	220750507	220750770	MACS_peak_13531	3100	263	XR_600812	LOC103695224	3100	107.55	100	RefSeq model	1892	chr4:220750508-220752488+	intergenic
chr4	222300271	222300499	MACS_peak_13538	312.61	228	XR_592364	LOC100362344	312.61	14.51	100	RefSeq model	1862	chr4:222284791-222300499-	exon sense-overlapping	ENSRNOT00000020866	Rimklb	chr4:222281854-222293504-
chr4	222300271	222300499	MACS_peak_13538	312.61	228	XR_592364	LOC100362344	312.61	14.51	100	RefSeq model	1862	chr4:222284791-222300499-	exon sense-overlapping	ENSRNOT00000032690	Rimklb	chr4:222285403-222293504-
chr4	224144369	224144715	MACS_peak_13552	835.21	346	XR_592268	LOC102553847	835.21	22.66	100	RefSeq model	909	chr4:224144370-224145361-	natural antisense	ENSRNOT00000056051	C1r	chr4:224144564-224154807+
chr4	224144369	224144715	MACS_peak_13552	835.21	346	XR_592268	LOC102553847	835.21	22.66	100	RefSeq model	909	chr4:224144370-224145361-	natural antisense	NM_001134555	C1r	chr4:224144564-224155321+
chr4	224349362	224349512	MACS_peak_13566	439.47	150	XR_598116	RGD1563601	439.47	10.43	100	RefSeq model	1381	chr4:224346075-224349512-	exon sense-overlapping	NM_022922	Tpi1	chr4:224345971-224349501-
chr4	224391973	224392557	MACS_peak_13571	300.72	584	XR_353597	Leprel2	300.72	20.2	100	RefSeq model	2222	chr4:224377754-224392557-	exon sense-overlapping	NM_001106620	P3h3	chr4:224377007-224390639-
chr4	224391973	224392557	MACS_peak_13571	300.72	584	XR_353597	Leprel2	300.72	20.2	100	RefSeq model	2222	chr4:224377754-224392557-	natural antisense	ENSRNOT00000071027	AABR06033516.2	chr4:224392096-224392730+
chr4	224572433	224572475	MACS_peak_13580	483.32	42	XR_592273	LOC102554095	483.32	15.36	100	RefSeq model	2203	chr4:224560555-224572475-	intronic antisense	ENSRNOT00000023192	Zfp384	chr4:224541608-224570434+
chr4	224572433	224572475	MACS_peak_13580	483.32	42	XR_592273	LOC102554095	483.32	15.36	100	RefSeq model	2203	chr4:224560555-224572475-	intronic antisense	ENSRNOT00000036654	Zfp384	chr4:224541608-224570434+
chr4	224572433	224572475	MACS_peak_13580	483.32	42	XR_592273	LOC102554095	483.32	15.36	100	RefSeq model	2203	chr4:224560555-224572475-	intronic antisense	NM_001034830	Zfp384	chr4:224541608-224570439+
chr4	224572433	224572475	MACS_peak_13580	483.32	42	XR_592273	LOC102554095	483.32	15.36	100	RefSeq model	2203	chr4:224560555-224572475-	intronic antisense	NM_001034831	Zfp384	chr4:224541609-224570439+
chr4	224572433	224572475	MACS_peak_13580	483.32	42	XR_592273	LOC102554095	483.32	15.36	100	RefSeq model	2203	chr4:224560555-224572475-	intronic antisense	NM_133429	Zfp384	chr4:224541158-224570439+
chr4	234335764	234335871	MACS_peak_13664	113.66	107	XR_592318	LOC103692244	113.66	8.1	100	RefSeq model	190	chr4:234335765-234337677-	intergenic
chr4	234337594	234337677	MACS_peak_13665	3100	83	XR_592318	LOC103692244	3100	98.6	100	RefSeq model	190	chr4:234335765-234337677-	intergenic
chr4	234735121	234735448	MACS_peak_13674	3100	327	XR_346206	LOC102549638	3100	128.32	100	RefSeq model	1603	chr4:234720115-234735448-	intergenic
chr4	236005257	236005792	MACS_peak_13691	176.34	535	XR_592332	LOC103692250	176.34	12.89	100	RefSeq model	1246	chr4:236005258-236017172+	intergenic
chr4	246734530	246734745	MACS_peak_13761	3100	215	XR_346292	LOC102554859	3100	65.83	100	RefSeq model	1004	chr4:246734531-246738554+	natural antisense	NM_001024984	Ergic2	chr4:246703521-246734692-
chr5	2793691	2794238	MACS_peak_13778	3100	547	XR_591597	LOC100363452	3100	216.24	100	RefSeq model	674	chr5:2793634-2794304-	exon sense-overlapping	NM_001013928	LOC297756	chr5:2789994-2794284-
chr5	13672375	13672484	MACS_peak_13797	137.64	109	XR_592374	Cspp1	137.64	8.53	100	RefSeq model	4735	chr5:13570261-13684112-	exon sense-overlapping	NM_001191864	Cspp1	chr5:13569515-13672474-
chr5	13785140	13785315	MACS_peak_13801	107.27	175	XR_592381	LOC102556004	107.27	9.69	100	RefSeq model	665	chr5:13785141-13787172+	natural antisense	NM_001024340	Mcmdc2	chr5:13787105-13839762-
chr5	13786859	13787090	MACS_peak_13802	701.05	231	XR_592380	LOC102556004	701.05	17.52	100	RefSeq model	592	chr5:13785139-13787172+	natural antisense	NM_001024340	Mcmdc2	chr5:13787105-13839762-
chr5	25804251	25804905	MACS_peak_13836	784.14	654	XR_592413	Gm5471	784.14	20.34	100	RefSeq model	660	chr5:25804252-25804905-	intergenic
chr5	29219129	29219273	MACS_peak_13851	3100	144	XR_592432	Ints8	3100	99.5	100	RefSeq model	3262	chr5:29171591-29219273-	exon sense-overlapping	ENSRNOT00000010789	Ints8	chr5:29171674-29219259-
chr5	29219129	29219273	MACS_peak_13851	3100	144	XR_592432	Ints8	3100	99.5	100	RefSeq model	3262	chr5:29171591-29219273-	natural antisense	NM_001108656	Ccne2	chr5:29160461-29171995+
chr5	38033738	38034499	MACS_peak_13878	3100	761	XR_590620	Hmgb1-ps4	3100	200.6	100	RefSeq model	1222	chr5:38033739-38034965+	intron sense-overlapping	ENSRNOT00000008087	Cngb3	chr5:37999121-38158576+
chr5	38033738	38034499	MACS_peak_13878	3100	761	XR_590620	Hmgb1-ps4	3100	200.6	100	RefSeq model	1222	chr5:38033739-38034965+	intron sense-overlapping	NM_001271238	Cngb3	chr5:37757561-38161871+
chr5	53143332	53143520	MACS_peak_13921	1110.68	188	XR_592456	Rngtt	1110.68	38.26	100	RefSeq model	1614	chr5:53143333-53217054+	exon sense-overlapping	NM_001107923	Rngtt	chr5:53143346-53362344+
chr5	60349639	60350575	MACS_peak_13940	644.07	936	XR_594968	LOC680121	644.07	24.94	100	RefSeq model	2104	chr5:60349640-60351726+	intergenic
chr5	61081036	61081305	MACS_peak_13944	2856.66	269	XR_346450	LOC102557324	2856.66	69.54	100	RefSeq model	715	chr5:61080825-61081659+	bidirectional	ENSRNOT00000060765	Ddx58	chr5:61054910-61080662-
chr5	61081036	61081305	MACS_peak_13944	2856.66	269	XR_346450	LOC102557324	2856.66	69.54	100	RefSeq model	715	chr5:61080825-61081659+	bidirectional	NM_001106645	Ddx58	chr5:61033071-61080788-
chr5	61109944	61110262	MACS_peak_13946	1192.91	318	XR_346452	LOC102552818	1192.91	30.82	100	RefSeq model	1324	chr5:61109127-61110759+	natural antisense	NM_001108658	Topors	chr5:61098846-61110393-
chr5	62205252	62205676	MACS_peak_13963	2185.98	424	XR_362659	LOC100910422	2185.98	46.47	100	RefSeq model	633	chr5:62204033-62205676-	exon sense-overlapping	ENSRNOT00000074796	Dcaf12	chr5:62188735-62205330-
chr5	62709261	62709660	MACS_peak_13984	72.8	399	ENSRNOT00000043975	AABR06036752.1	72.8	8.21	100	Ensembl	399	chr5:62709262-62709660-	intergenic
chr5	73542893	73543030	MACS_peak_14082	1438.1	137	ENSRNOT00000007507	AABR06037123.1	1438.1	33	100	Ensembl	447	chr5:73542665-73543113-	intergenic
chr5	74926078	74926418	MACS_peak_14092	1191.27	340	XR_592519	RGD1564956	1191.27	30.21	100	RefSeq model	2434	chr5:74923992-74926418-	intergenic
chr5	74986068	74986407	MACS_peak_14093	74.07	339	ENSRNOT00000023703	AABR06037171.1	74.07	9.03	100	Ensembl	384	chr5:74986022-74986407-	intergenic
chr5	76031455	76031703	MACS_peak_14096	1079.12	248	ENSRNOT00000008002	AABR06037209.1	1079.12	34.97	100	Ensembl	618	chr5:76031258-76031881-	intergenic
chr5	80184125	80184490	MACS_peak_14115	1821.28	365	XR_346529	RGD1306148	1821.28	24.14	100	RefSeq model	8783	chr5:80073647-80184490-	exon sense-overlapping	ENSRNOT00000019959	AI314180	chr5:80076567-80161883-
chr5	80184125	80184490	MACS_peak_14115	1821.28	365	XR_346529	RGD1306148	1821.28	24.14	100	RefSeq model	8783	chr5:80073647-80184490-	exon sense-overlapping	ENSRNOT00000059529	AI314180	chr5:80134520-80156355-
chr5	81164286	81164599	MACS_peak_14124	2043.26	313	XR_592534	Inip	2043.26	47.62	100	RefSeq model	892	chr5:81152928-81164877-	exon sense-overlapping	ENSRNOT00000022987	Inip	chr5:81152939-81162816-
chr5	81164286	81164599	MACS_peak_14124	2043.26	313	XR_592534	Inip	2043.26	47.62	100	RefSeq model	892	chr5:81152928-81164877-	exon sense-overlapping	NM_001305282	Inip	chr5:81150180-81164415-
chr5	82444087	82444206	MACS_peak_14134	969.48	119	XR_592546	LOC102547534	969.48	27.17	100	RefSeq model	522	chr5:82444088-82447478+	bidirectional	NM_001011976	Wdr31	chr5:82425258-82444010-
chr5	95166800	95167067	MACS_peak_14169	3100	267	XR_349535	LOC102547481	3100	573.18	100	RefSeq model	654	chr5:95166499-95167153+	intergenic
chr5	95180778	95180929	MACS_peak_14170	1663.65	151	XR_349828	LOC102553223	1663.65	9.74	100	RefSeq model	154	chr5:95180779-95180929-	intergenic
chr5	97408519	97408634	MACS_peak_14174	3100	115	XR_592560	LOC103692386	3100	77.01	100	RefSeq model	1752	chr5:97408520-97410810+	intergenic
chr5	106005841	106006272	MACS_peak_14187	2043.58	431	XR_592575	Lad1-ps1	2043.58	41.05	100	RefSeq model	4183	chr5:106005799-106009981+	intergenic
chr5	122232346	122232627	MACS_peak_14236	186.03	281	ENSRNOT00000075666	AABR06038875.1	186.03	12.4	100	Ensembl	480	chr5:122232347-122232827+	intergenic
chr5	129740920	129741486	MACS_peak_14273	609.64	566	XR_346661	LOC102547167	609.64	22.99	100	RefSeq model	1282	chr5:129722301-129741673-	intergenic
chr5	138139271	138139872	MACS_peak_14342	848.57	601	XR_354224	Faah	848.57	30.46	100	RefSeq model	3633	chr5:138120675-138139872-	exon sense-overlapping	ENSRNOT00000015961	Faah	chr5:138120675-138139527-
chr5	138443247	138444887	MACS_peak_14348	77.19	1640	XR_592697	LOC103692454	77.19	6.35	100	RefSeq model	4791	chr5:138443245-138448277+	intron sense-overlapping	NM_001107959	Atpaf1	chr5:138426066-138451527+
chr5	138655233	138655834	MACS_peak_14354	894.17	601	XR_354224	Faah	894.17	31.28	100	RefSeq model	3633	chr5:138636638-138655834-	exon sense-overlapping	NM_024132	Faah	chr5:138636638-138655489-
chr5	139312851	139313079	MACS_peak_14368	330.97	228	ENSRNOT00000048992	AABR06039548.1	330.97	19.21	100	Ensembl	636	chr5:139312700-139313440+	intergenic
chr5	139332540	139332594	MACS_peak_14369	200.23	54	XR_591273	Prdx1l1	200.23	6.53	100	RefSeq model	836	chr5:139332541-139348146+	exon sense-overlapping	NM_057114	Prdx1	chr5:139332556-139348210+
chr5	139483698	139483936	MACS_peak_14374	1020.99	238	ENSRNOT00000029278	AABR06039550.1	1020.99	24.47	100	Ensembl	506	chr5:139483537-139484046+	intergenic
chr5	139816065	139816172	MACS_peak_14383	3100	107	XR_596885	RGD1566369	3100	24.18	100	RefSeq model	679	chr5:139813903-139816572-	intergenic
chr5	140893063	140893207	MACS_peak_14405	63.33	144	XR_592704	LOC102553423	63.33	4.57	100	RefSeq model	4482	chr5:140888998-140897407+	intronic antisense	NM_019249	Ptprf	chr5:140826085-140893372-
chr5	142152268	142152537	MACS_peak_14427	2789.43	269	XR_590430	LOC100912427	2789.43	21.22	100	RefSeq model	1110	chr5:142136410-142152537-	exon sense-overlapping	ENSRNOT00000015875	Ybx1	chr5:142136441-142152428-
chr5	146848719	146849070	MACS_peak_14492	2664.55	351	XR_354271	Meaf6	2664.55	59.27	100	RefSeq model	2049	chr5:146848720-146870853+	exon sense-overlapping	NM_001113784	Meaf6	chr5:146848980-146870853+
chr5	150980034	150980317	MACS_peak_14555	353.34	283	XR_354297	LOC102551249	353.34	12.97	100	RefSeq model	1347	chr5:150972287-150980465-	intergenic
chr5	154394030	154394411	MACS_peak_14629	3100	381	XR_592726	LOC103692484	3100	195.15	100	RefSeq model	970	chr5:154394031-154395000+	intron sense-overlapping	NM_001013168	Dnajc8	chr5:154393928-154411985+
chr5	155912431	155912622	MACS_peak_14682	315.46	191	XR_354305	Dhdds	315.46	14.01	100	RefSeq model	1214	chr5:155885193-155912622-	exon sense-overlapping	NM_001011978	Dhdds	chr5:155884755-155912508-
chr5	156085922	156086317	MACS_peak_14687	278.98	395	XR_597991	LOC103690073	278.98	15.02	100	RefSeq model	913	chr5:156073055-156086317-	intron sense-overlapping	NM_001080151	Cep85	chr5:156045924-156165672-
chr5	156494199	156494314	MACS_peak_14707	226.49	115	XR_346802	LOC102546455	226.49	14.61	100	RefSeq model	841	chr5:156492548-156494314-	intergenic
chr5	159568595	159568760	MACS_peak_14764	3100	165	XR_592755	LOC313641	3100	91.62	100	RefSeq model	14517	chr5:159568596-159670011+	exon sense-overlapping	ENSRNOT00000039341	Hspg2	chr5:159568698-159638494+
chr5	159568595	159568760	MACS_peak_14764	3100	165	XR_592755	LOC313641	3100	91.62	100	RefSeq model	14517	chr5:159568596-159670011+	exon sense-overlapping	ENSRNOT00000055950	Hspg2	chr5:159630654-159668805+
chr5	160016804	160017103	MACS_peak_14790	3100	299	XR_354342	Ece1	3100	61.57	100	RefSeq model	5026	chr5:160016452-160070314+	exon sense-overlapping	ENSRNOT00000067616	Ece1	chr5:159968569-160070310+
chr5	160016804	160017103	MACS_peak_14790	3100	299	XR_354342	Ece1	3100	61.57	100	RefSeq model	5026	chr5:160016452-160070314+	exon sense-overlapping	NM_053596	Ece1	chr5:159968604-160068655+
chr5	161382667	161383011	MACS_peak_14825	3100	344	XR_346836	LOC102557514	3100	278.47	100	RefSeq model	485	chr5:161382645-161383381-	natural antisense	NM_001005903	Capzb	chr5:161383344-161482718+
chr5	163375062	163375162	MACS_peak_14869	3100	100	XR_354339	Szrd1	3100	278.93	100	RefSeq model	3390	chr5:163350635-163375162-	exon sense-overlapping	ENSRNOT00000046131	Szrd1	chr5:163354172-163375124-
chr5	163375062	163375162	MACS_peak_14869	3100	100	XR_354339	Szrd1	3100	278.93	100	RefSeq model	3390	chr5:163350635-163375162-	exon sense-overlapping	NM_001114599	Szrd1	chr5:163350635-163375130-
chr5	168373719	168373875	MACS_peak_14922	1633.63	156	XR_592746	Mfn2	1633.63	41.29	100	RefSeq model	4250	chr5:168342707-168373875-	exon sense-overlapping	NM_130894	Mfn2	chr5:168342971-168372608-
chr5	168502206	168502503	MACS_peak_14928	1727.14	297	XR_592730	Clcn6	1727.14	39.82	100	RefSeq model	2566	chr5:168474550-168502503-	exon sense-overlapping	NM_001106479	Clcn6	chr5:168471564-168502323-
chr5	168556575	168556836	MACS_peak_14929	404.85	261	XR_592778	LOC102551534	404.85	21.51	100	RefSeq model	1425	chr5:168556576-168560791+	bidirectional	NM_001007654	Agtrap	chr5:168546218-168556520-
chr5	169098413	169098555	MACS_peak_14942	3100	142	XR_354411	Tardbp	3100	68.75	100	RefSeq model	2215	chr5:169088696-169098555-	exon sense-overlapping	ENSRNOT00000049822	Tardbp	chr5:169088696-169098491-
chr5	169098413	169098555	MACS_peak_14942	3100	142	XR_354411	Tardbp	3100	68.75	100	RefSeq model	2215	chr5:169088696-169098555-	exon sense-overlapping	NM_001011979	Tardbp	chr5:169088697-169098502-
chr5	174734727	174735088	MACS_peak_15019	287.05	361	XR_592811	LOC103692524	287.05	17.9	100	RefSeq model	2553	chr5:174727269-174736802-	intronic antisense	NM_001009711	RGD1304567	chr5:174734521-174738966+
chr5	175823372	175823691	MACS_peak_15037	368.82	319	XR_592797	Pank4	368.82	16.5	100	RefSeq model	2515	chr5:175823058-175838951+	exon sense-overlapping	NM_133531	Pank4	chr5:175823564-175840034+
chr5	176388241	176388373	MACS_peak_15050	3100	132	XR_351732	LOC102551815	3100	265.57	100	RefSeq model	2831	chr5:176388242-176456523+	exon sense-overlapping	NM_030987	Gnb1	chr5:176410631-176455111+
chr5	176685708	176686100	MACS_peak_15064	1538.28	392	XR_346933	LOC102547290	1538.28	28	100	RefSeq model	962	chr5:176685440-176686490+	bidirectional	NM_001034922	Atad3a	chr5:176665200-176685381-
chr5	176732033	176732731	MACS_peak_15067	3100	698	XR_592798	Ccnl2	3100	85.2	100	RefSeq model	4541	chr5:176731922-176743703+	exon sense-overlapping	ENSRNOT00000025531	Ccnl2	chr5:176732433-176743690+
chr5	176732033	176732731	MACS_peak_15067	3100	698	XR_592798	Ccnl2	3100	85.2	100	RefSeq model	4541	chr5:176731922-176743703+	exon sense-overlapping	NM_001013094	Ccnl2	chr5:176732448-176738955+
chr6	995154	995477	MACS_peak_15087	3100	323	XR_592821	Fez2	3100	60.01	100	RefSeq model	1228	chr6:961854-995477-	exon sense-overlapping	ENSRNOT00000042735	Fez2	chr6:956475-995426-
chr6	995154	995477	MACS_peak_15087	3100	323	XR_592821	Fez2	3100	60.01	100	RefSeq model	1228	chr6:961854-995477-	exon sense-overlapping	NM_053600	Fez2	chr6:956475-995426-
chr6	1504406	1504858	MACS_peak_15097	60.84	452	XR_592826	LOC103692531	60.84	9.29	100	RefSeq model	927	chr6:1504407-1508967+	exon sense-overlapping	ENSRNOT00000062031	Cebpzos	chr6:1506267-1507727+
chr6	1504406	1504858	MACS_peak_15097	60.84	452	XR_592826	LOC103692531	60.84	9.29	100	RefSeq model	927	chr6:1504407-1508967+	natural antisense	NM_001108701	Cebpz	chr6:1506913-1524597-
chr6	1611744	1611878	MACS_peak_15099	3062.67	134	XR_592820	Prkd3	3062.67	57.88	100	RefSeq model	5931	chr6:1536127-1611878-	exon sense-overlapping	ENSRNOT00000007492	Prkd3	chr6:1537626-1604551-
chr6	1611744	1611878	MACS_peak_15099	3062.67	134	XR_592820	Prkd3	3062.67	57.88	100	RefSeq model	5931	chr6:1536127-1611878-	exon sense-overlapping	NM_001024263	Prkd3	chr6:1536128-1604557-
chr6	3359149	3359416	MACS_peak_15114	179.05	267	XR_601321	LOC103692535	179.05	11.58	100	RefSeq model	2069	chr6:3357412-3359416-	intron sense-overlapping	NM_133407	Map4k3	chr6:3247187-3414716-
chr6	20139354	20139505	MACS_peak_15146	927.74	151	XR_346968	LOC362695	927.74	24.55	100	RefSeq model	1195	chr6:20139355-20231689+	exon sense-overlapping	NM_198751	Eif3h	chr6:20146741-20231690+
chr6	32113844	32113934	MACS_peak_15188	1121.81	90	XR_592892	LOC103692563	1121.81	29.56	100	RefSeq model	1360	chr6:32113845-32133850+	intronic antisense	NM_001108702	Spast	chr6:32118321-32168749-
chr6	33915247	33916121	MACS_peak_15197	3100	874	XR_592902	LOC102553396	3100	61.72	100	RefSeq model	2141	chr6:33915248-33924321+	intron sense-overlapping	ENSRNOT00000035362	Ypel5	chr6:33915155-33935174+
chr6	33915247	33916121	MACS_peak_15197	3100	874	XR_592902	LOC102553396	3100	61.72	100	RefSeq model	2141	chr6:33915248-33924321+	intron sense-overlapping	NM_001035221	Ypel5	chr6:33919768-33935175+
chr6	33919366	33919708	MACS_peak_15198	382.11	342	XR_592901	LOC102553396	382.11	14.72	100	RefSeq model	1378	chr6:33915131-33919708+	exon sense-overlapping	ENSRNOT00000035362	Ypel5	chr6:33915155-33935174+
chr6	34225221	34225357	MACS_peak_15201	288.41	136	XR_592904	LOC100912066	288.41	17.82	100	RefSeq model	1970	chr6:34191061-34225357-	intergenic
chr6	36651416	36651739	MACS_peak_15239	3100	323	XR_592913	LOC103692571	3100	43.22	100	RefSeq model	2000	chr6:36648722-36651739-	bidirectional	NM_001134690	Ost4	chr6:36651859-36653055+
chr6	36651416	36651739	MACS_peak_15239	3100	323	XR_592913	LOC103692571	3100	43.22	100	RefSeq model	2000	chr6:36648722-36651739-	bidirectional	NM_001134691	Ost4	chr6:36651831-36653055+
chr6	39267432	39267583	MACS_peak_15279	3100	151	XR_349828	LOC102553223	3100	1077	100	RefSeq model	154	chr6:39267433-39267583+	intergenic
chr6	44327973	44329426	MACS_peak_15303	3100	1453	XR_594968	LOC680121	3100	54.77	100	RefSeq model	2104	chr6:44327974-44330069-	intergenic
chr6	58531124	58531710	MACS_peak_15355	754.99	586	XR_354720	Sh3yl1	754.99	22.82	100	RefSeq model	1941	chr6:58531125-58574825+	exon sense-overlapping	NM_001108705	Sh3yl1	chr6:58531557-58574825+
chr6	61891719	61891883	MACS_peak_15387	3100	164	XR_592988	LOC102547473	3100	93.38	100	RefSeq model	1083	chr6:61878774-61891883-	bidirectional	NM_001014263	Sypl1	chr6:61891964-61910941+
chr6	62082963	62083265	MACS_peak_15388	731.81	302	XR_354747	LOC102547703	731.81	19.62	100	RefSeq model	6560	chr6:62067779-62083265-	bidirectional	ENSRNOT00000013474	Atxn7l4	chr6:62083364-62181814+
chr6	62082963	62083265	MACS_peak_15388	731.81	302	XR_354747	LOC102547703	731.81	19.62	100	RefSeq model	6560	chr6:62067779-62083265-	bidirectional	ENSRNOT00000073277	Atxn7l4	chr6:62083348-62180868+
chr6	62082963	62083265	MACS_peak_15388	731.81	302	XR_354747	LOC102547703	731.81	19.62	100	RefSeq model	6560	chr6:62067779-62083265-	bidirectional	ENSRNOT00000076777	Atxn7l4	chr6:62083460-62253669+
chr6	68894402	68895492	MACS_peak_15407	412.37	1090	XR_146032	LOC100362999	412.37	15.79	100	RefSeq model	1251	chr6:68894242-68895492-	intergenic
chr6	69739600	69739843	MACS_peak_15411	1689.71	243	ENSRNOT00000071847	AABR06043623.1	1689.71	35.4	100	Ensembl	381	chr6:69739462-69739843+	bidirectional	NM_019242	Ifrd1	chr6:69720077-69739406-
chr6	73813914	73814165	MACS_peak_15420	1888.89	251	XR_592999	LOC103692619	1888.89	36.74	100	RefSeq model	4726	chr6:73767829-73814165-	intergenic
chr6	85163133	85163162	MACS_peak_15445	3100	29	XR_347235	LOC102548522	3100	26.31	100	RefSeq model	2258	chr6:85163134-85167140+	natural antisense	NM_001108711	Snx6	chr6:85166825-85210033-
chr6	85210070	85210151	MACS_peak_15447	824.72	81	XR_593026	LOC102548461	824.72	27.79	100	RefSeq model	1040	chr6:85210071-85237667+	bidirectional	NM_001108711	Snx6	chr6:85166825-85210033-
chr6	86184544	86185199	MACS_peak_15454	3100	655	XR_593030	LOC100359668	3100	133.75	100	RefSeq model	952	chr6:86184261-86185199-	exon sense-overlapping	ENSRNOT00000042177	LOC100359668	chr6:86184421-86184972-
chr6	86184544	86185199	MACS_peak_15454	3100	655	XR_593030	LOC100359668	3100	133.75	100	RefSeq model	952	chr6:86184261-86185199-	intron sense-overlapping	NM_020083	Ralgapa1	chr6:85920789-86193579-
chr6	86193517	86193808	MACS_peak_15455	1410.86	291	ENSRNOT00000010876	AABR06044137.1	1410.86	17.13	100	Ensembl	402	chr6:86193465-86193876+	natural antisense	NM_020083	Ralgapa1	chr6:85920789-86193579-
chr6	86724313	86724765	MACS_peak_15457	428.04	452	XR_354821	LOC102551143	428.04	13.82	100	RefSeq model	1920	chr6:86719359-86724765-	intergenic
chr6	86942207	86943288	MACS_peak_15460	250.38	1081	XR_146035	LOC100911923	250.38	12.07	100	RefSeq model	3394	chr6:86902906-86944079-	intergenic
chr6	92426878	92427727	MACS_peak_15475	508.36	849	ENSRNOT00000072892	Rn50_6_0926.2	508.36	22.08	100	Ensembl	849	chr6:92426879-92427727+	intergenic
chr6	92500555	92501636	MACS_peak_15476	551.68	1081	ENSRNOT00000075407	Rn50_6_0926.1	551.68	23.32	100	Ensembl	1081	chr6:92500556-92501636+	intergenic
chr6	96204848	96205905	MACS_peak_15484	96.79	1057	XR_347270	Fam179b	96.79	10.67	100	RefSeq model	5422	chr6:96204849-96268075+	exon sense-overlapping	ENSRNOT00000005861	Fam179b	chr6:96205062-96268221+
chr6	96204848	96205905	MACS_peak_15484	96.79	1057	XR_347270	Fam179b	96.79	10.67	100	RefSeq model	5422	chr6:96204849-96268075+	exon sense-overlapping	ENSRNOT00000059271	Fam179b	chr6:96205062-96268221+
chr6	102863184	102863636	MACS_peak_15513	3100	452	XR_593063	LOC102552313	3100	13505.3	100	RefSeq model	2063	chr6:102863185-102868376-	bidirectional	NM_017280	Psma3	chr6:102868534-102898751+
chr6	102868146	102868376	MACS_peak_15514	772.17	230	XR_593063	LOC102552313	772.17	30.79	100	RefSeq model	2063	chr6:102863185-102868376-	bidirectional	NM_017280	Psma3	chr6:102868534-102898751+
chr6	102916860	102917053	MACS_peak_15517	1614.79	193	XR_601475	LOC102552179	1614.79	32.26	100	RefSeq model	3812	chr6:102908828-102917053-	bidirectional	ENSRNOT00000031595	Arid4a	chr6:102917436-102998489+
chr6	102916860	102917053	MACS_peak_15517	1614.79	193	XR_601475	LOC102552179	1614.79	32.26	100	RefSeq model	3812	chr6:102908828-102917053-	bidirectional	NM_001108029	Arid4a	chr6:102917436-102998489+
chr6	104752408	104752504	MACS_peak_15531	593.8	96	XR_593070	LOC102549502	593.8	19.7	100	RefSeq model	2670	chr6:104734878-104752504-	intergenic
chr6	109403537	109403804	MACS_peak_15568	3100	267	XR_593084	Max	3100	125.7	100	RefSeq model	823	chr6:109380095-109403804-	exon sense-overlapping	ENSRNOT00000041442	Max	chr6:109378844-109403735-
chr6	109403537	109403804	MACS_peak_15568	3100	267	XR_593084	Max	3100	125.7	100	RefSeq model	823	chr6:109380095-109403804-	exon sense-overlapping	NM_022210	Max	chr6:109380103-109403573-
chr6	111299339	111299547	MACS_peak_15573	3100	208	XR_593099	LOC102547630	3100	71.17	100	RefSeq model	1408	chr6:111280617-111299547-	natural antisense	NM_001017469	Fam71d	chr6:111244409-111280621+
chr6	111780334	111780899	MACS_peak_15581	2526.47	565	XR_593109	LOC102553171	2526.47	66.66	100	RefSeq model	1411	chr6:111780335-111798458+	intronic antisense	ENSRNOT00000008621	RGD1559921	chr6:111791371-111791709-
chr6	113754555	113754801	MACS_peak_15595	141.9	246	XR_354951	LOC102552673	141.9	11.41	100	RefSeq model	1905	chr6:113735047-113756028-	intronic antisense	NM_001170347	Pcnx1	chr6:113754112-113886066+
chr6	116461325	116461592	MACS_peak_15617	2095.91	267	XR_354963	Mlh3	2095.91	34.43	100	RefSeq model	4181	chr6:116461169-116485485+	exon sense-overlapping	NM_001108043	Mlh3	chr6:116461531-116497654+
chr6	117378650	117379150	MACS_peak_15635	2183.25	500	XR_347392	Lin52	2183.25	49.26	100	RefSeq model	1726	chr6:117281818-117379150-	exon sense-overlapping	ENSRNOT00000064426	Lin52	chr6:117298279-117378681-
chr6	117469743	117470002	MACS_peak_15641	193.3	259	XR_354976	Coq6	193.3	12.81	100	RefSeq model	1591	chr6:117458801-117470002-	exon sense-overlapping	NM_001011983	Coq6	chr6:117458615-117469955-
chr6	124412217	124412466	MACS_peak_15699	50.18	249	XR_593129	LOC500700	50.18	6.81	100	RefSeq model	4820	chr6:124017204-124412466-	intergenic
chr6	133404429	133404667	MACS_peak_15729	761.6	238	XR_593161	Nrde2	761.6	26.35	100	RefSeq model	3597	chr6:133365906-133404723-	exon sense-overlapping	ENSRNOT00000005369	Nrde2	chr6:133365357-133404493-
chr6	135075499	135075850	MACS_peak_15746	167.29	351	ENSRNOT00000007522	LOC100911956	167.29	8.13	100	Ensembl	1078	chr6:135075500-135076578+	intergenic
chr6	135081525	135081715	MACS_peak_15747	2407.57	190	XR_347478	Ndufb1	2407.57	47.53	100	RefSeq model	451	chr6:135072699-135081715-	bidirectional	NM_001106753	Cpsf2	chr6:135081852-135109466+
chr6	137935442	137936407	MACS_peak_15777	178	965	XR_593180	Rpl6-ps1	178	8.91	100	RefSeq model	977	chr6:137935443-137936407+	exon sense-overlapping	ENSRNOT00000050204	AABR06046055.1	chr6:137935468-137936399+
chr6	138711963	138712551	MACS_peak_15779	3100	588	XR_355096	Atg2b	3100	44.83	100	RefSeq model	10177	chr6:138642749-138712551-	exon sense-overlapping	ENSRNOT00000006131	Atg2b	chr6:138645992-138712125-
chr6	141721014	141721465	MACS_peak_15800	87.35	451	XR_593190	LOC102555052	87.35	11.01	100	RefSeq model	3664	chr6:141693159-141721465-	bidirectional	NM_024147	Evl	chr6:141721470-141760318+
chr6	145338072	145338534	MACS_peak_15834	3100	462	XR_593201	Klc1	3100	127.25	100	RefSeq model	2751	chr6:145337937-145381693+	exon sense-overlapping	ENSRNOT00000015935	Klc1	chr6:145338402-145370499+
chr6	145338072	145338534	MACS_peak_15834	3100	462	XR_593201	Klc1	3100	127.25	100	RefSeq model	2751	chr6:145337937-145381693+	exon sense-overlapping	ENSRNOT00000065281	Klc1	chr6:145338402-145366114+
chr6	145338072	145338534	MACS_peak_15834	3100	462	XR_593201	Klc1	3100	127.25	100	RefSeq model	2751	chr6:145337937-145381693+	exon sense-overlapping	NM_001081972	Klc1	chr6:145338425-145371649+
chr6	145338072	145338534	MACS_peak_15834	3100	462	XR_593201	Klc1	3100	127.25	100	RefSeq model	2751	chr6:145337937-145381693+	exon sense-overlapping	NM_001081973	Klc1	chr6:145338402-145371211+
chr6	145338072	145338534	MACS_peak_15834	3100	462	XR_593201	Klc1	3100	127.25	100	RefSeq model	2751	chr6:145337937-145381693+	exon sense-overlapping	NM_001081974	Klc1	chr6:145338416-145371649+
chr6	145338072	145338534	MACS_peak_15834	3100	462	XR_593201	Klc1	3100	127.25	100	RefSeq model	2751	chr6:145337937-145381693+	intronic antisense	ENSRNOT00000016208	Xrcc3	chr6:145379532-145387325-
chr6	145539882	145539992	MACS_peak_15844	316.3	110	XR_347572	LOC100912557	316.3	13.87	100	RefSeq model	484	chr6:145534375-145539992-	exon sense-overlapping	ENSRNOT00000067784	LOC100360056	chr6:145534566-145536613-
chr6	152451085	152451574	MACS_peak_15895	189.12	489	ENSRNOT00000075168	AABR06046706.1	189.12	14.45	100	Ensembl	489	chr6:152451086-152451574+	intergenic
chr6	152603346	152604159	MACS_peak_15896	65.07	813	XR_593216	LOC102546716	65.07	8.17	100	RefSeq model	1370	chr6:152603347-152604716+	intergenic
chr7	20918	21417	MACS_peak_15919	398.33	499	XR_593223	LOC100361319	398.33	12.64	100	RefSeq model	503	chr7:20919-21417-	intergenic
chr7	2571072	2571412	MACS_peak_15946	140.21	340	XR_355211	Rbms2	140.21	11.52	100	RefSeq model	2276	chr7:2529742-2571412-	exon sense-overlapping	NM_001025403	Rbms2	chr7:2533524-2567969-
chr7	3096132	3096408	MACS_peak_15972	2385.47	276	XR_347619	LOC102553038	2385.47	51.98	100	RefSeq model	965	chr7:3096133-3097750+	natural antisense	NM_199501	Cdk2	chr7:3097653-3105134-
chr7	3302858	3303045	MACS_peak_15983	3100	187	XR_347620	LOC102553109	3100	235.8	100	RefSeq model	1876	chr7:3297636-3303045-	bidirectional	NM_017125	Cd63	chr7:3303449-3305798+
chr7	3325264	3325623	MACS_peak_15985	66.82	359	XR_593222	Itga7	66.82	8.87	100	RefSeq model	3874	chr7:3325265-3354565+	exon sense-overlapping	ENSRNOT00000030453	Itga7	chr7:3325443-3354361+
chr7	3325264	3325623	MACS_peak_15985	66.82	359	XR_593222	Itga7	66.82	8.87	100	RefSeq model	3874	chr7:3325265-3354565+	exon sense-overlapping	ENSRNOT00000048267	Itga7	chr7:3325443-3354341+
chr7	3325264	3325623	MACS_peak_15985	66.82	359	XR_593222	Itga7	66.82	8.87	100	RefSeq model	3874	chr7:3325265-3354565+	exon sense-overlapping	NM_030842	Itga7	chr7:3325443-3354363+
chr7	3325264	3325623	MACS_peak_15985	66.82	359	XR_593222	Itga7	66.82	8.87	100	RefSeq model	3874	chr7:3325265-3354565+	natural antisense	NM_001024276	Mettl7b	chr7:3354349-3356994-
chr7	10965053	10965687	MACS_peak_15995	57.86	634	XR_147051	LOC100360470	57.86	7.31	100	RefSeq model	5567	chr7:10961248-10969966+	intronic antisense	NM_001139487	LOC100125368	chr7:10668729-11043781-
chr7	11367964	11368218	MACS_peak_16018	3101.14	254	XR_347635	LOC102552770	3101.14	62.15	100	RefSeq model	1314	chr7:11364520-11368218-	bidirectional	NM_001108074	Fzr1	chr7:11368581-11380505+
chr7	12075361	12075493	MACS_peak_16069	3100	132	XR_593256	Mknk2	3100	144.82	100	RefSeq model	3438	chr7:12075362-12086471+	exon sense-overlapping	NM_001011985	Mknk2	chr7:12075409-12086466+
chr7	12130576	12130798	MACS_peak_16072	3100	222	XR_593259	Csnk1g2	3100	55.99	100	RefSeq model	2425	chr7:12112482-12130798-	exon sense-overlapping	ENSRNOT00000025266	Csnk1g2	chr7:12112483-12130793-
chr7	12130576	12130798	MACS_peak_16072	3100	222	XR_593259	Csnk1g2	3100	55.99	100	RefSeq model	2425	chr7:12112482-12130798-	exon sense-overlapping	NM_001033870	Csnk1g2	chr7:12112483-12130793-
chr7	12130576	12130798	MACS_peak_16072	3100	222	XR_593259	Csnk1g2	3100	55.99	100	RefSeq model	2425	chr7:12112482-12130798-	exon sense-overlapping	NM_023102	Csnk1g2	chr7:12112483-12130793-
chr7	12160231	12160866	MACS_peak_16076	2742.41	635	XR_593255	Abhd17a	2742.41	51.56	100	RefSeq model	6140	chr7:12160232-12168503+	exon sense-overlapping	NM_001006983	Abhd17a	chr7:12160068-12166499+
chr7	12162533	12163616	MACS_peak_16077	1372.28	1083	XR_593255	Abhd17a	1372.28	22.33	100	RefSeq model	6140	chr7:12160232-12168503+	exon sense-overlapping	NM_001006983	Abhd17a	chr7:12160068-12166499+
chr7	12931915	12932150	MACS_peak_16130	623.29	235	XR_593270	Abca7	623.29	15.44	100	RefSeq model	6228	chr7:12913402-12932150-	exon sense-overlapping	NM_207598	Abca7	chr7:12912237-12930983-
chr7	12931915	12932150	MACS_peak_16130	623.29	235	XR_593270	Abca7	623.29	15.44	100	RefSeq model	6228	chr7:12913402-12932150-	intron sense-overlapping	NM_130829	Palm	chr7:12877760-12963838-
chr7	14193788	14193968	MACS_peak_16154	2029.05	180	XR_593278	LOC102555134	2029.05	55.58	100	RefSeq model	553	chr7:14183266-14193968-	bidirectional	NM_001191876	Syde1	chr7:14194129-14200115+
chr7	18586667	18586803	MACS_peak_16184	3100	136	XR_355284	Adamts10	3100	116.99	100	RefSeq model	4129	chr7:18586668-18616600+	exon sense-overlapping	ENSRNOT00000011849	ENSRNOG00000008857	chr7:18586778-18603292+
chr7	18586667	18586803	MACS_peak_16184	3100	136	XR_355284	Adamts10	3100	116.99	100	RefSeq model	4129	chr7:18586668-18616600+	exon sense-overlapping	NM_001271445	Adamts10	chr7:18586747-18616612+
chr7	25039862	25039878	MACS_peak_16218	973.16	16	XR_593354	LOC102552828	973.16	27.08	100	RefSeq model	276	chr7:25039863-25040462+	intergenic
chr7	26049164	26049850	MACS_peak_16223	1829.7	686	XR_593293	Ric8b	1829.7	37.52	100	RefSeq model	15341	chr7:26049065-26145319+	exon sense-overlapping	NM_175598	Ric8b	chr7:26049680-26142157+
chr7	26049164	26049850	MACS_peak_16223	1829.7	686	XR_593293	Ric8b	1829.7	37.52	100	RefSeq model	15341	chr7:26049065-26145319+	intronic antisense	NM_001271382	LOC100910996	chr7:25873245-26311735-
chr7	26387107	26387291	MACS_peak_16226	628.68	184	XR_593296	Appl2	628.68	25.7	100	RefSeq model	3585	chr7:26387108-26436564+	exon sense-overlapping	NM_001108741	Appl2	chr7:26387152-26436562+
chr7	31969751	31970156	MACS_peak_16262	3100	405	XR_593373	LOC103692821	3100	87.02	100	RefSeq model	2735	chr7:31968304-31971634+	intergenic
chr7	35803079	35803460	MACS_peak_16280	1640.37	381	NR_132625	Cep83os	1640.37	33.25	100	RefSeq	10363	chr7:35783979-35803460-	bidirectional	NM_001014266	Cep83	chr7:35803631-35911636+
chr7	66793544	66793704	MACS_peak_16392	996.09	160	XR_593438	Usp15	996.09	38.01	100	RefSeq model	1178	chr7:66793545-66865216+	exon sense-overlapping	NM_145184	Usp15	chr7:66793581-66884024+
chr7	70533101	70533541	MACS_peak_16406	188.73	440	XR_593481	LOC103692874	188.73	14.37	100	RefSeq model	636	chr7:70533102-70534012+	natural antisense	NM_001008378	Tspan31	chr7:70530383-70533257-
chr7	71442009	71442155	MACS_peak_16441	69.94	146	XR_347900	LOC102549197	69.94	7.24	100	RefSeq model	895	chr7:71442010-71447061+	intronic antisense	NM_133543	Rdh7	chr7:71297360-71533937-
chr7	73414012	73414381	MACS_peak_16454	438.32	369	ENSRNOT00000040221	AABR06050322.1	438.32	15.6	100	Ensembl	633	chr7:73414013-73414647-	intergenic
chr7	75246455	75246869	MACS_peak_16466	3100	414	XR_593487	LOC102554106	3100	96.95	100	RefSeq model	1596	chr7:75246456-75255455+	bidirectional	NM_001130560	Rnf19a	chr7:75206742-75246247-
chr7	77265462	77265708	MACS_peak_16482	3100	246	XR_593506	LOC102550687	3100	103.03	100	RefSeq model	1858	chr7:77265463-77276814+	bidirectional	NM_031135	Klf10	chr7:77258859-77265053-
chr7	80482016	80482227	MACS_peak_16495	210.16	211	ENSRNOT00000039430	AABR06050591.1	210.16	11.25	100	Ensembl	375	chr7:80481851-80482227-	intronic antisense	NM_001197907	Oxr1	chr7:80377737-80812053+
chr7	100195686	100196110	MACS_peak_16566	754.15	424	XR_347996	LOC102550763	754.15	22.66	100	RefSeq model	2700	chr7:100192114-100196110-	bidirectional	NM_017136	Sqle	chr7:100197094-100211968+
chr7	100263559	100263669	MACS_peak_16568	3100	110	XR_593522	Nsmce2	3100	79.47	100	RefSeq model	1179	chr7:100263560-100486897+	exon sense-overlapping	NM_001024876	Nsmce2	chr7:100263600-100486903+
chr7	116271122	116271193	MACS_peak_16612	858.94	71	ENSRNOT00000072437	Rn50_7_1163.2	858.94	16.17	100	Ensembl	288	chr7:116271069-116273202-	intron sense-overlapping	NM_001113792	RGD1565410	chr7:116268693-116400093-
chr7	116340827	116341183	MACS_peak_16616	1394	356	ENSRNOT00000076154	Rn50_7_1164.1	1394	18.53	100	Ensembl	1163	chr7:116340769-116343364+	intronic antisense	NM_001113792	RGD1565410	chr7:116268693-116400093-
chr7	117933596	117933866	MACS_peak_16687	89.84	270	XR_593595	Zfp7	89.84	9.44	100	RefSeq model	796	chr7:117933597-117939526+	exon sense-overlapping	ENSRNOT00000060181	AABR06051914.1	chr7:117935817-117938762+
chr7	117933596	117933866	MACS_peak_16687	89.84	270	XR_593595	Zfp7	89.84	9.44	100	RefSeq model	796	chr7:117933597-117939526+	exon sense-overlapping	NM_001142757	Zfp7	chr7:117933755-117938904+
chr7	118481001	118481271	MACS_peak_16694	87.82	270	XR_593595	Zfp7	87.82	8.87	100	RefSeq model	796	chr7:118481002-118486931+	exon sense-overlapping	NM_001142757	Zfp7	chr7:118481160-118486309+
chr7	119195431	119195528	MACS_peak_16710	398.76	97	XR_348094	LOC102553765	398.76	22.33	100	RefSeq model	676	chr7:119195432-119201437+	bidirectional	NM_001004283	Eif3d	chr7:119182951-119195340-
chr7	121143444	121143851	MACS_peak_16777	3100	407	XR_355830	Cbx7	3100	68.63	100	RefSeq model	3414	chr7:121126405-121143851-	exon sense-overlapping	NM_199117	Cbx7	chr7:121126405-121143721-
chr7	123138052	123138475	MACS_peak_16829	238.92	423	XR_593658	LOC102549144	238.92	12.64	100	RefSeq model	1526	chr7:123137813-123144176-	bidirectional	NM_001170542	Csdc2	chr7:123144206-123158717+
chr7	124062852	124063325	MACS_peak_16857	96.85	473	ENSRNOT00000040312	AABR06052132.1	96.85	12.56	100	Ensembl	999	chr7:124062753-124063752-	intergenic
chr7	125510437	125510537	MACS_peak_16875	3039.72	100	XR_355877	LOC102550959	3039.72	61.66	100	RefSeq model	1223	chr7:125510438-125513300+	bidirectional	NM_001004242	Arhgap8	chr7:125451430-125510336-
chr7	126422436	126422598	MACS_peak_16897	64.6	162	XR_355878	Ttc38	64.6	7.06	100	RefSeq model	3853	chr7:126422437-126446125+	exon sense-overlapping	NM_001130499	Ttc38	chr7:126422492-126444062+
chr7	126792199	126793155	MACS_peak_16903	1828.94	956	XR_593675	Tbc1d22a	1828.94	20.08	100	RefSeq model	2970	chr7:126791273-126896940+	exon sense-overlapping	ENSRNOT00000022945	Tbc1d22a	chr7:126793081-127154298+
chr7	126792199	126793155	MACS_peak_16903	1828.94	956	XR_593675	Tbc1d22a	1828.94	20.08	100	RefSeq model	2970	chr7:126791273-126896940+	natural antisense	ENSRNOT00000055893	AABR06052236.1	chr7:126792542-126792820-
chr7	137488473	137488570	MACS_peak_16971	3100	97	XR_353077	LOC688906	3100	109.6	100	RefSeq model	3355	chr7:137442753-137488678-	exon sense-overlapping	ENSRNOT00000007003	LOC688906	chr7:137439150-137471025-
chr7	137488473	137488570	MACS_peak_16971	3100	97	XR_353077	LOC688906	3100	109.6	100	RefSeq model	3355	chr7:137442753-137488678-	exon sense-overlapping	NM_001271170	Scaf11	chr7:137436043-137488361-
chr7	139446105	139446990	MACS_peak_16988	220.66	885	XR_348245	LOC102548155	220.66	11.71	100	RefSeq model	1965	chr7:139446106-139450407+	bidirectional	NM_021690	Rapgef3	chr7:139423979-139445473-
chr7	140635324	140635500	MACS_peak_17017	114.73	176	XR_593725	LOC103692983	114.73	8.7	100	RefSeq model	1468	chr7:140634114-140635630-	intronic antisense	ENSRNOT00000009345	Acvr1b	chr7:140617642-140659124+
chr7	140635324	140635500	MACS_peak_17017	114.73	176	XR_593725	LOC103692983	114.73	8.7	100	RefSeq model	1468	chr7:140634114-140635630-	intronic antisense	NM_199230	Acvr1b	chr7:140617642-140659246+
chr7	140670982	140671888	MACS_peak_17019	2748.03	906	XR_593726	LOC103692984	2748.03	70.77	100	RefSeq model	4755	chr7:140659626-140672976-	natural antisense	NM_138894	Grasp	chr7:140670666-140678432+
chr8	3706962	3707172	MACS_peak_17092	879.67	210	ENSRNOT00000016662	AABR06052986.1	879.67	23.23	100	Ensembl	744	chr8:3706963-3707708+	intergenic
chr8	6737618	6738217	MACS_peak_17104	3100	599	XR_594056	LOC100360491	3100	58.21	100	RefSeq model	724	chr8:6737505-6738217-	intergenic
chr8	22203456	22203613	MACS_peak_17165	1262.34	157	XR_593758	Tyk2	1262.34	32.43	100	RefSeq model	5511	chr8:22174398-22205994-	exon sense-overlapping	NM_001257347	Tyk2	chr8:22180760-22201861-
chr8	22205893	22205994	MACS_peak_17166	1376.04	101	XR_593758	Tyk2	1376.04	40.47	100	RefSeq model	5511	chr8:22174398-22205994-	exon sense-overlapping	NM_001257347	Tyk2	chr8:22180760-22201861-
chr8	31526168	31528324	MACS_peak_17248	63.66	2156	XR_593789	Snx19	63.66	17.59	100	RefSeq model	3793	chr8:31526169-31559061+	exon sense-overlapping	NM_001108131	Snx19	chr8:31526777-31563215+
chr8	33096201	33096780	MACS_peak_17260	3100	579	XR_593805	RGD1562690	3100	154.71	100	RefSeq model	1622	chr8:33096202-33097818+	intronic antisense	NM_017297	Kcnj5	chr8:32718819-33510083-
chr8	33168262	33168689	MACS_peak_17262	845.91	427	XR_602054	LOC103695350	845.91	23.4	100	RefSeq model	2764	chr8:33156278-33168689-	intron sense-overlapping	NM_017297	Kcnj5	chr8:32718819-33510083-
chr8	36428419	36428815	MACS_peak_17273	3100	396	XR_348404	Foxred1	3100	42.05	100	RefSeq model	3262	chr8:36420390-36428815-	exon sense-overlapping	ENSRNOT00000013984	Foxred1	chr8:36423198-36428627-
chr8	39960970	39961631	MACS_peak_17289	829.5	661	XR_348414	Msantd2	829.5	28.51	100	RefSeq model	3535	chr8:39959990-39995104+	exon sense-overlapping	ENSRNOT00000013370	MSANTD2	chr8:39961366-39994454+
chr8	47183433	47183788	MACS_peak_17318	3194.05	355	XR_348451	LOC102547566	3194.05	68.96	86.49	RefSeq model	2937	chr8:47183434-47188390+	bidirectional	ENSRNOT00000067902	Cbl	chr8:47107861-47183368-
chr8	49774123	49774622	MACS_peak_17387	60.11	499	XR_593862	LOC102550157	60.11	8.46	100	RefSeq model	1178	chr8:49774124-49799171+	intergenic
chr8	53684976	53685258	MACS_peak_17407	538.86	282	XR_146726	LOC679881	538.86	20.78	100	RefSeq model	3635	chr8:53658922-53685258-	exon sense-overlapping	NM_031025	Dlat	chr8:53659920-53685238-
chr8	54004994	54005317	MACS_peak_17416	3100	323	XR_356283	Sik2	3100	57.88	100	RefSeq model	3597	chr8:53908673-54005317-	exon sense-overlapping	ENSRNOT00000066893	Sik2	chr8:53905730-54005174-
chr8	60227806	60228212	MACS_peak_17474	1559.68	406	XR_593930	LOC103693102	1559.68	36.29	100	RefSeq model	665	chr8:60225888-60228212-	bidirectional	NM_001013040	Ptpn9	chr8:60228924-60308851+
chr8	62146390	62146724	MACS_peak_17496	178.01	334	XR_356333	Ulk3	178.01	12.88	100	RefSeq model	1742	chr8:62146120-62150998+	exon sense-overlapping	ENSRNOT00000068502	Ulk3	chr8:62146623-62151286+
chr8	62146390	62146724	MACS_peak_17496	178.01	334	XR_356333	Ulk3	178.01	12.88	100	RefSeq model	1742	chr8:62146120-62150998+	exon sense-overlapping	NM_001271135	Ulk3	chr8:62146570-62152076+
chr8	64203346	64204576	MACS_peak_17526	212.68	1230	XR_356353	Parp6	212.68	10.25	100	RefSeq model	3401	chr8:64203347-64235451+	exon sense-overlapping	NM_001106828	Parp6	chr8:64203227-64235456+
chr8	64609000	64609097	MACS_peak_17533	97.49	97	ENSRNOT00000073074	Rn50_8_0646.1	97.49	8.05	100	Ensembl	1884	chr8:64574557-64669697-	intergenic
chr8	65141281	65141389	MACS_peak_17534	460.79	108	ENSRNOT00000076238	Rn50_8_0651.1	460.79	16.67	100	Ensembl	1450	chr8:64874385-65155151-	intergenic
chr8	65482379	65482752	MACS_peak_17539	596.76	373	XR_356359	LOC102551052	596.76	18.8	100	RefSeq model	1551	chr8:65481292-65482901-	intronic antisense	NM_001195564	Uaca	chr8:65436328-65524224+
chr8	66595190	66595667	MACS_peak_17544	3100	477	XR_360779	LOC100360522	3100	19.45	100	RefSeq model	716	chr8:66594523-66595667-	exon sense-overlapping	NM_001007604	Rplp1	chr8:66594524-66595857-
chr8	67461883	67462214	MACS_peak_17553	284.51	331	XR_348580	LOC102546547	284.51	17.65	100	RefSeq model	2707	chr8:67460367-67463555-	natural antisense	NM_001191794	Cln6	chr8:67461962-67476917+
chr8	69192045	69192619	MACS_peak_17569	127.2	574	XR_343114	LOC102556693	127.2	12.81	100	RefSeq model	3039	chr8:69177732-69192619-	intron sense-overlapping	NM_031643	Map2k1	chr8:68840456-69431616-
chr8	69355667	69355940	MACS_peak_17571	119.87	273	ENSRNOT00000075446	AABR06055307.1	119.87	13.22	100	Ensembl	630	chr8:69355304-69355940-	intron sense-overlapping	NM_031643	Map2k1	chr8:68840456-69431616-
chr8	70644094	70644342	MACS_peak_17593	179.11	248	XR_593897	Mtfmt	179.11	11.17	100	RefSeq model	1198	chr8:70644095-70674306+	exon sense-overlapping	NM_001009697	Mtfmt	chr8:70644131-70674636+
chr8	70899162	70899360	MACS_peak_17599	3100	198	XR_593981	LOC103693122	3100	345.39	100	RefSeq model	1261	chr8:70895389-70899360-	bidirectional	ENSRNOT00000021372	Oaz2	chr8:70899390-70913165+
chr8	70899162	70899360	MACS_peak_17599	3100	198	XR_593981	LOC103693122	3100	345.39	100	RefSeq model	1261	chr8:70895389-70899360-	bidirectional	NM_001109899	Oaz2	chr8:70899390-70913167+
chr8	70899162	70899360	MACS_peak_17599	3100	198	XR_593981	LOC103693122	3100	345.39	100	RefSeq model	1261	chr8:70895389-70899360-	bidirectional	NM_001301297	Oaz2	chr8:70899390-70913167+
chr8	74224582	74224792	MACS_peak_17630	366.46	210	XR_348601	LOC102546620	366.46	19.62	100	RefSeq model	1125	chr8:74224583-74230008+	intergenic
chr8	76104634	76104952	MACS_peak_17644	1044.05	318	XR_602209	Sltm	1044.05	24.02	100	RefSeq model	3692	chr8:76059816-76104952-	exon sense-overlapping	ENSRNOT00000019984	Sltm	chr8:76059827-76065681-
chr8	77950933	77951065	MACS_peak_17662	71.71	132	ENSRNOT00000008998	AABR06055668.1	71.71	7.22	100	Ensembl	312	chr8:77950752-77951065-	intergenic
chr8	78012177	78012352	MACS_peak_17663	2456.36	175	XR_602224	Vps13c	2456.36	44.68	100	RefSeq model	11495	chr8:78012178-78174923+	exon sense-overlapping	ENSRNOT00000029132	Vps13c	chr8:78012253-78174561+
chr8	78012177	78012352	MACS_peak_17663	2456.36	175	XR_602224	Vps13c	2456.36	44.68	100	RefSeq model	11495	chr8:78012178-78174923+	exon sense-overlapping	ENSRNOT00000057522	Vps13c	chr8:78012253-78174561+
chr8	79952201	79952560	MACS_peak_17670	671.4	359	XR_593905	Ice2	671.4	22.41	100	RefSeq model	4264	chr8:79952194-79994037+	exon sense-overlapping	NM_001191108	Ice2	chr8:79953562-79993266+
chr8	81774810	81775115	MACS_peak_17677	3100	305	XR_589038	Myo5c	3100	74.79	100	RefSeq model	4886	chr8:81774784-81843624+	exon sense-overlapping	ENSRNOT00000011768	Myo5c	chr8:81775089-81850114+
chr8	84982403	84982824	MACS_peak_17699	51.94	421	XR_593906	Ick	51.94	8.54	100	RefSeq model	6094	chr8:84982139-85038364+	exon sense-overlapping	ENSRNOT00000012257	Ick	chr8:84982701-85037684+
chr8	84982403	84982824	MACS_peak_17699	51.94	421	XR_593906	Ick	51.94	8.54	100	RefSeq model	6094	chr8:84982139-85038364+	exon sense-overlapping	NM_138886	Ick	chr8:84982701-85037684+
chr8	93658608	93658663	MACS_peak_17728	69.52	55	XR_348661	Dopey1	69.52	8.37	100	RefSeq model	7955	chr8:93658609-93734039+	exon sense-overlapping	ENSRNOT00000014783	Dopey1	chr8:93665370-93737976+
chr8	93658608	93658663	MACS_peak_17728	69.52	55	XR_348661	Dopey1	69.52	8.37	100	RefSeq model	7955	chr8:93658609-93734039+	exon sense-overlapping	ENSRNOT00000056913	Dopey1	chr8:93665370-93737976+
chr8	93658608	93658663	MACS_peak_17728	69.52	55	XR_348661	Dopey1	69.52	8.37	100	RefSeq model	7955	chr8:93658609-93734039+	exon sense-overlapping	ENSRNOT00000067330	Dopey1	chr8:93665370-93737976+
chr8	93658608	93658663	MACS_peak_17728	69.52	55	XR_348661	Dopey1	69.52	8.37	100	RefSeq model	7955	chr8:93658609-93734039+	exon sense-overlapping	ENSRNOT00000074053	Dopey1	chr8:93708254-93727331+
chr8	93665316	93665507	MACS_peak_17729	120.65	191	XR_348661	Dopey1	120.65	8.98	100	RefSeq model	7955	chr8:93658609-93734039+	exon sense-overlapping	ENSRNOT00000014783	Dopey1	chr8:93665370-93737976+
chr8	93665316	93665507	MACS_peak_17729	120.65	191	XR_348661	Dopey1	120.65	8.98	100	RefSeq model	7955	chr8:93658609-93734039+	exon sense-overlapping	ENSRNOT00000056913	Dopey1	chr8:93665370-93737976+
chr8	93665316	93665507	MACS_peak_17729	120.65	191	XR_348661	Dopey1	120.65	8.98	100	RefSeq model	7955	chr8:93658609-93734039+	exon sense-overlapping	ENSRNOT00000067330	Dopey1	chr8:93665370-93737976+
chr8	93665316	93665507	MACS_peak_17729	120.65	191	XR_348661	Dopey1	120.65	8.98	100	RefSeq model	7955	chr8:93658609-93734039+	exon sense-overlapping	ENSRNOT00000074053	Dopey1	chr8:93708254-93727331+
chr8	96077459	96077843	MACS_peak_17747	82.11	384	ENSRNOT00000039217	AABR06056283.1	82.11	12.4	100	Ensembl	450	chr8:96077392-96077843-	intronic antisense	NM_001009349	Mthfs	chr8:96071796-96121085+
chr8	99133406	99133583	MACS_peak_17758	1150.73	177	XR_348670	LOC102550510	1150.73	21.82	100	RefSeq model	2384	chr8:99125172-99133583-	natural antisense	ENSRNOT00000056727	Plscr1	chr8:99108971-99129250+
chr8	99133406	99133583	MACS_peak_17758	1150.73	177	XR_348670	LOC102550510	1150.73	21.82	100	RefSeq model	2384	chr8:99125172-99133583-	natural antisense	NM_057194	Plscr1	chr8:99108914-99129251+
chr8	104068325	104068804	MACS_peak_17777	1462.16	479	XR_348683	LOC102557166	1462.16	24.23	100	RefSeq model	1615	chr8:104013753-104068804-	intron sense-overlapping	ENSRNOT00000016625	Zbtb38	chr8:104036362-104039973-
chr8	104068325	104068804	MACS_peak_17777	1462.16	479	XR_348683	LOC102557166	1462.16	24.23	100	RefSeq model	1615	chr8:104013753-104068804-	intron sense-overlapping	NM_001012471	Zbtb38	chr8:104036140-104040041-
chr8	104534181	104534647	MACS_peak_17783	3100	466	XR_591481	LOC100362366	3100	41.14	100	RefSeq model	469	chr8:104534182-104534647-	exon sense-overlapping	ENSRNOT00000073068	LOC100365810	chr8:104534218-104534625-
chr8	110885198	110885576	MACS_peak_17820	3100	378	XR_589100	LOC102549824	3100	160.05	100	RefSeq model	3395	chr8:110880792-110885576-	bidirectional	ENSRNOT00000012162	Slco2a1	chr8:110886314-110967442+
chr8	110885198	110885576	MACS_peak_17820	3100	378	XR_589100	LOC102549824	3100	160.05	100	RefSeq model	3395	chr8:110880792-110885576-	bidirectional	NM_022667	Slco2a1	chr8:110886314-110968065+
chr8	114301865	114302617	MACS_peak_17866	3100	752	XR_356572	LOC102549759	3100	56.31	100	RefSeq model	2052	chr8:114301806-114307120+	natural antisense	NM_024484	Alas1	chr8:114289619-114302413-
chr8	116209721	116210778	MACS_peak_17918	361.09	1057	XR_594075	Rnf123	361.09	18.52	100	RefSeq model	5774	chr8:116183372-116210778-	exon sense-overlapping	ENSRNOT00000043825	Rnf123	chr8:116183556-116210629-
chr8	116209721	116210778	MACS_peak_17918	361.09	1057	XR_594075	Rnf123	361.09	18.52	100	RefSeq model	5774	chr8:116183372-116210778-	exon sense-overlapping	ENSRNOT00000050344	Rnf123	chr8:116183556-116210629-
chr8	116209721	116210778	MACS_peak_17918	361.09	1057	XR_594075	Rnf123	361.09	18.52	100	RefSeq model	5774	chr8:116183372-116210778-	exon sense-overlapping	NM_001191580	Rnf123	chr8:116183372-116210629-
chr8	116209721	116210778	MACS_peak_17918	361.09	1057	XR_594075	Rnf123	361.09	18.52	100	RefSeq model	5774	chr8:116183372-116210778-	intronic antisense	NM_178144	Amigo3	chr8:116185095-116186621+
chr8	116209721	116210778	MACS_peak_17918	361.09	1057	XR_594075	Rnf123	361.09	18.52	100	RefSeq model	5774	chr8:116183372-116210778-	natural antisense	NM_001108781	Gmppb	chr8:116181002-116210240+
chr8	117132274	117132626	MACS_peak_17948	1804.44	352	XR_589113	LOC100911077	1804.44	49.92	100	RefSeq model	802	chr8:117129610-117132626-	intergenic
chr8	117184810	117185110	MACS_peak_17954	170.44	300	XR_594137	LOC102555419	170.44	10.67	100	RefSeq model	951	chr8:117184811-117190902+	exon sense-overlapping	ENSRNOT00000043345	Plxnb1	chr8:117190501-117208237+
chr8	117770258	117770610	MACS_peak_17970	1958.82	352	XR_589113	LOC100911077	1958.82	50.9	100	RefSeq model	802	chr8:117767594-117770610-	intergenic
chr8	117807040	117807340	MACS_peak_17974	188.04	300	XR_594137	LOC102555419	188.04	11.33	100	RefSeq model	951	chr8:117807041-117813132+	intergenic
chr8	117812724	117813132	MACS_peak_17976	53.82	408	XR_594137	LOC102555419	53.82	6.08	100	RefSeq model	951	chr8:117807041-117813132+	intergenic
chr8	118143736	118144117	MACS_peak_17986	832.18	381	XR_356597	LOC102550415	832.18	21.72	100	RefSeq model	1579	chr8:118141083-118144117-	intergenic
chr8	122046429	122046862	MACS_peak_18014	277.82	433	XR_348776	LOC100910525	277.82	14.61	100	RefSeq model	1739	chr8:122046156-122048749+	intergenic
chr8	126104829	126105258	MACS_peak_18040	3100	429	XR_356687	LOC102552325	3100	1570.03	100	RefSeq model	444	chr8:126104830-126105258-	intergenic
chr8	126111710	126112139	MACS_peak_18042	3100	429	XR_356687	LOC102552325	3100	556.7	100	RefSeq model	444	chr8:126111711-126112139-	intergenic
chr8	126118830	126119259	MACS_peak_18044	3100	429	XR_356687	LOC102552325	3100	1557.22	100	RefSeq model	444	chr8:126118831-126119259-	intergenic
chr8	126196517	126196711	MACS_peak_18046	139.94	194	XR_356702	LOC680933	139.94	13.05	100	RefSeq model	284	chr8:126196518-126197506+	intergenic
chr8	127183992	127184328	MACS_peak_18056	147.48	336	ENSRNOT00000041352	AABR06057556.1	147.48	13.14	100	Ensembl	933	chr8:127183390-127184328+	intronic antisense	NM_001108194	Oxsr1	chr8:127127110-127216712-
chr8	127250778	127251001	MACS_peak_18062	1132.83	223	XR_356707	Xylb	1132.83	28.49	100	RefSeq model	1864	chr8:127248438-127276520+	exon sense-overlapping	NM_001033704	Xylb	chr8:127250936-127283705+
chr8	128006802	128006843	MACS_peak_18073	487.9	41	XR_146288	LOC100912502	487.9	10.91	100	RefSeq model	992	chr8:128006803-128010636+	exon sense-overlapping	NM_017138	Rpsa	chr8:128006814-128010671+
chr9	8671021	8671240	MACS_peak_18145	216.86	219	XR_594266	LOC103693193	216.86	9.71	100	RefSeq model	632	chr9:8670688-8672458+	intronic antisense	ENSRNOT00000073294	Vav1	chr9:8626680-8682495-
chr9	8671021	8671240	MACS_peak_18145	216.86	219	XR_594266	LOC103693193	216.86	9.71	100	RefSeq model	632	chr9:8670688-8672458+	intronic antisense	NM_012759	Vav1	chr9:8626445-8682495-
chr9	8711623	8711814	MACS_peak_18149	2769.98	191	XR_356794	Gpr108	2769.98	57.06	100	RefSeq model	2325	chr9:8711624-8722095+	exon sense-overlapping	NM_199399	Gpr108	chr9:8711674-8722086+
chr9	8715813	8716067	MACS_peak_18151	114.21	254	XR_594266	LOC103693193	114.21	7.8	100	RefSeq model	632	chr9:8715515-8717285+	exon sense-overlapping	NM_199399	Gpr108	chr9:8711674-8722086+
chr9	14433361	14433981	MACS_peak_18260	2061.51	620	XR_589196	LOC103690500	2061.51	37.09	100	RefSeq model	1112	chr9:14433362-14434598-	intergenic
chr9	15652421	15652694	MACS_peak_18306	3100	273	XR_356862	Cul9	3100	67.09	100	RefSeq model	7121	chr9:15652377-15742843+	exon sense-overlapping	ENSRNOT00000028786	Cul9	chr9:15654761-15745377+
chr9	15652421	15652694	MACS_peak_18306	3100	273	XR_356862	Cul9	3100	67.09	100	RefSeq model	7121	chr9:15652377-15742843+	exon sense-overlapping	NM_001191582	Cul9	chr9:15654761-15745377+
chr9	15652421	15652694	MACS_peak_18306	3100	273	XR_356862	Cul9	3100	67.09	100	RefSeq model	7121	chr9:15652377-15742843+	intron sense-overlapping	ENSRNOT00000074821	LOC100910410	chr9:15730045-15732549+
chr9	15652421	15652694	MACS_peak_18306	3100	273	XR_356862	Cul9	3100	67.09	100	RefSeq model	7121	chr9:15652377-15742843+	intron sense-overlapping	NM_001110295	Lypd4	chr9:15727563-15732622+
chr9	15652421	15652694	MACS_peak_18306	3100	273	XR_356862	Cul9	3100	67.09	100	RefSeq model	7121	chr9:15652377-15742843+	intronic antisense	ENSRNOT00000071609	Cd79a	chr9:15698128-15700087-
chr9	15652421	15652694	MACS_peak_18306	3100	273	XR_356862	Cul9	3100	67.09	100	RefSeq model	7121	chr9:15652377-15742843+	intronic antisense	NM_001037346	Rps19	chr9:15706480-15712182-
chr9	15652421	15652694	MACS_peak_18306	3100	273	XR_356862	Cul9	3100	67.09	100	RefSeq model	7121	chr9:15652377-15742843+	intronic antisense	NM_001109140	Dmrtc2	chr9:15720043-15727264-
chr9	15654751	15655355	MACS_peak_18307	795.83	604	XR_356862	Cul9	795.83	25.19	100	RefSeq model	7121	chr9:15652377-15742843+	exon sense-overlapping	ENSRNOT00000028786	Cul9	chr9:15654761-15745377+
chr9	15654751	15655355	MACS_peak_18307	795.83	604	XR_356862	Cul9	795.83	25.19	100	RefSeq model	7121	chr9:15652377-15742843+	exon sense-overlapping	NM_001191582	Cul9	chr9:15654761-15745377+
chr9	15654751	15655355	MACS_peak_18307	795.83	604	XR_356862	Cul9	795.83	25.19	100	RefSeq model	7121	chr9:15652377-15742843+	intron sense-overlapping	ENSRNOT00000074821	LOC100910410	chr9:15730045-15732549+
chr9	15654751	15655355	MACS_peak_18307	795.83	604	XR_356862	Cul9	795.83	25.19	100	RefSeq model	7121	chr9:15652377-15742843+	intron sense-overlapping	NM_001110295	Lypd4	chr9:15727563-15732622+
chr9	15654751	15655355	MACS_peak_18307	795.83	604	XR_356862	Cul9	795.83	25.19	100	RefSeq model	7121	chr9:15652377-15742843+	intronic antisense	ENSRNOT00000071609	Cd79a	chr9:15698128-15700087-
chr9	15654751	15655355	MACS_peak_18307	795.83	604	XR_356862	Cul9	795.83	25.19	100	RefSeq model	7121	chr9:15652377-15742843+	intronic antisense	NM_001037346	Rps19	chr9:15706480-15712182-
chr9	15654751	15655355	MACS_peak_18307	795.83	604	XR_356862	Cul9	795.83	25.19	100	RefSeq model	7121	chr9:15652377-15742843+	intronic antisense	NM_001109140	Dmrtc2	chr9:15720043-15727264-
chr9	19089716	19089866	MACS_peak_18352	539.77	150	XR_598116	RGD1563601	539.77	11.64	100	RefSeq model	1381	chr9:19089717-19093154+	exon sense-overlapping	ENSRNOT00000071439	LOC100911515	chr9:19089752-19092584+
chr9	37351791	37352064	MACS_peak_18404	489.74	273	ENSRNOT00000035218	AABR06059654.1	489.74	23.23	100	Ensembl	630	chr9:37351792-37352428+	intron sense-overlapping	NM_145095	Kcnh8	chr9:36863082-37426999+
chr9	38077879	38078103	MACS_peak_18411	3100	224	XR_594329	Zfp451	3100	54.1	100	RefSeq model	5047	chr9:38077880-38121089+	exon sense-overlapping	NM_001033705	Zfp451	chr9:38077911-38133122+
chr9	43163210	43163798	MACS_peak_18443	1376.94	588	XR_349002	Tmem131	1376.94	38.83	100	RefSeq model	5735	chr9:43009725-43163798-	exon sense-overlapping	ENSRNOT00000023550	Tmem131	chr9:43006795-43103045-
chr9	45775072	45775179	MACS_peak_18483	651.69	107	XR_590128	Rpl31l4	651.69	7.15	100	RefSeq model	439	chr9:45774878-45778353+	intergenic
chr9	49466050	49466499	MACS_peak_18507	528.07	449	ENSRNOT00000021996	AABR06060087.1	528.07	24.22	100	Ensembl	462	chr9:49466038-49466499-	intergenic
chr9	52762314	52762464	MACS_peak_18531	440.15	150	XR_357008	Osgepl1	440.15	20.61	100	RefSeq model	1692	chr9:52748506-52762464-	exon sense-overlapping	ENSRNOT00000005408	Osgepl1	chr9:52711225-52762415-
chr9	52762314	52762464	MACS_peak_18531	440.15	150	XR_357008	Osgepl1	440.15	20.61	100	RefSeq model	1692	chr9:52748506-52762464-	exon sense-overlapping	NM_001024787	Osgepl1	chr9:52748479-52762415-
chr9	52762314	52762464	MACS_peak_18531	440.15	150	XR_357008	Osgepl1	440.15	20.61	100	RefSeq model	1692	chr9:52748506-52762464-	intron sense-overlapping	NM_001134704	Ormdl1	chr9:52712979-52784570-
chr9	61252406	61252760	MACS_peak_18559	3100	354	ENSRNOT00000018039	AABR06060483.1	3100	77.83	100	Ensembl	534	chr9:61252225-61252760+	intergenic
chr9	64726594	64726726	MACS_peak_18575	145.81	132	XR_594396	Aox1	145.81	16.17	100	RefSeq model	4355	chr9:64726595-64804788+	exon sense-overlapping	ENSRNOT00000068633	Aox1	chr9:64726637-64804786+
chr9	64726594	64726726	MACS_peak_18575	145.81	132	XR_594396	Aox1	145.81	16.17	100	RefSeq model	4355	chr9:64726595-64804788+	exon sense-overlapping	NM_019363	Aox1	chr9:64726637-64804786+
chr9	65086368	65086854	MACS_peak_18577	3100	486	XR_349063	LOC102550515	3100	113.1	100	RefSeq model	3561	chr9:65080355-65086854-	bidirectional	NM_198789	Bzw1	chr9:65086973-65098942+
chr9	65724192	65724671	MACS_peak_18592	871.62	479	XR_357037	Tmem237	871.62	30.29	100	RefSeq model	5872	chr9:65688765-65725053-	exon sense-overlapping	NM_001108220	Tmem237	chr9:65691943-65724365-
chr9	65841359	65841573	MACS_peak_18596	523.85	214	XR_594395	Als2	523.85	23.32	100	RefSeq model	2466	chr9:65808161-65841943-	exon sense-overlapping	ENSRNOT00000035209	Als2	chr9:65769813-65823755-
chr9	65841359	65841573	MACS_peak_18596	523.85	214	XR_594395	Als2	523.85	23.32	100	RefSeq model	2466	chr9:65808161-65841943-	exon sense-overlapping	NM_001013413	Als2	chr9:65769813-65841413-
chr9	69696612	69697201	MACS_peak_18621	545.7	589	XR_589256	LOC103690244	545.7	17.43	100	RefSeq model	1774	chr9:69694633-69697612+	intergenic
chr9	71118870	71118952	MACS_peak_18628	186.03	82	XR_349096	LOC102552363	186.03	8.46	100	RefSeq model	1514	chr9:71112352-71118952-	intergenic
chr9	81352624	81353459	MACS_peak_18673	1635.19	835	XR_349144	LOC102546400	1635.19	51.64	100	RefSeq model	919	chr9:81344745-81353459+	intron sense-overlapping	ENSRNOT00000020646	Ctdsp1	chr9:81313441-81442524+
chr9	81352624	81353459	MACS_peak_18673	1635.19	835	XR_349144	LOC102546400	1635.19	51.64	100	RefSeq model	919	chr9:81344745-81353459+	intron sense-overlapping	NM_001134750	Pnkd	chr9:81332621-81400721+
chr9	81352624	81353459	MACS_peak_18673	1635.19	835	XR_349144	LOC102546400	1635.19	51.64	100	RefSeq model	919	chr9:81344745-81353459+	natural antisense	ENSRNOT00000019848	Tmbim1	chr9:81335843-81353016-
chr9	81730670	81731382	MACS_peak_18687	203.46	712	XR_357087	Cyp27a1	203.46	11.9	100	RefSeq model	2281	chr9:81730671-81760595+	exon sense-overlapping	ENSRNOT00000023152	Cyp27a1	chr9:81731034-81760594+
chr9	81730670	81731382	MACS_peak_18687	203.46	712	XR_357087	Cyp27a1	203.46	11.9	100	RefSeq model	2281	chr9:81730671-81760595+	exon sense-overlapping	NM_178847	Cyp27a1	chr9:81730905-81760595+
chr9	82022589	82023009	MACS_peak_18690	1517.24	420	ENSRNOT00000051828	AABR06061115.2	1517.24	43.43	100	Ensembl	420	chr9:82022590-82023009+	intronic antisense	NM_001014217	Nhej1	chr9:81999491-82096795-
chr9	82205713	82205892	MACS_peak_18696	3100	179	XR_357089	Dnajb2	3100	43.1	100	RefSeq model	2774	chr9:82205714-82213930+	exon sense-overlapping	NM_001109541	Dnajb2	chr9:82205719-82213929+
chr9	85280466	85280671	MACS_peak_18714	3100	205	XR_357088	Wdfy1	3100	116.66	100	RefSeq model	4351	chr9:85228597-85280671-	exon sense-overlapping	NM_001008331	Wdfy1	chr9:85231503-85280641-
chr9	87711996	87712399	MACS_peak_18722	2596.3	403	XR_357154	LOC102553709	2596.3	47.45	100	RefSeq model	10266	chr9:87690277-87713383-	intergenic
chr9	90705382	90705653	MACS_peak_18734	1594.59	271	XR_357168	LOC100366216	1594.59	38.42	100	RefSeq model	3208	chr9:90703879-90724350+	intergenic
chr9	90837303	90837652	MACS_peak_18737	137.74	349	XR_594464	LOC102550330	137.74	11.98	100	RefSeq model	980	chr9:90837304-90841695+	intergenic
chr9	92405446	92405717	MACS_peak_18744	980.65	271	XR_357168	LOC100366216	980.65	29.47	100	RefSeq model	3208	chr9:92403943-92421135+	exon sense-overlapping	ENSRNOT00000034152	Sp100	chr9:92411664-92449071+
chr9	92405446	92405717	MACS_peak_18744	980.65	271	XR_357168	LOC100366216	980.65	29.47	100	RefSeq model	3208	chr9:92403943-92421135+	exon sense-overlapping	NM_001014220	Sp100	chr9:92411673-92449073+
chr9	98114841	98114974	MACS_peak_18809	2099.51	133	XR_589321	LOC102547942	2099.51	50.41	100	RefSeq model	1004	chr9:98105393-98114974-	bidirectional	NM_001007755	Scly	chr9:98115050-98135543+
chr9	100037530	100037923	MACS_peak_18833	84.26	393	XR_594500	Sned1	84.26	12.23	100	RefSeq model	4582	chr9:100037531-100086283+	exon sense-overlapping	ENSRNOT00000022290	Sned1	chr9:100037560-100093411+
chr9	100037530	100037923	MACS_peak_18833	84.26	393	XR_594500	Sned1	84.26	12.23	100	RefSeq model	4582	chr9:100037531-100086283+	exon sense-overlapping	NM_001167842	Sned1	chr9:100037560-100093411+
chr9	100037530	100037923	MACS_peak_18833	84.26	393	XR_594500	Sned1	84.26	12.23	100	RefSeq model	4582	chr9:100037531-100086283+	intron sense-overlapping	NM_001009825	Ppp1r7	chr9:99226358-100160431+
chr9	100541605	100541742	MACS_peak_18843	1142.12	137	XR_594501	Atg4b	1142.12	20.52	100	RefSeq model	3051	chr9:100541606-100573278+	exon sense-overlapping	NM_001025711	Atg4b	chr9:100564123-100573273+
chr9	100553873	100553975	MACS_peak_18844	182.22	102	XR_594501	Atg4b	182.22	11.49	100	RefSeq model	3051	chr9:100541606-100573278+	exon sense-overlapping	NM_001025711	Atg4b	chr9:100564123-100573273+
chr9	103960345	103960779	MACS_peak_18856	872.73	434	XR_349257	LOC102553020	872.73	24.38	100	RefSeq model	3019	chr9:103960346-103971817+	bidirectional	NM_001002024	Slco4c1	chr9:103911906-103960233-
chr9	113053907	113054000	MACS_peak_18878	900.33	93	XR_357278	LOC102552879	900.33	15.49	100	RefSeq model	105	chr9:113053855-113054000-	intergenic
chr9	113446623	113446895	MACS_peak_18888	3100	272	XR_589339	LOC102553152	3100	71.59	100	RefSeq model	606	chr9:113445741-113448973+	intron sense-overlapping	ENSRNOT00000016588	Wash	chr9:113443347-113459271+
chr9	113446623	113446895	MACS_peak_18888	3100	272	XR_589339	LOC102553152	3100	71.59	100	RefSeq model	606	chr9:113445741-113448973+	intron sense-overlapping	NM_001127390	Wash1	chr9:113443353-113459272+
chr9	113449766	113450301	MACS_peak_18889	516.95	535	XR_594514	LOC102553152	516.95	22.74	100	RefSeq model	1266	chr9:113445752-113450795+	exon sense-overlapping	ENSRNOT00000016588	Wash	chr9:113443347-113459271+
chr9	113449766	113450301	MACS_peak_18889	516.95	535	XR_594514	LOC102553152	516.95	22.74	100	RefSeq model	1266	chr9:113445752-113450795+	intron sense-overlapping	NM_001127390	Wash1	chr9:113443353-113459272+
chr9	118787769	118787969	MACS_peak_18918	3100	200	XR_349324	LOC102555687	3100	136.15	100	RefSeq model	1192	chr9:118787770-118789809+	bidirectional	NM_001135017	Myl12a	chr9:118779616-118787301-
chrX	19228519	19228888	MACS_peak_19023	317.35	369	XR_362388	LOC102551133	317.35	14.64	100	RefSeq model	4935	chrX:19219167-19228888-	exon sense-overlapping	ENSRNOT00000074844	AABR06103011.2	chrX:19212358-19226625-
chrX	19228519	19228888	MACS_peak_19023	317.35	369	XR_362388	LOC102551133	317.35	14.64	100	RefSeq model	4935	chrX:19219167-19228888-	intronic antisense	ENSRNOT00000074396	AABR06103011.1	chrX:19228233-19228413+
chrX	21229333	21229963	MACS_peak_19035	304.3	630	ENSRNOT00000073055	AABR06103119.1	304.3	13.71	100	Ensembl	702	chrX:21229334-21230037+	intergenic
chrX	21604263	21604471	MACS_peak_19036	1105.71	208	XR_597566	Tmem29	1105.71	30.87	100	RefSeq model	647	chrX:21561584-21604471-	exon sense-overlapping	ENSRNOT00000073957	Tmem29	chrX:21561686-21573679-
chrX	21975623	21975956	MACS_peak_19039	3100	333	XR_597571	Huwe1	3100	66.01	100	RefSeq model	13885	chrX:21848515-21975956-	exon sense-overlapping	ENSRNOT00000003882	Huwe1	chrX:21848516-21950685-
chrX	21975623	21975956	MACS_peak_19039	3100	333	XR_597571	Huwe1	3100	66.01	100	RefSeq model	13885	chrX:21848515-21975956-	exon sense-overlapping	ENSRNOT00000004064	Huwe1	chrX:21910981-21950685-
chrX	32716975	32717170	MACS_peak_19075	448.5	195	XR_362413	Ap1s2	448.5	20.36	100	RefSeq model	754	chrX:32692766-32717170-	exon sense-overlapping	NM_001127531	Ap1s2	chrX:32691541-32717097-
chrX	37574291	37574777	MACS_peak_19087	1653.35	486	ENSRNOT00000005702	AABR06103859.2	1653.35	43.18	100	Ensembl	486	chrX:37574292-37574777+	intergenic
chrX	37640695	37640819	MACS_peak_19088	2367.38	124	XR_596571	Pdha1l1	2367.38	55.09	100	RefSeq model	1465	chrX:37640696-37652894+	exon sense-overlapping	ENSRNOT00000038352	LOC100365902	chrX:37640725-37654356+
chrX	37640695	37640819	MACS_peak_19088	2367.38	124	XR_596571	Pdha1l1	2367.38	55.09	100	RefSeq model	1465	chrX:37640696-37652894+	exon sense-overlapping	NM_001004072	Pdha1	chrX:37640725-37654356+
chrX	42633216	42633685	MACS_peak_19100	143.01	469	XR_589707	LOC100361934	143.01	9.58	100	RefSeq model	469	chrX:42633217-42633685-	exon sense-overlapping	ENSRNOT00000045705	LOC100361934	chrX:42633268-42633660-
chrX	54503425	54503750	MACS_peak_19125	361.55	325	XR_589708	LOC103690840	361.55	19.7	100	RefSeq model	553	chrX:54503426-54532033+	bidirectional	ENSRNOT00000051249	Gk	chrX:54427801-54503311-
chrX	54503425	54503750	MACS_peak_19125	361.55	325	XR_589708	LOC103690840	361.55	19.7	100	RefSeq model	553	chrX:54503426-54532033+	bidirectional	NM_024381	Gk	chrX:54426883-54503311-
chrX	56101483	56101720	MACS_peak_19127	3100	237	ENSRNOT00000076563	Atrx	3100	85.91	100	Ensembl	10523	chrX:55943493-56101720-	intron sense-overlapping	NM_177935	Il1rapl1	chrX:55629811-57548519-
chrX	56332195	56332242	MACS_peak_19132	378.38	47	ENSRNOT00000076928	Tlr13	378.38	15.35	100	Ensembl	3290	chrX:56332196-56353051+	intronic antisense	NM_177935	Il1rapl1	chrX:55629811-57548519-
chrX	64182115	64182368	MACS_peak_19148	466.22	253	ENSRNOT00000076988	Rn50_X_0642.5	466.22	18.55	100	Ensembl	362	chrX:64181921-64182408+	intergenic
chrX	64366542	64367404	MACS_peak_19152	189.1	862	ENSRNOT00000076342	Iqsec2	189.1	11.66	100	Ensembl	3815	chrX:64287453-64367404-	exon sense-overlapping	NM_001277386	Iqsec2	chrX:64286343-64332621-
chrX	64366542	64367404	MACS_peak_19152	189.1	862	ENSRNOT00000076342	Iqsec2	189.1	11.66	100	Ensembl	3815	chrX:64287453-64367404-	exon sense-overlapping	NM_001277425	Iqsec2	chrX:64286343-64367399-
chrX	66389658	66389782	MACS_peak_19163	459.59	124	ENSRNOT00000076937	LOC100360790	459.59	11.91	100	Ensembl	2086	chrX:66246617-66389782-	intergenic
chrX	69828149	69828561	MACS_peak_19172	906.05	412	ENSRNOT00000047308	Rpl27-l1	906.05	28.98	100	Ensembl	412	chrX:69828150-69828561-	intergenic
chrX	72261623	72261817	MACS_peak_19191	1363.74	194	ENSRNOT00000076799	Taf1	1363.74	39.52	100	Ensembl	5716	chrX:72261624-72334420+	exon sense-overlapping	NM_001191723	Taf1	chrX:72261626-72335791+
chrX	74428094	74429213	MACS_peak_19201	3100	1119	ENSRNOT00000072066	Fam127b	3100	91.35	100	Ensembl	1237	chrX:74428095-74429331+	exon sense-overlapping	NM_001100998	Fam127b	chrX:74428118-74429330+
chrX	77812753	77813270	MACS_peak_19219	101.69	517	XR_349707	LOC503455	101.69	11.17	100	RefSeq model	592	chrX:77812754-77813345+	intergenic
chrX	111224967	111225238	MACS_peak_19274	236.15	271	XR_589763	Col4a6	236.15	16.42	100	RefSeq model	5053	chrX:110869522-111225238-	exon sense-overlapping	ENSRNOT00000040428	Col4a6	chrX:110869703-111040934-
chrX	111224967	111225238	MACS_peak_19274	236.15	271	XR_589763	Col4a6	236.15	16.42	100	RefSeq model	5053	chrX:110869522-111225238-	exon sense-overlapping	ENSRNOT00000052169	Col4a6	chrX:110882162-111224978-
chrX	111224967	111225238	MACS_peak_19274	236.15	271	XR_589763	Col4a6	236.15	16.42	100	RefSeq model	5053	chrX:110869522-111225238-	intronic antisense	ENSRNOT00000045023	RGD1562962	chrX:111011735-111012388+
chrX	114749742	114750047	MACS_peak_19289	3100	305	XR_593621	Ccnt1	3100	119.81	100	RefSeq model	846	chrX:114724659-114750047-	exon sense-overlapping	NM_001108110	Ccnt1	chrX:114723350-114749903-
chrX	114749742	114750047	MACS_peak_19289	3100	305	XR_593621	Ccnt1	3100	119.81	100	RefSeq model	846	chrX:114724659-114750047-	intron sense-overlapping	ENSRNOT00000019854	Ddn	chrX:114727118-114993826-
chrX	114927472	114927710	MACS_peak_19298	118.14	238	XR_362531	Arf3	118.14	7.68	100	RefSeq model	3450	chrX:114922631-114948566-	exon sense-overlapping	NM_080904	Arf3	chrX:114922629-114927693-
chrX	114927472	114927710	MACS_peak_19298	118.14	238	XR_362531	Arf3	118.14	7.68	100	RefSeq model	3450	chrX:114922631-114948566-	intron sense-overlapping	ENSRNOT00000019854	Ddn	chrX:114727118-114993826-
chrX	114948374	114948566	MACS_peak_19299	3100	192	XR_362531	Arf3	3100	229.63	100	RefSeq model	3450	chrX:114922631-114948566-	exon sense-overlapping	NM_080904	Arf3	chrX:114922629-114927693-
chrX	114948374	114948566	MACS_peak_19299	3100	192	XR_362531	Arf3	3100	229.63	100	RefSeq model	3450	chrX:114922631-114948566-	intron sense-overlapping	ENSRNOT00000019854	Ddn	chrX:114727118-114993826-
chrX	115107631	115107871	MACS_peak_19303	834.85	240	XR_593620	Lmbr1l	834.85	34.73	100	RefSeq model	2819	chrX:115093001-115107871-	exon sense-overlapping	NM_001013950	Lmbr1l	chrX:115098751-115107826-
chrX	115147620	115147698	MACS_peak_19306	3100	78	XR_593718	LOC102556302	3100	28.93	100	RefSeq model	1016	chrX:115147621-115153107+	bidirectional	NM_022298	Tuba1a	chrX:115143854-115147520-
chrX	115565213	115565562	MACS_peak_19320	3100	349	XR_593721	LOC103692980	3100	121.05	100	RefSeq model	1247	chrX:115564330-115565562-	intronic antisense	ENSRNOT00000045927	Tmbim6	chrX:115538427-115573914+
chrX	115565213	115565562	MACS_peak_19320	3100	349	XR_593721	LOC103692980	3100	121.05	100	RefSeq model	1247	chrX:115564330-115565562-	intronic antisense	NM_019381	Tmbim6	chrX:115557801-115572714+
chrX	123549733	123549892	MACS_peak_19365	3100	159	XR_345102	LOC691309	3100	56.9	100	RefSeq model	1198	chrX:123549734-123552800+	intergenic
chrX	128162501	128162627	MACS_peak_19382	695.72	126	XR_597738	LOC103694512	695.72	29.5	100	RefSeq model	250	chrX:128162102-128162627+	intergenic
chrX	128360937	128361049	MACS_peak_19384	3100	112	XR_597739	Thoc2	3100	59.26	100	RefSeq model	5076	chrX:128262682-128361049-	exon sense-overlapping	ENSRNOT00000009755	Thoc2	chrX:128246550-128361038-
chrX	128360937	128361049	MACS_peak_19384	3100	112	XR_597739	Thoc2	3100	59.26	100	RefSeq model	5076	chrX:128262682-128361049-	exon sense-overlapping	NM_001191756	Thoc2	chrX:128246550-128361038-
chrX	137540085	137540501	MACS_peak_19408	1200.63	416	XR_597747	LOC102554662	1200.63	27.18	100	RefSeq model	1864	chrX:137521235-137540501-	intergenic
chrX	137809384	137809708	MACS_peak_19409	2913.38	324	XR_589801	LOC103690083	2913.38	60.01	100	RefSeq model	6376	chrX:137522186-137809708-	intergenic
chrX	152770531	152770721	MACS_peak_19425	156.15	190	XR_362640	LOC102550366	156.15	13.75	100	RefSeq model	1254	chrX:152770532-152772452+	intergenic

## Sheet: N2
Methylated RNA sites Column A ~ E: the coordinates of the methylated RNA sites in bed format, please ref http://genome.ucsc.edu/FAQ/FAQformat.html#format1. Column F: the length of the methylated RNA sites Column G ~ H: the transcript id and gene symbol of methylated RNA. Column I ~ K: the enrichment results calculated by MACS. Column L ~ R: the annotation of the methylated LncRNA. Legend: transcr…
methylation sites					methylated RNA			enrichment information			Annotations
chrom	txStart	txEnd	PeakID	score	Peak_length	transcript_id	GeneName	-10*log10(pvalue)	fold_enrichment	FDR	source	RNAlength	coordinates	relationship	Associated_gene_acc	Associated_gene_name	Associated_gene_coordinates
chr1	7017869	7018085	MACS_peak_32	1986.44	216	XR_342473	LOC102547090	1986.44	41.42	100	RefSeq model	730	chr1:7000455-7018085-	bidirectional	NM_001007690	Fbxo30	chr1:7018429-7039844+
chr1	38350718	38350957	MACS_peak_189	157.13	239	ENSRNOT00000023779	AABR06001631.1	157.13	10.61	100	Ensembl	2805	chr1:38348364-38351171-	intergenic
chr1	38939184	38939827	MACS_peak_191	51.66	643	XR_589909	LOC100362709	51.66	7.86	100	RefSeq model	844	chr1:38939185-38940028+	intron sense-overlapping	ENSRNOT00000047627	Adcy2	chr1:38887240-39080014+
chr1	38939184	38939827	MACS_peak_191	51.66	643	XR_589909	LOC100362709	51.66	7.86	100	RefSeq model	844	chr1:38939185-38940028+	intron sense-overlapping	NM_031007	Adcy2	chr1:38434800-39080014+
chr1	48306875	48306944	MACS_peak_237	3100	69	XR_349970	Tulp4	3100	100.14	92.75	RefSeq model	8734	chr1:48306876-48432867+	exon sense-overlapping	NM_001109137	Tulp4	chr1:48334822-48430485+
chr1	51721828	51722165	MACS_peak_259	967.81	337	XR_592190	Tcp1-ps1	967.81	13.56	100	RefSeq model	1636	chr1:51721829-51726733+	exon sense-overlapping	ENSRNOT00000076422	Tcp1	chr1:51719002-51726731+
chr1	51721828	51722165	MACS_peak_259	967.81	337	XR_592190	Tcp1-ps1	967.81	13.56	100	RefSeq model	1636	chr1:51721829-51726733+	exon sense-overlapping	ENSRNOT00000076684	Tcp1	chr1:51721844-51725391+
chr1	51721828	51722165	MACS_peak_259	967.81	337	XR_592190	Tcp1-ps1	967.81	13.56	100	RefSeq model	1636	chr1:51721829-51726733+	exon sense-overlapping	NM_012670	Tcp1	chr1:51719055-51726734+
chr1	51721828	51722165	MACS_peak_259	967.81	337	XR_592190	Tcp1-ps1	967.81	13.56	100	RefSeq model	1636	chr1:51721829-51726733+	natural antisense	ENSRNOT00000076951	RGD1562948	chr1:51726130-51754953-
chr1	52103701	52104041	MACS_peak_265	2502.73	340	NR_132441	Cahm	2502.73	24.46	95.48	RefSeq	1157	chr1:52102885-52104041-	bidirectional	ENSRNOT00000023304	LOC100910212	chr1:52104976-52207882+
chr1	52103701	52104041	MACS_peak_265	2502.73	340	NR_132441	Cahm	2502.73	24.46	95.48	RefSeq	1157	chr1:52102885-52104041-	bidirectional	ENSRNOT00000071865	LOC100910212	chr1:52104976-52209819+
chr1	52103701	52104041	MACS_peak_265	2502.73	340	NR_132441	Cahm	2502.73	24.46	95.48	RefSeq	1157	chr1:52102885-52104041-	bidirectional	NM_001115021	Qk	chr1:52104780-52207884+
chr1	55081280	55081961	MACS_peak_279	753.84	681	XR_589949	LOC103690979	753.84	19.81	100	RefSeq model	988	chr1:55081281-55082421+	intergenic
chr1	55662557	55662851	MACS_peak_282	145.76	294	XR_589961	LOC103690985	145.76	11.79	100	RefSeq model	1095	chr1:55647103-55662851-	intergenic
chr1	58301240	58301365	MACS_peak_297	207.82	125	XR_342723	LOC102550720	207.82	10.69	100	RefSeq model	2158	chr1:58301241-58307619+	intergenic
chr1	64454135	64454914	MACS_peak_355	238.02	779	XR_590028	LOC103691004	238.02	13.99	100	RefSeq model	6462	chr1:64441037-64455400-	intergenic
chr1	66413239	66413549	MACS_peak_366	72.46	310	XR_598729	LOC102552250	72.46	8.25	100	RefSeq model	2114	chr1:66413240-66415563+	intergenic
chr1	71372384	71372814	MACS_peak_387	207.99	430	XR_590067	LOC103691033	207.99	10.14	100	RefSeq model	1975	chr1:71360220-71372814-	intergenic
chr1	71602939	71603334	MACS_peak_388	329.07	395	XR_342780	LOC102547903	329.07	19.49	100	RefSeq model	2663	chr1:71563314-71603334-	bidirectional	NM_001304816	Peg3	chr1:71603499-71630100+
chr1	75609727	75610005	MACS_peak_403	878.63	278	XR_350145	Eps8l1	878.63	16.88	100	RefSeq model	4976	chr1:75609728-75625473+	exon sense-overlapping	NM_001108467	Eps8l1	chr1:75610284-75624428+
chr1	75609727	75610005	MACS_peak_403	878.63	278	XR_350145	Eps8l1	878.63	16.88	100	RefSeq model	4976	chr1:75609728-75625473+	natural antisense	ENSRNOT00000032627	Ppp1r12c	chr1:75625471-75648495-
chr1	75609727	75610005	MACS_peak_403	878.63	278	XR_350145	Eps8l1	878.63	16.88	100	RefSeq model	4976	chr1:75609728-75625473+	natural antisense	NM_001191946	Ppp1r12c	chr1:75625471-75648589-
chr1	76723833	76723948	MACS_peak_440	790.69	115	XR_590060	Lig1	790.69	24.99	100	RefSeq model	4019	chr1:76723834-76762375+	exon sense-overlapping	ENSRNOT00000019799	Lig1	chr1:76727601-76762379+
chr1	76723833	76723948	MACS_peak_440	790.69	115	XR_590060	Lig1	790.69	24.99	100	RefSeq model	4019	chr1:76723834-76762375+	exon sense-overlapping	NM_001024268	Lig1	chr1:76723841-76762378+
chr1	79006630	79006782	MACS_peak_448	1872.92	152	ENSRNOT00000013436	AABR06003762.1	1872.92	42.29	100	Ensembl	462	chr1:79006279-79006849+	intergenic
chr1	79077958	79078428	MACS_peak_451	1129.47	470	XR_347613	LOC100361319	1129.47	8.47	100	RefSeq model	481	chr1:79077899-79078428+	intergenic
chr1	81781677	81781782	MACS_peak_546	3100	105	XR_590057	Clasrp	3100	106.35	92.75	RefSeq model	2208	chr1:81757541-81781782-	exon sense-overlapping	NM_001024294	Clasrp	chr1:81757541-81781715-
chr1	83526803	83527893	MACS_peak_607	359.41	1090	XR_598762	LOC102549501	359.41	16.27	100	RefSeq model	5473	chr1:83517213-83562586+	exon sense-overlapping	ENSRNOT00000027854	4732471J01Rik	chr1:83516478-83517265+
chr1	83526803	83527893	MACS_peak_607	359.41	1090	XR_598762	LOC102549501	359.41	16.27	100	RefSeq model	5473	chr1:83517213-83562586+	natural antisense	NM_001107491	Cxcl17	chr1:83530854-83542736-
chr1	83526803	83527893	MACS_peak_607	359.41	1090	XR_598762	LOC102549501	359.41	16.27	100	RefSeq model	5473	chr1:83517213-83562586+	natural antisense	NM_012859	Lipe	chr1:83511519-83530200-
chr1	85219609	85220153	MACS_peak_637	2226.34	544	XR_590105	RGD1560854	2226.34	48.57	98.05	RefSeq model	3494	chr1:85219610-85228680+	exon sense-overlapping	ENSRNOT00000057230	BC024978	chr1:85220207-85226857+
chr1	88927923	88928079	MACS_peak_726	270.83	156	XR_350213	LOC103690163	270.83	11.4	100	RefSeq model	928	chr1:88927924-88931666+	intergenic
chr1	89273416	89273772	MACS_peak_737	3100	356	NR_037147	Fam98c	3100	66.57	92.75	RefSeq	1371	chr1:89270393-89273938-	exon sense-overlapping	NM_001198584	Fam98c	chr1:89270393-89273938-
chr1	89693287	89693443	MACS_peak_753	249.09	156	XR_350213	LOC103690163	249.09	11	100	RefSeq model	928	chr1:89693288-89697030+	exon sense-overlapping	ENSRNOT00000073256	Zfp420	chr1:89693361-89705585+
chr1	99130251	99130360	MACS_peak_868	455.48	109	XR_342904	LOC100912659	455.48	18.39	100	RefSeq model	1952	chr1:99130252-99149580+	intergenic
chr1	99691874	99692023	MACS_peak_878	159.2	149	XR_590211	LOC100360772	159.2	10.38	100	RefSeq model	4332	chr1:99691673-99708040+	exon sense-overlapping	ENSRNOT00000030370	ENSRNOG00000024056	chr1:99693945-99706636+
chr1	99691874	99692023	MACS_peak_878	159.2	149	XR_590211	LOC100360772	159.2	10.38	100	RefSeq model	4332	chr1:99691673-99708040+	exon sense-overlapping	ENSRNOT00000034555	ENSRNOG00000024056	chr1:99702648-99706308+
chr1	99691874	99692023	MACS_peak_878	159.2	149	XR_590211	LOC100360772	159.2	10.38	100	RefSeq model	4332	chr1:99691673-99708040+	exon sense-overlapping	ENSRNOT00000075781	ENSRNOG00000024056	chr1:99693945-99706529+
chr1	99691874	99692023	MACS_peak_878	159.2	149	XR_590211	LOC100360772	159.2	10.38	100	RefSeq model	4332	chr1:99691673-99708040+	exon sense-overlapping	ENSRNOT00000075785	ENSRNOG00000024056	chr1:99693945-99708207+
chr1	101285751	101285837	MACS_peak_884	280.48	86	XR_590165	LOC102552731	280.48	13.36	100	RefSeq model	372	chr1:101269273-101285837-	exon sense-overlapping	ENSRNOT00000046737	LOC687913	chr1:101269130-101270258-
chr1	101553031	101554756	MACS_peak_891	105.21	1725	XR_145762	LOC100909904	105.21	4.93	100	RefSeq model	2718	chr1:101553032-101555857+	intergenic
chr1	101741796	101742466	MACS_peak_910	143.97	670	XR_342912	RGD1563905	143.97	8.82	100	RefSeq model	705	chr1:101741797-101742492+	intergenic
chr1	101820546	101820791	MACS_peak_911	418.43	245	XR_350317	Vrk3	418.43	13.25	100	RefSeq model	2430	chr1:101820547-101847650+	exon sense-overlapping	NM_001005561	Vrk3	chr1:101820322-101847650+
chr1	101930236	101930596	MACS_peak_919	1443.08	360	XR_350313	Ptov1	1443.08	29.32	100	RefSeq model	1623	chr1:101923967-101930596-	exon sense-overlapping	NM_001008304	Ptov1	chr1:101923969-101930515-
chr1	102633181	102633714	MACS_peak_962	607.25	533	XR_590168	LOC102556190	607.25	20.67	100	RefSeq model	1062	chr1:102633182-102638171-	natural antisense	NM_022400	Bcat2	chr1:102633422-102650883+
chr1	107756657	107756754	MACS_peak_1007	418.95	97	ENSRNOT00000021365	AABR06004992.1	418.95	14.54	100	Ensembl	516	chr1:107756658-107757179+	intergenic
chr1	135911346	135911553	MACS_peak_1083	1286.84	207	ENSRNOT00000076147	Rn50_1_1359.1	1286.84	17.49	100	Ensembl	755	chr1:135897698-135911553-	intergenic
chr1	138903775	138903880	MACS_peak_1096	889.86	105	XR_590620	Hmgb1-ps4	889.86	19.89	100	RefSeq model	1222	chr1:138902560-138903880-	intergenic
chr1	143003331	143003939	MACS_peak_1124	76.66	608	NR_028055	Ngrn	76.66	9.43	100	RefSeq	1728	chr1:143003332-143009179+	exon sense-overlapping	NM_001033900	Ngrn	chr1:143003300-143009179+
chr1	144111862	144112014	MACS_peak_1144	1324.31	152	XR_591481	LOC100362366	1324.31	9.44	100	RefSeq model	469	chr1:144109683-144112268-	intergenic
chr1	144297653	144297919	MACS_peak_1147	133.9	266	XR_590362	LOC102556224	133.9	8.72	100	RefSeq model	1561	chr1:144296800-144305663+	intergenic
chr1	144800424	144800483	MACS_peak_1158	52.7	59	XR_590364	LOC102556513	52.7	3.38	100	RefSeq model	1067	chr1:144785587-144800672-	intergenic
chr1	150415138	150415441	MACS_peak_1182	123.41	303	XR_597811	Fmr1	123.41	5.47	100	RefSeq model	2652	chr1:150414463-150445660-	exon sense-overlapping	ENSRNOT00000016228	Fmr1	chr1:150408231-150445610-
chr1	150415138	150415441	MACS_peak_1182	123.41	303	XR_597811	Fmr1	123.41	5.47	100	RefSeq model	2652	chr1:150414463-150445660-	exon sense-overlapping	NM_052804	Fmr1	chr1:150408225-150445610-
chr1	150445378	150445660	MACS_peak_1183	3100	282	XR_597811	Fmr1	3100	127.77	92.75	RefSeq model	2652	chr1:150414463-150445660-	exon sense-overlapping	ENSRNOT00000016228	Fmr1	chr1:150408231-150445610-
chr1	150445378	150445660	MACS_peak_1183	3100	282	XR_597811	Fmr1	3100	127.77	92.75	RefSeq model	2652	chr1:150414463-150445660-	exon sense-overlapping	NM_052804	Fmr1	chr1:150408225-150445610-
chr1	150631967	150633704	MACS_peak_1184	3100	1737	XR_597813	LOC100360413	3100	25.86	92.75	RefSeq model	1747	chr1:150631968-150633704-	exon sense-overlapping	ENSRNOT00000073674	LOC100911991	chr1:150632250-150633638-
chr1	154730919	154731462	MACS_peak_1228	3100	543	XR_590376	LOC103691185	3100	134.56	92.75	RefSeq model	1175	chr1:154730288-154731462-	bidirectional	ENSRNOT00000073574	AABR06007110.1	chr1:154731975-154737611+
chr1	154730919	154731462	MACS_peak_1228	3100	543	XR_590376	LOC103691185	3100	134.56	92.75	RefSeq model	1175	chr1:154730288-154731462-	bidirectional	NM_001037659	Mpp1	chr1:154731975-154741021+
chr1	160166283	160166577	MACS_peak_1239	119.32	294	XR_343125	LOC102549783	119.32	10.06	100	RefSeq model	1856	chr1:160164615-160166577-	natural antisense	NM_001108491	Me3	chr1:160166289-160360861+
chr1	160682124	160682769	MACS_peak_1245	531.37	645	XR_590382	LOC103691190	531.37	10.89	100	RefSeq model	3186	chr1:160682125-160685442+	intron sense-overlapping	ENSRNOT00000025415	Picalm	chr1:160681971-160752079+
chr1	160682124	160682769	MACS_peak_1245	531.37	645	XR_590382	LOC103691190	531.37	10.89	100	RefSeq model	3186	chr1:160682125-160685442+	intron sense-overlapping	NM_053554	Picalm	chr1:160681965-160761651+
chr1	163816039	163816910	MACS_peak_1258	1143.7	871	XR_590384	LOC100912031	1143.7	20.83	100	RefSeq model	2924	chr1:163806871-163816910-	intergenic
chr1	171391147	171391272	MACS_peak_1306	183.66	125	XR_343153	LOC100912071	183.66	11.63	100	RefSeq model	3320	chr1:171382716-171391626-	intronic antisense	NM_022235	Kcne3	chr1:171390840-171397804+
chr1	180639168	180639770	MACS_peak_1395	2858.34	602	XR_590620	Hmgb1-ps4	2858.34	21.19	93.02	RefSeq model	1222	chr1:180639169-180640387+	intronic antisense	NM_001115045	Ric3	chr1:180621216-180672685-
chr1	180639168	180639770	MACS_peak_1395	2858.34	602	XR_590620	Hmgb1-ps4	2858.34	21.19	93.02	RefSeq model	1222	chr1:180639169-180640387+	intronic antisense	NM_001277069	Ric3	chr1:180621216-180672685-
chr1	181605302	181605666	MACS_peak_1407	3100	364	XR_590389	Tmem41b	3100	65.08	92.75	RefSeq model	1274	chr1:181594946-181605666-	exon sense-overlapping	ENSRNOT00000016224	Tmem41b	chr1:181591182-181605545-
chr1	181605302	181605666	MACS_peak_1407	3100	364	XR_590389	Tmem41b	3100	65.08	92.75	RefSeq model	1274	chr1:181594946-181605666-	exon sense-overlapping	NM_001012358	Tmem41b	chr1:181591181-181605545-
chr1	182925434	182926319	MACS_peak_1426	274.97	885	XR_590410	LOC103691207	274.97	12.31	100	RefSeq model	3342	chr1:182922676-182927104-	intergenic
chr1	197704336	197704553	MACS_peak_1520	1771.73	217	XR_343246	LOC102556194	1771.73	38.59	100	RefSeq model	1990	chr1:197702360-197704553-	bidirectional	ENSRNOT00000022726	Eef2k	chr1:197704704-197768158+
chr1	198800492	198800604	MACS_peak_1532	74.65	112	XR_590452	LOC102549682	74.65	9.35	100	RefSeq model	295	chr1:198798261-198800604-	intronic antisense	ENSRNOT00000025309	Gga2	chr1:198729100-198856172+
chr1	198800492	198800604	MACS_peak_1532	74.65	112	XR_590452	LOC102549682	74.65	9.35	100	RefSeq model	295	chr1:198798261-198800604-	intronic antisense	NM_001100519	Gga2	chr1:198729100-198856174+
chr1	200386997	200387187	MACS_peak_1554	3100	190	XR_350690	Arhgap17	3100	99.59	92.75	RefSeq model	4300	chr1:200298549-200387187-	exon sense-overlapping	ENSRNOT00000019304	Arhgap17	chr1:200303893-200387135-
chr1	200386997	200387187	MACS_peak_1554	3100	190	XR_350690	Arhgap17	3100	99.59	92.75	RefSeq model	4300	chr1:200298549-200387187-	exon sense-overlapping	NM_001270692	Arhgap17	chr1:200297801-200387135-
chr1	200386997	200387187	MACS_peak_1554	3100	190	XR_350690	Arhgap17	3100	99.59	92.75	RefSeq model	4300	chr1:200298549-200387187-	exon sense-overlapping	NM_001270693	Arhgap17	chr1:200297801-200387135-
chr1	200386997	200387187	MACS_peak_1554	3100	190	XR_350690	Arhgap17	3100	99.59	92.75	RefSeq model	4300	chr1:200298549-200387187-	exon sense-overlapping	NM_001270694	Arhgap17	chr1:200297801-200387135-
chr1	200386997	200387187	MACS_peak_1554	3100	190	XR_350690	Arhgap17	3100	99.59	92.75	RefSeq model	4300	chr1:200298549-200387187-	exon sense-overlapping	NM_022244	Arhgap17	chr1:200297801-200387135-
chr1	203087026	203087467	MACS_peak_1561	628.38	441	XR_085721	LOC691716	628.38	17.48	100	RefSeq model	441	chr1:203087027-203087467+	intergenic
chr1	205300098	205300955	MACS_peak_1605	3100	857	XR_350695	Taok2	3100	55.26	92.75	RefSeq model	4058	chr1:205282798-205300955-	exon sense-overlapping	ENSRNOT00000064985	Taok2	chr1:205281971-205300874-
chr1	205300098	205300955	MACS_peak_1605	3100	857	XR_350695	Taok2	3100	55.26	92.75	RefSeq model	4058	chr1:205282798-205300955-	exon sense-overlapping	NM_022702	Taok2	chr1:205285850-205300255-
chr1	206245757	206246797	MACS_peak_1638	1171.37	1040	XR_590494	Setd1b	1171.37	21.53	100	RefSeq model	7745	chr1:206244869-206270418+	exon sense-overlapping	ENSRNOT00000025773	SETD1B	chr1:206257268-206270414+
chr1	209849641	209849889	MACS_peak_1688	1268	248	XR_590510	LOC102555739	1268	27.75	100	RefSeq model	391	chr1:209849642-209851404+	intergenic
chr1	211809977	211810412	MACS_peak_1698	3017.29	435	XR_343307	LOC102552031	3017.29	64.3	93.04	RefSeq model	7059	chr1:211801253-211811296+	intergenic
chr1	214886889	214886986	MACS_peak_1725	469.23	97	XR_590525	LOC102551963	469.23	12.24	100	RefSeq model	6975	chr1:214879215-214887190-	natural antisense	ENSRNOT00000021379	Ptpre	chr1:214887078-214919139+
chr1	214886889	214886986	MACS_peak_1725	469.23	97	XR_590525	LOC102551963	469.23	12.24	100	RefSeq model	6975	chr1:214879215-214887190-	natural antisense	NM_053767	Ptpre	chr1:214879099-214919141+
chr1	218505402	218506305	MACS_peak_1736	3100	903	XR_590522	Pwwp2b	3100	64.37	92.75	RefSeq model	4720	chr1:218503784-218524783+	exon sense-overlapping	NM_001108507	Pwwp2b	chr1:218506152-218524788+
chr1	220908847	220908971	MACS_peak_1779	3100	124	XR_595804	LOC498555	3100	55.69	92.75	RefSeq model	438	chr1:220908593-220910874+	intergenic
chr1	220909648	220909697	MACS_peak_1780	486.17	49	XR_595804	LOC498555	486.17	7.36	100	RefSeq model	438	chr1:220908593-220910874+	intergenic
chr1	220910761	220910874	MACS_peak_1781	2061.65	113	XR_595804	LOC498555	2061.65	16.83	99.41	RefSeq model	438	chr1:220908593-220910874+	intergenic
chr1	220991782	220991881	MACS_peak_1786	1080.79	99	XR_590521	Chid1	1080.79	34.74	100	RefSeq model	2044	chr1:220961380-220991881-	exon sense-overlapping	ENSRNOT00000044390	Chid1	chr1:220956823-220991829-
chr1	220991782	220991881	MACS_peak_1786	1080.79	99	XR_590521	Chid1	1080.79	34.74	100	RefSeq model	2044	chr1:220961380-220991881-	exon sense-overlapping	NM_001047854	Chid1	chr1:220956741-220991807-
chr1	221133515	221133635	MACS_peak_1797	3100	120	XR_350831	Phrf1	3100	148.79	92.75	RefSeq model	5164	chr1:221133516-221166443+	exon sense-overlapping	ENSRNOT00000023376	Phrf1	chr1:221147883-221166439+
chr1	221133515	221133635	MACS_peak_1797	3100	120	XR_350831	Phrf1	3100	148.79	92.75	RefSeq model	5164	chr1:221133516-221166443+	exon sense-overlapping	ENSRNOT00000051755	Phrf1	chr1:221133586-221166439+
chr1	221133515	221133635	MACS_peak_1797	3100	120	XR_350831	Phrf1	3100	148.79	92.75	RefSeq model	5164	chr1:221133516-221166443+	exon sense-overlapping	NM_139093	Phrf1	chr1:221133586-221166439+
chr1	221234412	221235173	MACS_peak_1801	1427.66	761	NR_045202	Tmem80	1427.66	23.67	100	RefSeq	2288	chr1:221234413-221243406+	natural antisense	NM_031801	Deaf1	chr1:221201335-221234579-
chr1	221345636	221345760	MACS_peak_1813	3100	124	XR_595804	LOC498555	3100	86.59	92.75	RefSeq model	438	chr1:221345382-221347663+	exon sense-overlapping	ENSRNOT00000057030	LOC100911575	chr1:221345638-221347627+
chr1	221347550	221347663	MACS_peak_1815	2274.96	113	XR_595804	LOC498555	2274.96	14.31	97.89	RefSeq model	438	chr1:221345382-221347663+	exon sense-overlapping	ENSRNOT00000057030	LOC100911575	chr1:221345638-221347627+
chr1	221428571	221428670	MACS_peak_1820	3100	99	XR_590521	Chid1	3100	66.73	92.75	RefSeq model	2044	chr1:221398169-221428670-	exon sense-overlapping	ENSRNOT00000026390	LOC100911881	chr1:221393662-221421732-
chr1	221428571	221428670	MACS_peak_1820	3100	99	XR_590521	Chid1	3100	66.73	92.75	RefSeq model	2044	chr1:221398169-221428670-	exon sense-overlapping	NM_001047854	Chid1	chr1:221393530-221428596-
chr1	225316535	225316700	MACS_peak_1876	226.04	165	XR_590543	Tpcn2	226.04	16.43	100	RefSeq model	2299	chr1:225287138-225316700-	exon sense-overlapping	ENSRNOT00000017914	Tpcn2	chr1:225292406-225316612-
chr1	225316535	225316700	MACS_peak_1876	226.04	165	XR_590543	Tpcn2	226.04	16.43	100	RefSeq model	2299	chr1:225287138-225316700-	exon sense-overlapping	NM_001107566	Tpcn2	chr1:225286482-225316676-
chr1	226730592	226730867	MACS_peak_1926	82.71	275	XR_145784	RGD1563323	82.71	8.41	100	RefSeq model	2377	chr1:226730593-226815874-	exon sense-overlapping	ENSRNOT00000036769	RGD1563323	chr1:226730593-226778314-
chr1	227433207	227433385	MACS_peak_1961	3100	178	XR_599138	LOC102554709	3100	113.89	92.75	RefSeq model	1504	chr1:227433208-227446698+	natural antisense	ENSRNOT00000027632	Pacs1	chr1:227445874-227574749-
chr1	227433207	227433385	MACS_peak_1961	3100	178	XR_599138	LOC102554709	3100	113.89	92.75	RefSeq model	1504	chr1:227433208-227446698+	natural antisense	NM_134406	Pacs1	chr1:227445872-227574749-
chr1	227765418	227765618	MACS_peak_1972	3100	200	ENSRNOT00000071617	AABR06009537.3	3100	97.31	92.75	Ensembl	258	chr1:227765419-227765831-	intronic antisense	ENSRNOT00000072516	AABR06009537.5	chr1:227749934-227768383+
chr1	228420253	228421083	MACS_peak_2002	596.81	830	XR_145790	Sac3d1	596.81	21.85	100	RefSeq model	1586	chr1:228418537-228421158-	exon sense-overlapping	ENSRNOT00000028509	Sac3d1	chr1:228418634-228420960-
chr1	228420253	228421083	MACS_peak_2002	596.81	830	XR_145790	Sac3d1	596.81	21.85	100	RefSeq model	1586	chr1:228418537-228421158-	natural antisense	NM_031759	Naaladl1	chr1:228405386-228418549+
chr1	229615971	229616367	MACS_peak_2050	687.42	396	XR_590545	RGD1308106	687.42	24.29	100	RefSeq model	1531	chr1:229595470-229616367-	exon sense-overlapping	NM_001134575	RGD1308106	chr1:229594278-229616177-
chr1	231859928	231860762	MACS_peak_2056	2188.66	834	XR_590584	LOC100912041	2188.66	36.17	98.88	RefSeq model	2014	chr1:231858582-231862048+	bidirectional	ENSRNOT00000025196	Slc3a2	chr1:231843827-231858251-
chr1	232029458	232029692	MACS_peak_2070	71.99	234	XR_343402	LOC102551607	71.99	8.25	100	RefSeq model	762	chr1:232028849-232030049-	intronic antisense	NM_001107576	Ints5	chr1:232029232-232034010+
chr1	234180651	234180695	MACS_peak_2133	3100	44	NR_102352	LOC100910973	3100	43.81	92.75	RefSeq	779	chr1:234177787-234180695-	intergenic
chr1	234353953	234354244	MACS_peak_2137	193.07	291	XR_590598	LOC103690088	193.07	11.87	100	RefSeq model	691	chr1:234353793-234357232+	intergenic
chr1	234871128	234871419	MACS_peak_2144	254.68	291	XR_590598	LOC103690088	254.68	11.55	100	RefSeq model	691	chr1:234870968-234873314+	exon sense-overlapping	ENSRNOT00000032937	LOC100911469	chr1:234871932-234881646+
chr1	234871128	234871419	MACS_peak_2144	254.68	291	XR_590598	LOC103690088	254.68	11.55	100	RefSeq model	691	chr1:234870968-234873314+	intron sense-overlapping	ENSRNOT00000028483	AABR06009795.1	chr1:234713787-234964230+
chr1	241728388	241728710	MACS_peak_2171	684.66	322	XR_599174	Trpm6	684.66	18.08	100	RefSeq model	6159	chr1:241593888-241728710-	exon sense-overlapping	ENSRNOT00000017892	Trpm6	chr1:241579363-241696522-
chr1	243128321	243128625	MACS_peak_2181	3100	304	ENSRNOT00000075720	AABR06010097.1	3100	38.99	92.75	Ensembl	561	chr1:243128293-243128860+	natural antisense	ENSRNOT00000014800	Vps13a	chr1:242966101-243128666-
chr1	243128321	243128625	MACS_peak_2181	3100	304	ENSRNOT00000075720	AABR06010097.1	3100	38.99	92.75	Ensembl	561	chr1:243128293-243128860+	natural antisense	NM_001100975	Vps13a	chr1:242670357-243128666-
chr1	252760924	252761017	MACS_peak_2235	3151.79	93	XR_589407	RGD1308750	3151.79	48.26	88.06	RefSeq model	2097	chr1:252723156-252761017-	exon sense-overlapping	NM_001025036	Pum3	chr1:252723156-252763780-
chr1	254195108	254195350	MACS_peak_2239	910.74	242	XR_590643	LOC102546345	910.74	23.5	100	RefSeq model	2306	chr1:254176296-254195350-	bidirectional	NM_013032	Slc1a1	chr1:254195480-254274919+
chr1	266400746	266401215	MACS_peak_2337	1589.35	469	XR_590693	LOC103691358	1589.35	33.96	100	RefSeq model	1541	chr1:266399866-266461905-	intergenic
chr1	266461714	266461905	MACS_peak_2338	2676.33	191	XR_590693	LOC103691358	2676.33	53.37	94.34	RefSeq model	1541	chr1:266399866-266461905-	intergenic
chr1	266978944	266979413	MACS_peak_2346	1532.24	469	XR_590693	LOC103691358	1532.24	32.96	100	RefSeq model	1541	chr1:266978064-267040035-	intergenic
chr1	267039844	267040035	MACS_peak_2347	3100	191	XR_590693	LOC103691358	3100	57.95	92.75	RefSeq model	1541	chr1:266978064-267040035-	intergenic
chr1	270714996	270715437	MACS_peak_2388	379.62	441	XR_343543	LOC102546432	379.62	20.83	100	RefSeq model	2648	chr1:270714997-270725354+	bidirectional	NM_012571	Got1	chr1:270691424-270714958-
chr1	273764119	273764244	MACS_peak_2451	1876.58	125	XR_597843	LOC100910912	1876.58	31.52	100	RefSeq model	1397	chr1:273764120-273777905+	exon sense-overlapping	NM_001013072	Sfxn2	chr1:273764160-273776425+
chr1	275104612	275104940	MACS_peak_2484	1431.84	328	XR_590713	LOC100912218	1431.84	35.92	100	RefSeq model	4329	chr1:275081232-275105185-	exon sense-overlapping	ENSRNOT00000075143	Itprip	chr1:275081253-275104775-
chr1	278703735	278704063	MACS_peak_2490	1863.57	328	XR_590713	LOC100912218	1863.57	42.29	100	RefSeq model	4329	chr1:278680355-278704308-	exon sense-overlapping	ENSRNOT00000075570	Itprip	chr1:278680356-278703898-
chr1	281269194	281269608	MACS_peak_2499	3100	414	XR_599271	LOC103695063	3100	56.69	92.75	RefSeq model	1033	chr1:281261093-281269608-	intronic antisense	NM_001164103	Add3	chr1:281267469-281375203+
chr1	281269194	281269608	MACS_peak_2499	3100	414	XR_599271	LOC103695063	3100	56.69	92.75	RefSeq model	1033	chr1:281261093-281269608-	intronic antisense	NM_031552	Add3	chr1:281267469-281375203+
chr1	281715744	281716143	MACS_peak_2506	1180.89	399	ENSRNOT00000073153	LOC100361933	1180.89	11.25	100	Ensembl	399	chr1:281715745-281716143+	intergenic
chr1	282038170	282038387	MACS_peak_2508	3100	217	XR_351142	Pdcd4	3100	51.11	92.75	RefSeq model	1879	chr1:282038171-282061735+	exon sense-overlapping	ENSRNOT00000020155	Pdcd4	chr1:282038264-282061732+
chr1	282038170	282038387	MACS_peak_2508	3100	217	XR_351142	Pdcd4	3100	51.11	92.75	RefSeq model	1879	chr1:282038171-282061735+	exon sense-overlapping	ENSRNOT00000059153	Pdcd4	chr1:282038264-282061732+
chr1	282038170	282038387	MACS_peak_2508	3100	217	XR_351142	Pdcd4	3100	51.11	92.75	RefSeq model	1879	chr1:282038171-282061735+	exon sense-overlapping	NM_022265	Pdcd4	chr1:282042186-282060931+
chr1	282076753	282077134	MACS_peak_2510	2066.5	381	XR_590729	LOC100910342	2066.5	40.83	99.48	RefSeq model	4761	chr1:282064043-282077134-	bidirectional	NM_001013155	Shoc2	chr1:282077211-282163542+
chr1	284852803	284853210	MACS_peak_2525	52.25	407	XR_343625	LOC102547224	52.25	4.95	100	RefSeq model	1843	chr1:284852804-284857544+	intergenic
chr1	285401004	285401425	MACS_peak_2534	281.99	421	XR_351187	LOC102550100	281.99	13.05	100	RefSeq model	2570	chr1:285398274-285401618-	intergenic
chr1	289508667	289509073	MACS_peak_2553	3100	406	XR_590772	LOC103691397	3100	61.64	92.75	RefSeq model	701	chr1:289508668-289525476+	bidirectional	NM_001047087	Eif3a	chr1:289478372-289508568-
chr10	16163	16287	MACS_peak_2561	3100	124	XR_594538	LOC103690118	3100	61.46	92.75	RefSeq model	1272	chr10:13113-24824-	intergenic
chr10	23956	24180	MACS_peak_2562	3100	224	XR_594538	LOC103690118	3100	61.46	92.75	RefSeq model	1272	chr10:13113-24824-	intergenic
chr10	575458	575474	MACS_peak_2568	763.04	16	XR_594540	LOC102552514	763.04	14.17	100	RefSeq model	744	chr10:575459-577929+	intergenic
chr10	3240963	3241342	MACS_peak_2587	3100	379	XR_146173	LOC100911627	3100	48.26	92.75	RefSeq model	2865	chr10:3230453-3241342-	intronic antisense	ENSRNOT00000044593	Rsl1d1	chr10:3214338-3256101+
chr10	3240963	3241342	MACS_peak_2587	3100	379	XR_146173	LOC100911627	3100	48.26	92.75	RefSeq model	2865	chr10:3230453-3241342-	intronic antisense	NM_001008876	Rsl1d1	chr10:3214338-3327889+
chr10	3365963	3366466	MACS_peak_2592	3100	503	XR_594545	Zc3h7a	3100	135.43	92.75	RefSeq model	3437	chr10:3365825-3403201+	exon sense-overlapping	NM_001108262	Zc3h7a	chr10:3366355-3405540+
chr10	3378022	3378292	MACS_peak_2593	3100	270	XR_597131	LOC103694286	3100	64.7	92.75	RefSeq model	772	chr10:3366473-3378383+	exon sense-overlapping	NM_001108262	Zc3h7a	chr10:3366355-3405540+
chr10	10349698	10349851	MACS_peak_2663	173.85	153	XR_594587	LOC102552171	173.85	11.07	100	RefSeq model	1452	chr10:10347151-10349851+	intergenic
chr10	11576176	11576300	MACS_peak_2686	142.05	124	XR_594538	LOC103690118	142.05	7.7	100	RefSeq model	1272	chr10:11573126-11585639-	exon sense-overlapping	NM_053347	Nde1	chr10:11539743-11576259-
chr10	12696297	12697117	MACS_peak_2701	3100	820	XR_338473	LOC100910623	3100	2484.53	92.75	RefSeq model	1885	chr10:12695992-12698440+	intergenic
chr10	14348351	14348831	MACS_peak_2768	344.83	480	ENSRNOT00000023626	AABR06063013.1	344.83	13.69	100	Ensembl	480	chr10:14348352-14348831-	intergenic
chr10	15131330	15131582	MACS_peak_2795	1554.47	252	ENSRNOT00000031538	LOC100365386	1554.47	15.71	100	Ensembl	318	chr10:15131261-15131582-	intergenic
chr10	15515963	15516263	MACS_peak_2810	377.74	300	XR_357451	Nprl3	377.74	17.37	100	RefSeq model	2276	chr10:15515964-15556475+	exon sense-overlapping	NM_001034936	Nprl3	chr10:15516050-15556475+
chr10	16710972	16711242	MACS_peak_2824	143.68	270	XR_146176	LOC100910596	143.68	8.72	100	RefSeq model	2155	chr10:16707022-16711242-	intergenic
chr10	24663051	24663340	MACS_peak_2869	78.97	289	XR_594646	LOC689229	78.97	6.68	100	RefSeq model	3342	chr10:24659999-24663340-	intergenic
chr10	25851796	25851967	MACS_peak_2875	61.65	171	ENSRNOT00000004399	AABR06063397.1	61.65	8.72	100	Ensembl	360	chr10:25851797-25852164+	intergenic
chr10	34098572	34098878	MACS_peak_2916	88.49	306	ENSRNOT00000073403	AABR06063715.1	88.49	7.14	100	Ensembl	324	chr10:34098573-34098900+	intergenic
chr10	34763730	34764037	MACS_peak_2924	81.65	307	XR_338594	LOC102553843	81.65	6.76	100	RefSeq model	2291	chr10:34763731-34766405+	bidirectional	NM_001017473	Rmnd5b	chr10:34752523-34763465-
chr10	36857096	36857403	MACS_peak_2966	76.82	307	XR_338594	LOC102553843	76.82	6.52	100	RefSeq model	2291	chr10:36857097-36859771+	bidirectional	NM_001017473	Rmnd5b	chr10:36845889-36856831-
chr10	36982465	36983245	MACS_peak_2971	313.19	780	XR_594659	Sec24a	313.19	11.71	100	RefSeq model	6403	chr10:36912992-36984393-	exon sense-overlapping	NM_001105780	Sec24a	chr10:36913611-36988825-
chr10	37085570	37085898	MACS_peak_2975	3100	328	XR_594681	LOC100910970	3100	67.05	92.75	RefSeq model	1056	chr10:37085571-37092999+	bidirectional	NM_001106998	Jade2	chr10:37043431-37084794-
chr10	37231504	37231804	MACS_peak_2979	213.41	300	XR_597993	LOC103694901	213.41	13.05	100	RefSeq model	2274	chr10:37231505-37315393+	exon sense-overlapping	ENSRNOT00000059040	Cdkl3	chr10:37231600-37315393+
chr10	37231504	37231804	MACS_peak_2979	213.41	300	XR_597993	LOC103694901	213.41	13.05	100	RefSeq model	2274	chr10:37231505-37315393+	exon sense-overlapping	NM_021772	Cdkl3	chr10:37231600-37256715+
chr10	38974599	38975039	MACS_peak_3004	237.28	440	XR_338611	LOC102550895	237.28	14.48	100	RefSeq model	3890	chr10:38904486-38975322-	intergenic
chr10	39648069	39648348	MACS_peak_3010	727.87	279	XR_594661	Rapgef6	727.87	26.02	100	RefSeq model	7857	chr10:39648070-39808482+	exon sense-overlapping	NM_001107003	Rapgef6	chr10:39648119-39812677+
chr10	40095039	40095751	MACS_peak_3020	2261.33	712	XR_594056	LOC100360491	2261.33	10.5	97.86	RefSeq model	724	chr10:40095040-40095751+	intronic antisense	ENSRNOT00000014464	Anxa6	chr10:40092956-40129924-
chr10	40095039	40095751	MACS_peak_3020	2261.33	712	XR_594056	LOC100360491	2261.33	10.5	97.86	RefSeq model	724	chr10:40095040-40095751+	intronic antisense	NM_024156	Anxa6	chr10:40092956-40148290-
chr10	40220904	40221384	MACS_peak_3024	3100	480	NR_038098	Ybx1-ps3	3100	31.36	92.75	RefSeq	1541	chr10:40219866-40221384-	exon sense-overlapping	ENSRNOT00000050213	Ybx1-ps3	chr10:40219875-40221373-
chr10	40220904	40221384	MACS_peak_3024	3100	480	NR_038098	Ybx1-ps3	3100	31.36	92.75	RefSeq	1541	chr10:40219866-40221384-	exon sense-overlapping	NM_031563	Ybx1	chr10:40219866-40221373-
chr10	42738065	42738167	MACS_peak_3042	2373.23	102	XR_594714	Fam114a2	2373.23	33.29	96.4	RefSeq model	2472	chr10:42701557-42738167-	exon sense-overlapping	ENSRNOT00000058619	Fam114a2	chr10:42702545-42733587-
chr10	43022757	43023045	MACS_peak_3047	3100	288	XR_357619	LOC102553452	3100	41.5	92.75	RefSeq model	1174	chr10:43010288-43023045-	bidirectional	ENSRNOT00000003473	Sap30l	chr10:43023625-43030967+
chr10	44846720	44847074	MACS_peak_3071	3100	354	XR_594721	LOC103693338	3100	75.06	92.75	RefSeq model	1380	chr10:44836396-44847074-	bidirectional	NM_001100674	Map2k3	chr10:44847144-44868478+
chr10	45577508	45577882	MACS_peak_3087	3100	374	ENSRNOT00000038803	AABR06064069.1	3100	38.46	92.75	Ensembl	900	chr10:45577509-45578412+	intergenic
chr10	46955485	46955839	MACS_peak_3125	3100	354	XR_594721	LOC103693338	3100	72.86	92.75	RefSeq model	1380	chr10:46945161-46955839-	bidirectional	NM_001100674	Map2k3	chr10:46955909-46977243+
chr10	47557336	47557634	MACS_peak_3130	162.57	298	XR_594732	LOC100911746	162.57	13.05	100	RefSeq model	5268	chr10:47556807-47569772+	exon sense-overlapping	NM_001105786	B9d1	chr10:47557513-47565110+
chr10	47557336	47557634	MACS_peak_3130	162.57	298	XR_594732	LOC100911746	162.57	13.05	100	RefSeq model	5268	chr10:47556807-47569772+	natural antisense	ENSRNOT00000003493	Epn2	chr10:47567991-47646897-
chr10	47557336	47557634	MACS_peak_3130	162.57	298	XR_594732	LOC100911746	162.57	13.05	100	RefSeq model	5268	chr10:47556807-47569772+	natural antisense	NM_001033914	Epn2	chr10:47567990-47646897-
chr10	47557336	47557634	MACS_peak_3130	162.57	298	XR_594732	LOC100911746	162.57	13.05	100	RefSeq model	5268	chr10:47556807-47569772+	natural antisense	NM_001305628	Epn2	chr10:47567990-47646897-
chr10	47557336	47557634	MACS_peak_3130	162.57	298	XR_594732	LOC100911746	162.57	13.05	100	RefSeq model	5268	chr10:47556807-47569772+	natural antisense	NM_021852	Epn2	chr10:47567990-47597711-
chr10	48710071	48710631	MACS_peak_3165	3100	560	XR_357664	LOC102552369	3100	91.48	92.75	RefSeq model	1279	chr10:48709652-48712409+	intron sense-overlapping	ENSRNOT00000072548	AABR06064171.1	chr10:48673948-48780459+
chr10	54213975	54214232	MACS_peak_3198	65.21	257	XR_146185	LOC100911946	65.21	7.94	100	RefSeq model	817	chr10:54213976-54215457+	bidirectional	NM_001126303	Usp43	chr10:54153291-54213556-
chr10	55285582	55286445	MACS_peak_3217	537.98	863	XR_594717	Arhgef15	537.98	16.69	100	RefSeq model	2749	chr10:55277816-55286445-	exon sense-overlapping	NM_001105789	Arhgef15	chr10:55274616-55287136-
chr10	55448629	55448942	MACS_peak_3234	3104.4	313	XR_594749	LOC103693354	3104.4	50.7	95	RefSeq model	1251	chr10:55448630-55450250-	natural antisense	NM_001105792	Hes7	chr10:55450224-55452747+
chr10	56381143	56381308	MACS_peak_3269	248.79	165	XR_357666	Dlg4	248.79	14.86	100	RefSeq model	5383	chr10:56370749-56400662+	exon sense-overlapping	NM_019621	Dlg4	chr10:56372666-56398720+
chr10	57207709	57207952	MACS_peak_3301	1842.01	243	XR_594720	Rabep1	1842.01	29.63	100	RefSeq model	2611	chr10:57207710-57323535+	exon sense-overlapping	NM_019124	Rabep1	chr10:57207873-57324847+
chr10	58512114	58512260	MACS_peak_3317	139.01	146	XR_594773	RGD1304728	139.01	9.27	100	RefSeq model	4646	chr10:58468359-58517130-	exon sense-overlapping	ENSRNOT00000018808	RGD1304728	chr10:58469915-58512207-
chr10	58512114	58512260	MACS_peak_3317	139.01	146	XR_594773	RGD1304728	139.01	9.27	100	RefSeq model	4646	chr10:58468359-58517130-	exon sense-overlapping	ENSRNOT00000042269	RGD1304728	chr10:58505496-58512207-
chr10	58516865	58517130	MACS_peak_3318	3100	265	XR_594773	RGD1304728	3100	43.51	92.75	RefSeq model	4646	chr10:58468359-58517130-	exon sense-overlapping	ENSRNOT00000018808	RGD1304728	chr10:58469915-58512207-
chr10	58516865	58517130	MACS_peak_3318	3100	265	XR_594773	RGD1304728	3100	43.51	92.75	RefSeq model	4646	chr10:58468359-58517130-	exon sense-overlapping	ENSRNOT00000042269	RGD1304728	chr10:58505496-58512207-
chr10	61348577	61348856	MACS_peak_3357	473.12	279	XR_357715	Mettl16	473.12	16.82	100	RefSeq model	2886	chr10:61348578-61394456+	exon sense-overlapping	ENSRNOT00000056415	Mettl16	chr10:61348499-61393511+
chr10	61348577	61348856	MACS_peak_3357	473.12	279	XR_357715	Mettl16	473.12	16.82	100	RefSeq model	2886	chr10:61348578-61394456+	exon sense-overlapping	ENSRNOT00000056416	Mettl16	chr10:61348499-61393511+
chr10	61913742	61914000	MACS_peak_3376	221.19	258	ENSRNOT00000041305	AABR06064587.1	221.19	10.3	100	Ensembl	288	chr10:61913711-61914000-	intronic antisense	NM_001105810	Smyd4	chr10:61904769-61951108+
chr10	63672373	63672708	MACS_peak_3401	3100	335	XR_594815	LOC103693391	3100	87.41	92.75	RefSeq model	1218	chr10:63670109-63672708-	bidirectional	NM_001105813	Vps53	chr10:63672733-63790222+
chr10	63676940	63677405	MACS_peak_3402	3100	465	XR_594816	LOC100360781	3100	63.79	92.75	RefSeq model	475	chr10:63676941-63677405-	exon sense-overlapping	ENSRNOT00000046519	Rpl37	chr10:63676980-63677273-
chr10	63676940	63677405	MACS_peak_3402	3100	465	XR_594816	LOC100360781	3100	63.79	92.75	RefSeq model	475	chr10:63676941-63677405-	intronic antisense	NM_001105813	Vps53	chr10:63672733-63790222+
chr10	64591180	64591405	MACS_peak_3427	567.15	225	XR_338741	LOC102550168	567.15	23.5	100	RefSeq model	519	chr10:64591181-64591895+	intergenic
chr10	65415853	65416026	MACS_peak_3441	922.1	173	XR_349480	LOC102556770	922.1	25.79	100	RefSeq model	318	chr10:65415854-65416477+	exon sense-overlapping	ENSRNOT00000016897	Lgals5	chr10:65415911-65419244+
chr10	65415853	65416026	MACS_peak_3441	922.1	173	XR_349480	LOC102556770	922.1	25.79	100	RefSeq model	318	chr10:65415854-65416477+	exon sense-overlapping	NM_012976	Lgals5	chr10:65415954-65419232+
chr10	65415853	65416026	MACS_peak_3441	922.1	173	XR_349480	LOC102556770	922.1	25.79	100	RefSeq model	318	chr10:65415854-65416477+	intronic antisense	NM_012611	Nos2	chr10:65335228-65456957-
chr10	67418641	67418864	MACS_peak_3492	1264.01	223	XR_357758	Zfp207	1264.01	16.32	100	RefSeq model	5121	chr10:67418642-67440271+	exon sense-overlapping	NM_001039020	Zfp207	chr10:67418703-67430465+
chr10	67418641	67418864	MACS_peak_3492	1264.01	223	XR_357758	Zfp207	1264.01	16.32	100	RefSeq model	5121	chr10:67418642-67440271+	intron sense-overlapping	NM_001012010	Rnf135	chr10:67189251-67614579+
chr10	70072094	70073065	MACS_peak_3517	160.44	971	XR_594835	Slfn4	160.44	11.45	100	RefSeq model	1854	chr10:70072095-70076883+	intergenic
chr10	70143546	70143936	MACS_peak_3518	2954.98	390	XR_338756	LOC100912181	2954.98	56.51	92.71	RefSeq model	3000	chr10:70143547-70146640+	natural antisense	NM_053921	Pex12	chr10:70146618-70150248-
chr10	70435591	70436144	MACS_peak_3530	3100	553	XR_594839	LOC103693406	3100	66.74	92.75	RefSeq model	1865	chr10:70423916-70436144+	intronic antisense	NM_001004202	Ccl6	chr10:70431594-70436226-
chr10	70502453	70502620	MACS_peak_3531	560.86	167	ENSRNOT00000076677	Rn50_10_0706.2	560.86	19.05	100	Ensembl	639	chr10:70501842-70502620+	natural antisense	NM_013025	Ccl3	chr10:70501119-70502669-
chr10	71024919	71025309	MACS_peak_3537	3100	390	XR_338756	LOC100912181	3100	62.05	92.75	RefSeq model	3000	chr10:71024920-71028013+	intron sense-overlapping	ENSRNOT00000000259	Synrg	chr10:70890012-71271499+
chr10	71024919	71025309	MACS_peak_3537	3100	390	XR_338756	LOC100912181	3100	62.05	92.75	RefSeq model	3000	chr10:71024920-71028013+	intron sense-overlapping	ENSRNOT00000055908	Synrg	chr10:70890012-71271499+
chr10	71024919	71025309	MACS_peak_3537	3100	390	XR_338756	LOC100912181	3100	62.05	92.75	RefSeq model	3000	chr10:71024920-71028013+	intron sense-overlapping	ENSRNOT00000076310	Synrg	chr10:70889964-71231288+
chr10	71024919	71025309	MACS_peak_3537	3100	390	XR_338756	LOC100912181	3100	62.05	92.75	RefSeq model	3000	chr10:71024920-71028013+	intron sense-overlapping	NM_053419	Synrg	chr10:70890012-71271499+
chr10	71024919	71025309	MACS_peak_3537	3100	390	XR_338756	LOC100912181	3100	62.05	92.75	RefSeq model	3000	chr10:71024920-71028013+	natural antisense	NM_053921	Pex12	chr10:71027991-71031621-
chr10	74952744	74952856	MACS_peak_3590	86.17	112	XR_357798	Mks1	86.17	5.89	100	RefSeq model	2607	chr10:74941813-74952856-	exon sense-overlapping	NM_001034917	Mks1	chr10:74942157-74952824-
chr10	74952744	74952856	MACS_peak_3590	86.17	112	XR_357798	Mks1	86.17	5.89	100	RefSeq model	2607	chr10:74941813-74952856-	natural antisense	NM_001107037	Epx	chr10:74930864-74941948+
chr10	75664108	75664533	MACS_peak_3606	894.49	425	XR_594795	Trim37	894.49	27.04	100	RefSeq model	3595	chr10:75532032-75664533-	exon sense-overlapping	ENSRNOT00000008298	Trim37	chr10:75532170-75677779-
chr10	75664108	75664533	MACS_peak_3606	894.49	425	XR_594795	Trim37	894.49	27.04	100	RefSeq model	3595	chr10:75532032-75664533-	exon sense-overlapping	NM_001108288	Trim37	chr10:75532027-75664491-
chr10	75664108	75664533	MACS_peak_3606	894.49	425	XR_594795	Trim37	894.49	27.04	100	RefSeq model	3595	chr10:75532032-75664533-	intronic antisense	NM_198773	Ppm1e	chr10:75421043-75552393+
chr10	77414791	77415247	MACS_peak_3624	65.13	456	XR_594853	LOC103693415	65.13	11.18	100	RefSeq model	3033	chr10:77414287-77439711+	intergenic
chr10	78838501	78839009	MACS_peak_3637	3100	508	XR_594860	LOC100363469	3100	43.44	92.75	RefSeq model	508	chr10:78838502-78839009-	exon sense-overlapping	ENSRNOT00000043005	LOC100363469	chr10:78838574-78838975-
chr10	80795423	80796745	MACS_peak_3638	3100	1322	XR_146195	LOC100911361	3100	53.7	92.75	RefSeq model	1486	chr10:80795006-80796745+	exon sense-overlapping	ENSRNOT00000035567	Hnrnpa3	chr10:80795019-80796402+
chr10	80795423	80796745	MACS_peak_3638	3100	1322	XR_146195	LOC100911361	3100	53.7	92.75	RefSeq model	1486	chr10:80795006-80796745+	intron sense-overlapping	ENSRNOT00000003553	Ca10	chr10:80633889-81131156+
chr10	80795423	80796745	MACS_peak_3638	3100	1322	XR_146195	LOC100911361	3100	53.7	92.75	RefSeq model	1486	chr10:80795006-80796745+	intron sense-overlapping	ENSRNOT00000073315	Ca10	chr10:80633889-80862583+
chr10	80795423	80796745	MACS_peak_3638	3100	1322	XR_146195	LOC100911361	3100	53.7	92.75	RefSeq model	1486	chr10:80795006-80796745+	intron sense-overlapping	ENSRNOT00000075163	Ca10	chr10:80633889-81150503+
chr10	82698530	82698751	MACS_peak_3665	3100	221	XR_594869	LOC102546327	3100	91.33	92.75	RefSeq model	933	chr10:82698531-82711006+	bidirectional	ENSRNOT00000005644	Itga3	chr10:82668830-82697897-
chr10	82698530	82698751	MACS_peak_3665	3100	221	XR_594869	LOC102546327	3100	91.33	92.75	RefSeq model	933	chr10:82698531-82711006+	bidirectional	ENSRNOT00000035894	Itga3	chr10:82667994-82697897-
chr10	82964578	82965000	MACS_peak_3670	2213.56	422	XR_357841	LOC102546674	2213.56	24.62	98.13	RefSeq model	9432	chr10:82960441-82971123-	intronic antisense	NM_001109039	Fam117a	chr10:82964187-83008064+
chr10	83475465	83475853	MACS_peak_3679	105.56	388	XR_594875	LOC103693426	105.56	13.05	100	RefSeq model	3358	chr10:83472645-83481036+	intergenic
chr10	84673011	84673081	MACS_peak_3702	214.8	70	XR_338839	LOC102547955	214.8	6.45	100	RefSeq model	1991	chr10:84672193-84694918+	intronic antisense	NM_001107045	Sp2	chr10:84682783-84711848-
chr10	84706484	84706994	MACS_peak_3705	630.53	510	XR_594877	LOC102547278	630.53	26.41	100	RefSeq model	1713	chr10:84706485-84712079+	natural antisense	NM_001107045	Sp2	chr10:84682783-84711848-
chr10	84776819	84777005	MACS_peak_3709	184.26	186	XR_357857	Osbpl7	184.26	14.38	100	RefSeq model	2653	chr10:84776820-84793301+	exon sense-overlapping	NM_001107044	Osbpl7	chr10:84776869-84794423+
chr10	88327413	88327698	MACS_peak_3805	3100	285	XR_594788	Dnajc7	3100	469.56	92.75	RefSeq model	1553	chr10:88293747-88328071-	exon sense-overlapping	NM_213625	Dnajc7	chr10:88291789-88327490-
chr10	88882804	88883442	MACS_peak_3833	1155.31	638	XR_357859	Plekhh3	1155.31	28.92	100	RefSeq model	2747	chr10:88875252-88883442-	exon sense-overlapping	NM_001037202	Plekhh3	chr10:88874966-88883381-
chr10	90308856	90309151	MACS_peak_3881	3100	295	ENSRNOT00000044151	AABR06065629.1	3100	74.91	92.75	Ensembl	364	chr10:90308857-90309221-	intergenic
chr10	91457405	91457608	MACS_peak_3910	100.28	203	XR_594900	LOC102548642	100.28	7.94	100	RefSeq model	602	chr10:91457406-91461210+	natural antisense	NM_001135833	Lyzl6	chr10:91461089-91465885-
chr10	95437716	95438019	MACS_peak_3970	347.05	303	ENSRNOT00000004151	AABR06065841.1	347.05	11.55	100	Ensembl	429	chr10:95437589-95438019+	intergenic
chr10	96387884	96388079	MACS_peak_3979	3061.21	195	XR_594903	Cep112	3061.21	52.11	92.85	RefSeq model	2063	chr10:96387885-96545462+	exon sense-overlapping	ENSRNOT00000037067	Cep112	chr10:96387919-96868508+
chr10	96387884	96388079	MACS_peak_3979	3061.21	195	XR_594903	Cep112	3061.21	52.11	92.85	RefSeq model	2063	chr10:96387885-96545462+	exon sense-overlapping	NM_001105849	Cep112	chr10:96387919-96868508+
chr10	97654751	97655094	MACS_peak_3990	2640.97	343	XR_146202	LOC100912202	2640.97	50.45	94.47	RefSeq model	2175	chr10:97651662-97655212-	bidirectional	NM_013181	Prkar1a	chr10:97655261-97671804+
chr10	101847129	101847633	MACS_peak_4006	3100	504	XR_594905	Cog1	3100	63.9	92.75	RefSeq model	3728	chr10:101847050-101860117+	exon sense-overlapping	NM_001107062	Cog1	chr10:101847319-101860117+
chr10	101847129	101847633	MACS_peak_4006	3100	504	XR_594905	Cog1	3100	63.9	92.75	RefSeq model	3728	chr10:101847050-101860117+	natural antisense	NM_001034958	Fam104a	chr10:101859026-101879775-
chr10	103647312	103647394	MACS_peak_4037	3100	82	XR_338964	LOC102552044	3100	55.18	92.75	RefSeq model	922	chr10:103629500-103647394-	intronic antisense	NM_001109585	Trim47	chr10:103626183-103630654+
chr10	103926566	103926776	MACS_peak_4057	266.04	210	XR_594906	Tsen54	266.04	13.91	100	RefSeq model	2975	chr10:103919097-103927594-	exon sense-overlapping	NM_001109576	Tsen54	chr10:103919097-103926681-
chr10	103927406	103927594	MACS_peak_4058	3100	188	XR_594906	Tsen54	3100	74.36	92.75	RefSeq model	2975	chr10:103919097-103927594-	exon sense-overlapping	NM_001109576	Tsen54	chr10:103919097-103926681-
chr10	105309079	105309219	MACS_peak_4107	99.85	140	XR_338969	LOC100912247	99.85	8.17	100	RefSeq model	767	chr10:105308590-105312837+	intergenic
chr10	105430270	105430581	MACS_peak_4111	1624.41	311	XR_358018	Mxra7	1624.41	22.01	100	RefSeq model	1808	chr10:105408462-105430581-	exon sense-overlapping	ENSRNOT00000066137	Mxra7	chr10:105412583-105430525-
chr10	105430270	105430581	MACS_peak_4111	1624.41	311	XR_358018	Mxra7	1624.41	22.01	100	RefSeq model	1808	chr10:105408462-105430581-	exon sense-overlapping	ENSRNOT00000074286	Mxra7	chr10:105406417-105430525-
chr10	105674172	105674555	MACS_peak_4113	3100	383	XR_146205	LOC100912002	3100	25.92	92.75	RefSeq model	552	chr10:105674173-105676324+	intergenic
chr10	106423098	106423646	MACS_peak_4127	111.1	548	XR_358013	Tmc8	111.1	13.2	100	RefSeq model	2844	chr10:106423099-106432688+	exon sense-overlapping	NM_001126301	Tmc8	chr10:106423154-106433653+
chr10	107650052	107650456	MACS_peak_4150	62.99	404	XR_358044	LOC100912558	62.99	6.37	100	RefSeq model	448	chr10:107649862-107650456-	intergenic
chr10	107808988	107809392	MACS_peak_4154	508.44	404	XR_358044	LOC100912558	508.44	15.41	100	RefSeq model	448	chr10:107808798-107809392-	exon sense-overlapping	ENSRNOT00000075440	Cbx4	chr10:107803835-107809057-
chr10	107808988	107809392	MACS_peak_4154	508.44	404	XR_358044	LOC100912558	508.44	15.41	100	RefSeq model	448	chr10:107808798-107809392-	intronic antisense	NM_001134688	Ccdc40	chr10:107673826-108005242+
chr10	108865603	108865794	MACS_peak_4172	51.28	191	XR_594952	Cep131	51.28	6.21	100	RefSeq model	4168	chr10:108841412-108865794-	exon sense-overlapping	NM_001108310	Cep131	chr10:108841399-108865764-
chr10	108970520	108971342	MACS_peak_4179	790.26	822	XR_594960	LOC100912167	790.26	14.69	100	RefSeq model	1951	chr10:108969287-108971342-	intergenic
chr10	109769550	109769945	MACS_peak_4220	3100	395	XR_594964	Csnk1d	3100	156.41	92.75	RefSeq model	1816	chr10:109735314-109769945-	exon sense-overlapping	ENSRNOT00000015178	Csnk1d	chr10:109736328-109769940-
chr10	109769550	109769945	MACS_peak_4220	3100	395	XR_594964	Csnk1d	3100	156.41	92.75	RefSeq model	1816	chr10:109735314-109769945-	exon sense-overlapping	NM_139060	Csnk1d	chr10:109738952-109769940-
chr10	109769550	109769945	MACS_peak_4220	3100	395	XR_594964	Csnk1d	3100	156.41	92.75	RefSeq model	1816	chr10:109735314-109769945-	intron sense-overlapping	ENSRNOT00000054932	Sectm1b	chr10:109678029-109846748-
chr10	109769550	109769945	MACS_peak_4220	3100	395	XR_594964	Csnk1d	3100	156.41	92.75	RefSeq model	1816	chr10:109735314-109769945-	natural antisense	NM_030834	Slc16a3	chr10:109727315-109735890+
chr11	17817021	17817253	MACS_peak_4256	193.26	232	XR_594969	LOC103693505	193.26	8.29	100	RefSeq model	434	chr11:17817022-17822027+	bidirectional	NM_019271	Hspa13	chr11:17802651-17816830-
chr11	19415624	19416269	MACS_peak_4263	136.99	645	XR_594981	LOC102546364	136.99	10.45	100	RefSeq model	4895	chr11:19413583-19659234+	intergenic
chr11	30989649	30989782	MACS_peak_4295	3100	133	XR_358122	Bach1	3100	137.71	92.75	RefSeq model	2570	chr11:30989650-31021805+	exon sense-overlapping	ENSRNOT00000002151	Bach1	chr11:30989417-31023028+
chr11	30989649	30989782	MACS_peak_4295	3100	133	XR_358122	Bach1	3100	137.71	92.75	RefSeq model	2570	chr11:30989650-31021805+	exon sense-overlapping	NM_001107113	Bach1	chr11:30989696-31023028+
chr11	31132574	31132668	MACS_peak_4297	1885.07	94	XR_339066	LOC102555302	1885.07	27.51	100	RefSeq model	877	chr11:31129578-31132668-	intergenic
chr11	35415332	35415480	MACS_peak_4322	3100	148	XR_358129	Son	3100	69.69	92.75	RefSeq model	10521	chr11:35415333-35445595+	exon sense-overlapping	NM_001170327	Son	chr11:35415351-35446501+
chr11	35415332	35415480	MACS_peak_4322	3100	148	XR_358129	Son	3100	69.69	92.75	RefSeq model	10521	chr11:35415333-35445595+	exon sense-overlapping	NM_001170328	Son	chr11:35415351-35432494+
chr11	35497928	35497995	MACS_peak_4323	128.84	67	XR_345589	LOC102555727	128.84	14.07	100	RefSeq model	1204	chr11:35457138-35497995-	bidirectional	NM_001136096	Itsn1	chr11:35498917-35672959+
chr11	36013153	36013505	MACS_peak_4334	437.93	352	XR_595009	LOC102548279	437.93	14.54	100	RefSeq model	6665	chr11:35990483-36019236-	intergenic
chr11	37394179	37394812	MACS_peak_4343	808.54	633	XR_358181	LOC102556275	808.54	23.74	100	RefSeq model	1831	chr11:37391721-37395493-	exon sense-overlapping	NM_001113747	Setd4	chr11:37374247-37394377-
chr11	37399400	37400033	MACS_peak_4344	990.17	633	XR_358181	LOC102556275	990.17	25.86	100	RefSeq model	1831	chr11:37396942-37400714-	intergenic
chr11	37516741	37516879	MACS_peak_4349	888.73	138	ENSRNOT00000076259	Dopey2	888.73	28.92	100	Ensembl	7254	chr11:37516742-37617052+	exon sense-overlapping	NM_001191660	Dopey2	chr11:37520386-37617064+
chr11	37520379	37520544	MACS_peak_4350	1932.57	165	ENSRNOT00000076259	Dopey2	1932.57	34.98	100	Ensembl	7254	chr11:37516742-37617052+	exon sense-overlapping	NM_001191660	Dopey2	chr11:37520386-37617064+
chr11	47484156	47484343	MACS_peak_4412	3100	187	XR_595049	LOC102553634	3100	86.77	92.75	RefSeq model	4470	chr11:47484157-47497444+	bidirectional	ENSRNOT00000002251	Dcbld2	chr11:47430604-47483838-
chr11	47484156	47484343	MACS_peak_4412	3100	187	XR_595049	LOC102553634	3100	86.77	92.75	RefSeq model	4470	chr11:47484157-47497444+	bidirectional	NM_130419	Dcbld2	chr11:47430604-47483837-
chr11	55716585	55716947	MACS_peak_4446	73.53	362	XR_595056	LOC100909405	73.53	9.43	100	RefSeq model	1735	chr11:55716586-55722530+	intergenic
chr11	56325880	56326493	MACS_peak_4448	842.39	613	XR_595060	LOC680934	842.39	9.18	100	RefSeq model	885	chr11:56325609-56326493-	intronic antisense	NM_001079938	Bbx	chr11:56250760-56397255+
chr11	56738764	56739504	MACS_peak_4449	3100	740	XR_358250	Cd47	3100	164.13	92.75	RefSeq model	5800	chr11:56676627-56739504-	exon sense-overlapping	ENSRNOT00000050142	Cd47	chr11:56693298-56738925-
chr11	56738764	56739504	MACS_peak_4449	3100	740	XR_358250	Cd47	3100	164.13	92.75	RefSeq model	5800	chr11:56676627-56739504-	exon sense-overlapping	NM_019195	Cd47	chr11:56679731-56738925-
chr11	58470512	58471085	MACS_peak_4455	3100	573	XR_339183	LOC100360368	3100	73.18	92.75	RefSeq model	824	chr11:58470262-58471085-	intergenic
chr11	60549501	60549613	MACS_peak_4457	3100	112	XR_339184	LOC102552450	3100	149.42	92.75	RefSeq model	1250	chr11:60547728-60549613-	intergenic
chr11	62144548	62144757	MACS_peak_4468	1665.17	209	XR_358269	Pvrl3	1665.17	35.04	100	RefSeq model	2387	chr11:62088821-62144757-	exon sense-overlapping	NM_001105883	Nectin3	chr11:62049050-62144719-
chr11	67129207	67130105	MACS_peak_4496	581.79	898	XR_595068	Popdc2	581.79	10.7	100	RefSeq model	7128	chr11:67127351-67152569+	exon sense-overlapping	NM_199113	Popdc2	chr11:67129358-67149797+
chr11	69052377	69052565	MACS_peak_4515	3100	188	XR_589707	LOC100361934	3100	35.18	92.75	RefSeq model	469	chr11:69052361-69058791+	intergenic
chr11	72378680	72379050	MACS_peak_4562	181.67	370	XR_595103	LOC102549131	181.67	10.53	100	RefSeq model	1203	chr11:72378681-72379876+	intronic antisense	ENSRNOT00000033420	Ccdc14	chr11:72374164-72407312-
chr11	73704472	73704940	MACS_peak_4576	3100	468	XR_339215	LOC102552520	3100	161.99	92.75	RefSeq model	2412	chr11:73704473-73715979+	bidirectional	NM_031615	Zfp148	chr11:73601462-73704419-
chr11	76151862	76152213	MACS_peak_4617	3100	351	XR_595104	Acap2	3100	61.16	92.75	RefSeq model	2756	chr11:76151863-76252878+	exon sense-overlapping	NM_001034006	Acap2	chr11:76151876-76262554+
chr11	76997811	76998333	MACS_peak_4624	687.44	522	XR_595108	LOC103693592	687.44	21.38	100	RefSeq model	896	chr11:76997812-77018739+	exon sense-overlapping	NM_001109369	Atp13a3	chr11:76998192-77025060+
chr11	79998105	79998371	MACS_peak_4629	76.73	266	XR_589402	LOC102552752	76.73	9.12	100	RefSeq model	10139	chr11:79994938-80021130+	intronic antisense	ENSRNOT00000002507	Masp1	chr11:79916067-79998571-
chr11	79998105	79998371	MACS_peak_4629	76.73	266	XR_589402	LOC102552752	76.73	9.12	100	RefSeq model	10139	chr11:79994938-80021130+	intronic antisense	ENSRNOT00000002512	Masp1	chr11:79949379-79998571-
chr11	79998105	79998371	MACS_peak_4629	76.73	266	XR_589402	LOC102552752	76.73	9.12	100	RefSeq model	10139	chr11:79994938-80021130+	intronic antisense	ENSRNOT00000047678	Masp1	chr11:79959899-79998571-
chr11	79998105	79998371	MACS_peak_4629	76.73	266	XR_589402	LOC102552752	76.73	9.12	100	RefSeq model	10139	chr11:79994938-80021130+	intronic antisense	NM_022257	Masp1	chr11:79928629-79998571-
chr11	80902494	80902859	MACS_peak_4633	3100	365	NR_132630	Lppos	3100	48.89	92.75	RefSeq	872	chr11:80902286-80903384-	intergenic
chr11	84296414	84296456	MACS_peak_4653	294.52	42	XR_339279	LOC102549362	294.52	13.05	100	RefSeq model	2200	chr11:84296415-84302378+	intergenic
chr11	86016194	86016568	MACS_peak_4681	101.33	374	XR_595159	LOC102546784	101.33	8.55	100	RefSeq model	2014	chr11:86014633-86018087-	exon sense-overlapping	NM_001013978	Map3k13	chr11:85830850-86018056-
chr11	86017961	86018087	MACS_peak_4682	464.3	126	XR_595159	LOC102546784	464.3	14.23	100	RefSeq model	2014	chr11:86014633-86018087-	exon sense-overlapping	NM_001013978	Map3k13	chr11:85830850-86018056-
chr11	86127877	86128272	MACS_peak_4684	1273.22	395	XR_339291	RGD1562339	1273.22	27.51	100	RefSeq model	5153	chr11:86127878-86177874+	exon sense-overlapping	ENSRNOT00000002408	RGD1562339	chr11:86128083-86173597+
chr11	86953962	86954118	MACS_peak_4691	283.39	156	XR_594959	Polr2h-ps1	283.39	13.05	100	RefSeq model	770	chr11:86949696-86954118-	intergenic
chr11	86999471	86999588	MACS_peak_4693	3100	117	XR_590992	LOC682402	3100	36.71	92.75	RefSeq model	5435	chr11:86979579-86999588-	exon sense-overlapping	ENSRNOT00000040029	Eif4g1	chr11:86980027-86998442-
chr11	86999471	86999588	MACS_peak_4693	3100	117	XR_590992	LOC682402	3100	36.71	92.75	RefSeq model	5435	chr11:86979579-86999588-	exon sense-overlapping	ENSRNOT00000041777	Eif4g1	chr11:86980027-86998442-
chr11	89521785	89522346	MACS_peak_4717	3100	561	XR_595173	LOC100362453	3100	32.88	92.75	RefSeq model	1756	chr11:89521786-89523541+	intergenic
chr12	1320545	1320677	MACS_peak_4804	211.22	132	XR_589687	LOC103690812	211.22	10.96	100	RefSeq model	1213	chr12:1271150-1329312-	intergenic
chr12	4341926	4342132	MACS_peak_4827	2065.13	206	XR_589731	LOC103690858	2065.13	43.47	99.48	RefSeq model	890	chr12:4339374-4342132-	bidirectional	NM_031126	Stxbp2	chr12:4342248-4353273+
chr12	6844182	6844532	MACS_peak_4849	736.57	350	XR_358475	LOC102548389	736.57	26.1	100	RefSeq model	3045	chr12:6844183-6868743+	exon sense-overlapping	ENSRNOT00000035992	AABR06070039.1	chr12:6863267-6867447+
chr12	8080998	8081727	MACS_peak_4855	1298.25	729	NR_126568	Lnc001	1298.25	31.68	100	RefSeq	7456	chr12:8076793-8085972+	intergenic
chr12	11449344	11450139	MACS_peak_4885	1208.66	795	XR_595249	Pan3	1208.66	25.63	100	RefSeq model	2660	chr12:11341117-11450139-	exon sense-overlapping	ENSRNOT00000001250	Pan3	chr12:11316059-11356268-
chr12	11449344	11450139	MACS_peak_4885	1208.66	795	XR_595249	Pan3	1208.66	25.63	100	RefSeq model	2660	chr12:11341117-11450139-	exon sense-overlapping	ENSRNOT00000044134	Pan3	chr12:11328849-11449762-
chr12	11449344	11450139	MACS_peak_4885	1208.66	795	XR_595249	Pan3	1208.66	25.63	100	RefSeq model	2660	chr12:11341117-11450139-	exon sense-overlapping	ENSRNOT00000071838	Pan3	chr12:11375710-11449762-
chr12	12145301	12145519	MACS_peak_4896	693.69	218	XR_595186	Usp12	693.69	24.84	100	RefSeq model	4094	chr12:12145302-12198045+	exon sense-overlapping	NM_001166576	Usp12	chr12:12145472-12195185+
chr12	14262057	14262411	MACS_peak_4928	3100	354	XR_598309	LOC100362479	3100	142.82	92.75	RefSeq model	717	chr12:14262058-14262992+	exon sense-overlapping	ENSRNOT00000038919	RGD1565131	chr12:14262077-14262990+
chr12	14382785	14383082	MACS_peak_4930	3100	297	XR_590050	LOC102554669	3100	47.21	92.75	RefSeq model	1714	chr12:14382786-14391461+	natural antisense	NM_001009604	Bri3	chr12:14374635-14383317-
chr12	14682875	14683076	MACS_peak_4939	3100	201	XR_358533	Ccz1b	3100	59.21	92.75	RefSeq model	2219	chr12:14682876-14706380+	exon sense-overlapping	NM_001014126	Ccz1b	chr12:14682886-14706376+
chr12	19728383	19728676	MACS_peak_5025	480.81	293	XR_590091	LOC103691051	480.81	16.92	100	RefSeq model	1335	chr12:19727343-19728676-	natural antisense	ENSRNOT00000001775	Pdgfa	chr12:19727664-19746379+
chr12	19728383	19728676	MACS_peak_5025	480.81	293	XR_590091	LOC103691051	480.81	16.92	100	RefSeq model	1335	chr12:19727343-19728676-	natural antisense	NM_012801	Pdgfa	chr12:19727672-19748063+
chr12	20739712	20740656	MACS_peak_5047	186.85	944	XR_595275	LOC102554019	186.85	9.9	100	RefSeq model	6258	chr12:20725439-20744218-	intergenic
chr12	21289551	21289703	MACS_peak_5052	1727.2	152	XR_358578	Zkscan1	1727.2	40.14	100	RefSeq model	6159	chr12:21289552-21310622+	exon sense-overlapping	NM_001025760	Zkscan1	chr12:21289593-21305894+
chr12	22194923	22195541	MACS_peak_5071	286.86	618	XR_595293	LOC681341	286.86	11.16	100	RefSeq model	1453	chr12:22194924-22779078+	intron sense-overlapping	ENSRNOT00000036416	LOC681069	chr12:22723095-22727837+
chr12	22194923	22195541	MACS_peak_5071	286.86	618	XR_595293	LOC681341	286.86	11.16	100	RefSeq model	1453	chr12:22194924-22779078+	intron sense-overlapping	NM_001099509	Vom2r62	chr12:22521774-23297860+
chr12	22194923	22195541	MACS_peak_5071	286.86	618	XR_595293	LOC681341	286.86	11.16	100	RefSeq model	1453	chr12:22194924-22779078+	intronic antisense	ENSRNOT00000064718	AABR06070882.1	chr12:22290069-22294791-
chr12	22194923	22195541	MACS_peak_5071	286.86	618	XR_595293	LOC681341	286.86	11.16	100	RefSeq model	1453	chr12:22194924-22779078+	intronic antisense	ENSRNOT00000065873	LOC685181	chr12:22324668-22329937-
chr12	22194923	22195541	MACS_peak_5071	286.86	618	XR_595293	LOC681341	286.86	11.16	100	RefSeq model	1453	chr12:22194924-22779078+	intronic antisense	ENSRNOT00000071430	AABR06070935.1	chr12:22767285-22854726-
chr12	22194923	22195541	MACS_peak_5071	286.86	618	XR_595293	LOC681341	286.86	11.16	100	RefSeq model	1453	chr12:22194924-22779078+	intronic antisense	ENSRNOT00000073947	AABR06070882.1	chr12:22291806-22294791-
chr12	22194923	22195541	MACS_peak_5071	286.86	618	XR_595293	LOC681341	286.86	11.16	100	RefSeq model	1453	chr12:22194924-22779078+	intronic antisense	ENSRNOT00000074034	AABR06070908.1	chr12:22346647-22702124-
chr12	22194923	22195541	MACS_peak_5071	286.86	618	XR_595293	LOC681341	286.86	11.16	100	RefSeq model	1453	chr12:22194924-22779078+	intronic antisense	ENSRNOT00000074057	LOC680910	chr12:22530603-22533727-
chr12	22194923	22195541	MACS_peak_5071	286.86	618	XR_595293	LOC681341	286.86	11.16	100	RefSeq model	1453	chr12:22194924-22779078+	intronic antisense	ENSRNOT00000075640	RGD1562525	chr12:22612470-22617459-
chr12	22922287	22922905	MACS_peak_5078	172.09	618	XR_595293	LOC681341	172.09	10.45	100	RefSeq model	1453	chr12:22922288-22940981+	exon sense-overlapping	ENSRNOT00000068118	LOC681182	chr12:22922818-22926319+
chr12	22922287	22922905	MACS_peak_5078	172.09	618	XR_595293	LOC681341	172.09	10.45	100	RefSeq model	1453	chr12:22922288-22940981+	exon sense-overlapping	ENSRNOT00000075207	LOC681182	chr12:22922818-22926151+
chr12	22922287	22922905	MACS_peak_5078	172.09	618	XR_595293	LOC681341	172.09	10.45	100	RefSeq model	1453	chr12:22922288-22940981+	intron sense-overlapping	NM_001099509	Vom2r62	chr12:22521774-23297860+
chr12	25151512	25151592	MACS_peak_5121	1139.5	80	XR_600703	LOC681658	1139.5	30.68	100	RefSeq model	1598	chr12:25151513-25463612+	exon sense-overlapping	ENSRNOT00000001928	Cux1	chr12:25233455-25446113+
chr12	25151512	25151592	MACS_peak_5121	1139.5	80	XR_600703	LOC681658	1139.5	30.68	100	RefSeq model	1598	chr12:25151513-25463612+	exon sense-overlapping	ENSRNOT00000044841	Cux1	chr12:25230857-25469669+
chr12	25151512	25151592	MACS_peak_5121	1139.5	80	XR_600703	LOC681658	1139.5	30.68	100	RefSeq model	1598	chr12:25151513-25463612+	exon sense-overlapping	ENSRNOT00000059486	Cux1	chr12:25151530-25446113+
chr12	25151512	25151592	MACS_peak_5121	1139.5	80	XR_600703	LOC681658	1139.5	30.68	100	RefSeq model	1598	chr12:25151513-25463612+	exon sense-overlapping	ENSRNOT00000075031	Cux1	chr12:25153072-25469669+
chr12	25574582	25574769	MACS_peak_5132	59.1	187	XR_358607	LOC304396	59.1	5.58	100	RefSeq model	2067	chr12:25574583-25587612+	exon sense-overlapping	NM_001013981	Lrwd1	chr12:25574639-25587608+
chr12	25574582	25574769	MACS_peak_5132	59.1	187	XR_358607	LOC304396	59.1	5.58	100	RefSeq model	2067	chr12:25574583-25587612+	natural antisense	NM_001105921	Polr2j	chr12:25587572-25593124-
chr12	26978685	26978837	MACS_peak_5168	3100	152	XR_339466	LOC102553484	3100	80.43	92.75	RefSeq model	662	chr12:26973726-26978837-	natural antisense	ENSRNOT00000001995	Eln	chr12:26978753-27022484+
chr12	26978685	26978837	MACS_peak_5168	3100	152	XR_339466	LOC102553484	3100	80.43	92.75	RefSeq model	662	chr12:26973726-26978837-	natural antisense	ENSRNOT00000040069	Eln	chr12:26978753-27022484+
chr12	26978685	26978837	MACS_peak_5168	3100	152	XR_339466	LOC102553484	3100	80.43	92.75	RefSeq model	662	chr12:26973726-26978837-	natural antisense	NM_012722	Eln	chr12:26978748-27022485+
chr12	32506564	32506708	MACS_peak_5220	1833.27	144	XR_358632	Gbas	1833.27	41.26	100	RefSeq model	2241	chr12:32479988-32506708-	exon sense-overlapping	ENSRNOT00000035621	Gbas	chr12:32476020-32506643-
chr12	32506564	32506708	MACS_peak_5220	1833.27	144	XR_358632	Gbas	1833.27	41.26	100	RefSeq model	2241	chr12:32479988-32506708-	exon sense-overlapping	NM_001017486	Gbas	chr12:32469309-32506643-
chr12	39083630	39083918	MACS_peak_5262	3100	288	XR_595335	LOC102556092	3100	150.05	92.75	RefSeq model	2932	chr12:39057827-39084648-	exon sense-overlapping	ENSRNOT00000001338	Zfp664	chr12:39058751-39059536-
chr12	39452029	39452220	MACS_peak_5280	94.23	191	XR_599809	LOC100909949	94.23	12.73	100	RefSeq model	2236	chr12:39428407-39452220-	exon sense-overlapping	NM_001246665	Kmt5a	chr12:39429983-39445521-
chr12	42727840	42728149	MACS_peak_5370	2697.39	309	XR_590719	Hectd4	2697.39	31.99	94.01	RefSeq model	12680	chr12:42583660-42728149-	exon sense-overlapping	ENSRNOT00000001826	Hectd4	chr12:42581155-42685050-
chr12	42727840	42728149	MACS_peak_5370	2697.39	309	XR_590719	Hectd4	2697.39	31.99	94.01	RefSeq model	12680	chr12:42583660-42728149-	exon sense-overlapping	ENSRNOT00000075620	AABR06072107.1	chr12:42689034-42694806-
chr12	43365416	43365577	MACS_peak_5384	3100	161	XR_339546	Iqcd	3100	61.15	92.75	RefSeq model	1761	chr12:43348764-43365577-	exon sense-overlapping	ENSRNOT00000048397	Iqcd	chr12:43352201-43360033-
chr12	49446280	49446899	MACS_peak_5477	567.12	619	XR_339610	LOC102547088	567.12	21.3	100	RefSeq model	817	chr12:49444846-49446899+	natural antisense	NM_001191666	Tchp	chr12:49431572-49445524-
chr12	49711714	49711871	MACS_peak_5485	169.93	157	XR_590847	Mmab	169.93	10.3	100	RefSeq model	2095	chr12:49711715-49722570+	exon sense-overlapping	ENSRNOT00000071894	Mmab	chr12:49711756-49720278+
chr12	49711714	49711871	MACS_peak_5485	169.93	157	XR_590847	Mmab	169.93	10.3	100	RefSeq model	2095	chr12:49711715-49722570+	exon sense-overlapping	ENSRNOT00000072511	Mmab	chr12:49711756-49722571+
chr12	51278865	51278956	MACS_peak_5514	147.29	91	XR_590873	LOC102552141	147.29	12.34	100	RefSeq model	3912	chr12:51274500-51278956-	intronic antisense	ENSRNOT00000000901	RGD1306556	chr12:51253965-51327952+
chr12	54400278	54400567	MACS_peak_5556	98.51	289	XR_595413	Zfp605	98.51	7.47	100	RefSeq model	6341	chr12:54337761-54400567-	exon sense-overlapping	ENSRNOT00000041981	Zfp605	chr12:54344422-54385822-
chr12	54400278	54400567	MACS_peak_5556	98.51	289	XR_595413	Zfp605	98.51	7.47	100	RefSeq model	6341	chr12:54337761-54400567-	exon sense-overlapping	ENSRNOT00000075791	Zfp605	chr12:54371629-54385822-
chr12	54400278	54400567	MACS_peak_5556	98.51	289	XR_595413	Zfp605	98.51	7.47	100	RefSeq model	6341	chr12:54337761-54400567-	intron sense-overlapping	ENSRNOT00000073986	Plcxd1	chr12:54378116-54380559-
chr12	54400278	54400567	MACS_peak_5556	98.51	289	XR_595413	Zfp605	98.51	7.47	100	RefSeq model	6341	chr12:54337761-54400567-	intronic antisense	ENSRNOT00000072562	AABR06072720.2	chr12:54367448-54367807+
chr12	54400278	54400567	MACS_peak_5556	98.51	289	XR_595413	Zfp605	98.51	7.47	100	RefSeq model	6341	chr12:54337761-54400567-	intronic antisense	NM_001135840	Gtpbp6	chr12:54373897-54377766+
chr13	11629939	11630171	MACS_peak_5563	1327.44	232	XR_146567	LOC680491	1327.44	14.49	100	RefSeq model	2774	chr13:11624762-11630171-	intronic antisense	NM_001047866	Cntnap5c	chr13:11594156-12804561+
chr13	46851022	46851191	MACS_peak_5626	3100	169	XR_591242	LOC102554198	3100	39.84	92.75	RefSeq model	1793	chr13:46851023-46869473+	bidirectional	NM_031068	Actr3	chr13:46808187-46850658-
chr13	49662283	49662360	MACS_peak_5643	2513.76	77	XR_009610	RGD1306487	2513.76	34.47	95.21	RefSeq model	4261	chr13:49662284-49734485+	exon sense-overlapping	ENSRNOT00000005289	RGD1306487	chr13:49662343-49734484+
chr13	54898968	54899113	MACS_peak_5685	1429.34	145	XR_595426	Mdm4	1429.34	25.94	100	RefSeq model	1069	chr13:54863853-54899113-	exon sense-overlapping	NM_001012026	Mdm4	chr13:54863120-54899047-
chr13	55814295	55814601	MACS_peak_5702	3100	306	XR_591705	LOC102557118	3100	74.48	92.75	RefSeq model	1224	chr13:55814296-55817695+	bidirectional	ENSRNOT00000076610	Prelp	chr13:55802774-55814150-
chr13	55814295	55814601	MACS_peak_5702	3100	306	XR_591705	LOC102557118	3100	74.48	92.75	RefSeq model	1224	chr13:55814296-55817695+	bidirectional	NM_053385	Prelp	chr13:55804881-55814122-
chr13	56286525	56286760	MACS_peak_5716	915.69	235	XR_358907	Cyb5r1	915.69	17.84	100	RefSeq model	2304	chr13:56286082-56293107+	exon sense-overlapping	NM_001013126	Cyb5r1	chr13:56286702-56293107+
chr13	56337396	56337530	MACS_peak_5721	936.57	134	NR_126577	Lnc134	936.57	16.35	100	RefSeq	968	chr13:56332612-56337530-	intergenic
chr13	56353891	56354318	MACS_peak_5723	649.47	427	XR_591713	Ndufv3-ps1	649.47	18.72	100	RefSeq model	427	chr13:56353892-56354318-	exon sense-overlapping	ENSRNOT00000030926	Ndufv3-ps1	chr13:56353959-56354285-
chr13	56353891	56354318	MACS_peak_5723	649.47	427	XR_591713	Ndufv3-ps1	649.47	18.72	100	RefSeq model	427	chr13:56353892-56354318-	intronic antisense	NM_153730	Klhl12	chr13:56340910-56370204+
chr13	57561877	57561984	MACS_peak_5744	3100	107	XR_591736	LOC102553722	3100	95.89	92.75	RefSeq model	3140	chr13:57560992-57565535+	intergenic
chr13	65518320	65518590	MACS_peak_5777	3100	270	XR_358962	Glrx2	3100	92.35	92.75	RefSeq model	2217	chr13:65518321-65535744+	exon sense-overlapping	ENSRNOT00000004558	Glrx2	chr13:65518240-65528569+
chr13	65518320	65518590	MACS_peak_5777	3100	270	XR_358962	Glrx2	3100	92.35	92.75	RefSeq model	2217	chr13:65518321-65535744+	exon sense-overlapping	ENSRNOT00000060062	Glrx2	chr13:65518493-65528569+
chr13	65518320	65518590	MACS_peak_5777	3100	270	XR_358962	Glrx2	3100	92.35	92.75	RefSeq model	2217	chr13:65518321-65535744+	exon sense-overlapping	NM_001013034	Glrx2	chr13:65517621-65540670+
chr13	65518320	65518590	MACS_peak_5777	3100	270	XR_358962	Glrx2	3100	92.35	92.75	RefSeq model	2217	chr13:65518321-65535744+	natural antisense	NM_001107183	Trove2	chr13:65535453-65556443-
chr13	65556871	65557237	MACS_peak_5780	3100	366	XR_358970	LOC102549528	3100	96.6	92.75	RefSeq model	3695	chr13:65556872-65560659+	intron sense-overlapping	ENSRNOT00000004881	Uchl5	chr13:65556707-65592648+
chr13	65556871	65557237	MACS_peak_5780	3100	366	XR_358970	LOC102549528	3100	96.6	92.75	RefSeq model	3695	chr13:65556872-65560659+	intron sense-overlapping	NM_001012149	Uchl5	chr13:65556707-65833613+
chr13	66350262	66350952	MACS_peak_5784	549.32	690	XR_146254	RGD1562140	549.32	17.08	100	RefSeq model	1960	chr13:66350263-66352258+	intergenic
chr13	68322411	68322639	MACS_peak_5785	277.38	228	ENSRNOT00000036412	AABR06075238.1	277.38	11.79	100	Ensembl	504	chr13:68322368-68322877-	intergenic
chr13	78130702	78131482	MACS_peak_5832	176.18	780	XR_359014	Acbd6	176.18	6.76	100	RefSeq model	1732	chr13:78130703-78265045+	exon sense-overlapping	NM_001011906	Acbd6	chr13:78130762-78265045+
chr13	78792708	78793315	MACS_peak_5840	299.14	607	ENSRNOT00000005341	LOC102547117	299.14	10.2	100	Ensembl	1734	chr13:78792709-78794553+	intergenic
chr13	79977838	79978043	MACS_peak_5847	3100	205	NR_027983	LOC680254	3100	26.19	92.75	RefSeq	635	chr13:79977839-79984465+	intergenic
chr13	83619760	83620021	MACS_peak_5860	3100	261	ENSRNOT00000076401	Rc3h1	3100	93.39	92.75	Ensembl	2241	chr13:83619761-83668712+	intergenic
chr13	83851611	83851827	MACS_peak_5864	203.43	216	XR_595500	Klhl20	203.43	11.55	100	RefSeq model	2816	chr13:83806864-83851827-	exon sense-overlapping	ENSRNOT00000076070	Klhl20	chr13:83815697-83824119-
chr13	83851611	83851827	MACS_peak_5864	203.43	216	XR_595500	Klhl20	203.43	11.55	100	RefSeq model	2816	chr13:83806864-83851827-	exon sense-overlapping	ENSRNOT00000076907	Klhl20	chr13:83828351-83851794-
chr13	83851611	83851827	MACS_peak_5864	203.43	216	XR_595500	Klhl20	203.43	11.55	100	RefSeq model	2816	chr13:83806864-83851827-	exon sense-overlapping	ENSRNOT00000076954	Klhl20	chr13:83806856-83851788-
chr13	83851611	83851827	MACS_peak_5864	203.43	216	XR_595500	Klhl20	203.43	11.55	100	RefSeq model	2816	chr13:83806864-83851827-	exon sense-overlapping	NM_001107192	Klhl20	chr13:83806860-83851817-
chr13	83982460	83982886	MACS_peak_5866	3100	426	XR_339828	LOC102552207	3100	79.24	92.75	RefSeq model	5446	chr13:83981307-84000879+	intronic antisense	NM_053576	Prdx6	chr13:83972564-83983110-
chr13	84098324	84099450	MACS_peak_5868	976.28	1126	ENSRNOT00000036680	Rn50_13_0841.1	976.28	28.6	100	Ensembl	1126	chr13:84098325-84099450+	intergenic
chr13	84523379	84523682	MACS_peak_5869	140.11	303	XR_591933	LOC103692003	140.11	8.25	100	RefSeq model	682	chr13:84496923-84525407-	intergenic
chr13	85474550	85475121	MACS_peak_5881	114.12	571	NR_111961	Prrc2c	114.12	5.61	100	RefSeq	10464	chr13:85437470-85507606-	exon sense-overlapping	ENSRNOT00000004410	Prrc2c	chr13:85439057-85489378-
chr13	85474550	85475121	MACS_peak_5881	114.12	571	NR_111961	Prrc2c	114.12	5.61	100	RefSeq	10464	chr13:85437470-85507606-	exon sense-overlapping	ENSRNOT00000004513	Prrc2c	chr13:85439057-85489378-
chr13	85474550	85475121	MACS_peak_5881	114.12	571	NR_111961	Prrc2c	114.12	5.61	100	RefSeq	10464	chr13:85437470-85507606-	exon sense-overlapping	ENSRNOT00000030419	Prrc2c	chr13:85439057-85489378-
chr13	85507375	85507606	MACS_peak_5882	3018.4	231	NR_111961	Prrc2c	3018.4	51.43	93.07	RefSeq	10464	chr13:85437470-85507606-	exon sense-overlapping	ENSRNOT00000004410	Prrc2c	chr13:85439057-85489378-
chr13	85507375	85507606	MACS_peak_5882	3018.4	231	NR_111961	Prrc2c	3018.4	51.43	93.07	RefSeq	10464	chr13:85437470-85507606-	exon sense-overlapping	ENSRNOT00000004513	Prrc2c	chr13:85439057-85489378-
chr13	85507375	85507606	MACS_peak_5882	3018.4	231	NR_111961	Prrc2c	3018.4	51.43	93.07	RefSeq	10464	chr13:85437470-85507606-	exon sense-overlapping	ENSRNOT00000030419	Prrc2c	chr13:85439057-85489378-
chr13	88721996	88722229	MACS_peak_5904	3100	233	XR_595501	Mpzl1	3100	148.87	92.75	RefSeq model	2271	chr13:88685410-88722229-	exon sense-overlapping	NM_001007728	Mpzl1	chr13:88685410-88722184-
chr13	90267617	90267953	MACS_peak_5922	64.23	336	ENSRNOT00000071204	LOC100910652	64.23	8.65	100	Ensembl	636	chr13:90267313-90267953+	intergenic
chr13	93124288	93124553	MACS_peak_5930	1641.13	265	XR_339884	LOC102549303	1641.13	27.88	100	RefSeq model	1192	chr13:93123942-93125251+	bidirectional	NM_001191930	Uap1	chr13:93089458-93123827-
chr13	94737368	94737553	MACS_peak_5985	2253.59	185	XR_359106	Cd48	2253.59	26.38	98.06	RefSeq model	1003	chr13:94737369-94760315+	exon sense-overlapping	NM_139103	Cd48	chr13:94737447-94760975+
chr13	95035459	95035567	MACS_peak_5990	3100	108	XR_595549	Pex19	3100	112.79	92.75	RefSeq model	6500	chr13:95035460-95051657+	exon sense-overlapping	NM_001107375	Pex19	chr13:95035472-95044923+
chr13	95035459	95035567	MACS_peak_5990	3100	108	XR_595549	Pex19	3100	112.79	92.75	RefSeq model	6500	chr13:95035460-95051657+	exon sense-overlapping	NM_001134777	Pex19	chr13:95035472-95051834+
chr13	95110710	95110818	MACS_peak_5995	3100	108	XR_592395	LOC103692289	3100	178.47	92.75	RefSeq model	3204	chr13:95110711-95113999+	natural antisense	NM_001159594	Casq1	chr13:95113781-95123470-
chr13	95722179	95722438	MACS_peak_6007	101.73	259	XR_595567	LOC100362543	101.73	8.57	100	RefSeq model	1377	chr13:95706964-95722438-	exon sense-overlapping	ENSRNOT00000047349	Fcgr2a	chr13:95687142-95715880-
chr13	95722179	95722438	MACS_peak_6007	101.73	259	XR_595567	LOC100362543	101.73	8.57	100	RefSeq model	1377	chr13:95706964-95722438-	exon sense-overlapping	ENSRNOT00000071897	Fcgr2a	chr13:95706964-95715042-
chr13	95755325	95755584	MACS_peak_6010	254.42	259	XR_595567	LOC100362543	254.42	13.99	100	RefSeq model	1377	chr13:95665044-95755584-	exon sense-overlapping	ENSRNOT00000073643	LOC100911825	chr13:95738633-95747224-
chr13	95755325	95755584	MACS_peak_6010	254.42	259	XR_595567	LOC100362543	254.42	13.99	100	RefSeq model	1377	chr13:95665044-95755584-	exon sense-overlapping	NM_001135992	LOC498276	chr13:95738132-95748528-
chr13	95755325	95755584	MACS_peak_6010	254.42	259	XR_595567	LOC100362543	254.42	13.99	100	RefSeq model	1377	chr13:95665044-95755584-	exon sense-overlapping	NM_053843	Fcgr2a	chr13:95665162-95678254-
chr13	95755325	95755584	MACS_peak_6010	254.42	259	XR_595567	LOC100362543	254.42	13.99	100	RefSeq model	1377	chr13:95665044-95755584-	intron sense-overlapping	ENSRNOT00000004204	AABR06076168.2	chr13:95687142-95695340-
chr13	95755325	95755584	MACS_peak_6010	254.42	259	XR_595567	LOC100362543	254.42	13.99	100	RefSeq model	1377	chr13:95665044-95755584-	intron sense-overlapping	ENSRNOT00000047349	Fcgr2a	chr13:95687142-95715880-
chr13	95755325	95755584	MACS_peak_6010	254.42	259	XR_595567	LOC100362543	254.42	13.99	100	RefSeq model	1377	chr13:95665044-95755584-	intron sense-overlapping	ENSRNOT00000071728	AABR06076168.1	chr13:95665415-95673365-
chr13	95755325	95755584	MACS_peak_6010	254.42	259	XR_595567	LOC100362543	254.42	13.99	100	RefSeq model	1377	chr13:95665044-95755584-	intron sense-overlapping	ENSRNOT00000071897	Fcgr2a	chr13:95706964-95715042-
chr13	95755325	95755584	MACS_peak_6010	254.42	259	XR_595567	LOC100362543	254.42	13.99	100	RefSeq model	1377	chr13:95665044-95755584-	intron sense-overlapping	NM_001135992	LOC498276	chr13:95687142-95697538-
chr13	98346957	98347481	MACS_peak_6022	3100	524	XR_592453	Uba2-ps1	3100	35.79	92.75	RefSeq model	2612	chr13:98346958-98349569+	exon sense-overlapping	NM_001100579	Uba2	chr13:98346961-98349573+
chr13	100678819	100679975	MACS_peak_6032	3100	1156	XR_359126	Hnrnpu	3100	74.98	92.75	RefSeq model	6517	chr13:100663220-100679975-	exon sense-overlapping	NM_057139	Hnrnpu	chr13:100670811-100679599-
chr13	100678819	100679975	MACS_peak_6032	3100	1156	XR_359126	Hnrnpu	3100	74.98	92.75	RefSeq model	6517	chr13:100663220-100679975-	natural antisense	NM_001105976	Cox20	chr13:100660978-100665148+
chr13	104529464	104529623	MACS_peak_6074	71.23	159	XR_595594	LOC103692361	71.23	7.92	100	RefSeq model	1824	chr13:104529465-104544987+	intergenic
chr13	105392880	105393025	MACS_peak_6080	141.08	145	XR_359166	LOC102554860	141.08	11.48	100	RefSeq model	1583	chr13:105392881-105395163+	intergenic
chr13	107432988	107433281	MACS_peak_6101	1412.85	293	XR_592539	LOC103692371	1412.85	28.53	100	RefSeq model	652	chr13:107432989-107439280+	bidirectional	NM_134410	Marc2	chr13:107401548-107432904-
chr13	115422124	115422575	MACS_peak_6143	1570.36	451	XR_359248	LOC102546453	1570.36	34.35	100	RefSeq model	2614	chr13:115422125-115434379+	bidirectional	ENSRNOT00000073588	Rcor3	chr13:115381202-115421941-
chr13	115422124	115422575	MACS_peak_6143	1570.36	451	XR_359248	LOC102546453	1570.36	34.35	100	RefSeq model	2614	chr13:115422125-115434379+	bidirectional	NM_001134985	Rcor3	chr13:115381150-115422102-
chr13	118239741	118240928	MACS_peak_6159	3100	1187	XR_592690	LOC102550245	3100	57.28	92.75	RefSeq model	5622	chr13:118209339-118244035-	intronic antisense	NM_001107202	Cd34	chr13:118239587-118258715+
chr13	118271072	118271192	MACS_peak_6160	361.38	120	XR_592692	LOC102550527	361.38	11.4	100	RefSeq model	7223	chr13:118271073-118319698+	intergenic
chr13	118532242	118533289	MACS_peak_6163	3100	1047	XR_592690	LOC102550245	3100	58.78	92.75	RefSeq model	5622	chr13:118501677-118536536-	intronic antisense	NM_001107202	Cd34	chr13:118532088-118551216+
chr14	1002896	1003224	MACS_peak_6165	251.99	328	XR_085672	LOC100363296	251.99	9.98	100	RefSeq model	638	chr14:1002809-1003446+	intergenic
chr14	1471573	1472361	MACS_peak_6170	1671.38	788	NR_131072	LOC100365289	1671.38	28.96	100	RefSeq	1871	chr14:1470073-1472361-	natural antisense	NM_001139492	Ppp2r3b	chr14:1472151-1478799+
chr14	3205780	3205993	MACS_peak_6190	1183.45	213	XR_595660	Glmn	1183.45	20.28	100	RefSeq model	2552	chr14:3205781-3237257+	exon sense-overlapping	ENSRNOT00000061583	Glmn	chr14:3205772-3249112+
chr14	3205780	3205993	MACS_peak_6190	1183.45	213	XR_595660	Glmn	1183.45	20.28	100	RefSeq model	2552	chr14:3205781-3237257+	exon sense-overlapping	NM_001105993	Glmn	chr14:3205285-3249200+
chr14	6037726	6037857	MACS_peak_6212	454.98	131	XR_592889	LOC103692562	454.98	22.01	100	RefSeq model	290	chr14:6036428-6037857-	intron sense-overlapping	NM_001014133	Abcg3l2	chr14:5556777-6520637-
chr14	6037726	6037857	MACS_peak_6212	454.98	131	XR_592889	LOC103692562	454.98	22.01	100	RefSeq model	290	chr14:6036428-6037857-	intron sense-overlapping	NM_001037205	Abcg3l4	chr14:5556777-6520630-
chr14	6037726	6037857	MACS_peak_6212	454.98	131	XR_592889	LOC103692562	454.98	22.01	100	RefSeq model	290	chr14:6036428-6037857-	intronic antisense	NM_001128311	Abcg3	chr14:5953815-6084047+
chr14	6520728	6520859	MACS_peak_6216	94.67	131	XR_592889	LOC103692562	94.67	6.29	100	RefSeq model	290	chr14:6520729-6522184+	bidirectional	NM_001004076	Abcg3l1	chr14:6468116-6520631-
chr14	6520728	6520859	MACS_peak_6216	94.67	131	XR_592889	LOC103692562	94.67	6.29	100	RefSeq model	290	chr14:6520729-6522184+	bidirectional	NM_001014133	Abcg3l2	chr14:5556777-6520637-
chr14	6520728	6520859	MACS_peak_6216	94.67	131	XR_592889	LOC103692562	94.67	6.29	100	RefSeq model	290	chr14:6520729-6522184+	bidirectional	NM_001037205	Abcg3l4	chr14:5556777-6520630-
chr14	10717219	10717345	MACS_peak_6265	234.69	126	XR_592919	LOC102550950	234.69	12.5	100	RefSeq model	1173	chr14:10699462-10717345-	intergenic
chr14	10792832	10792903	MACS_peak_6267	606.5	71	XR_340151	LOC100911553	606.5	22.46	100	RefSeq model	3663	chr14:10786742-10797690+	intergenic
chr14	11200185	11200802	MACS_peak_6273	3100	617	XR_359351	Hnrpd	3100	105.67	92.75	RefSeq model	2018	chr14:11200186-11218699+	exon sense-overlapping	NM_001082539	Hnrnpd	chr14:11200291-11218603+
chr14	11200185	11200802	MACS_peak_6273	3100	617	XR_359351	Hnrpd	3100	105.67	92.75	RefSeq model	2018	chr14:11200186-11218699+	exon sense-overlapping	NM_001082540	Hnrnpd	chr14:11200291-11218603+
chr14	11200185	11200802	MACS_peak_6273	3100	617	XR_359351	Hnrpd	3100	105.67	92.75	RefSeq model	2018	chr14:11200186-11218699+	exon sense-overlapping	NM_001082541	Hnrnpd	chr14:11200291-11218603+
chr14	11200185	11200802	MACS_peak_6273	3100	617	XR_359351	Hnrpd	3100	105.67	92.75	RefSeq model	2018	chr14:11200186-11218699+	exon sense-overlapping	NM_024404	Hnrnpd	chr14:11200291-11218603+
chr14	21054142	21054570	MACS_peak_6332	998.68	428	XR_595700	Rufy3	998.68	29.79	100	RefSeq model	3343	chr14:20968402-21054570-	exon sense-overlapping	ENSRNOT00000020608	Rufy3	chr14:20980420-21038332-
chr14	21054142	21054570	MACS_peak_6332	998.68	428	XR_595700	Rufy3	998.68	29.79	100	RefSeq model	3343	chr14:20968402-21054570-	exon sense-overlapping	NM_001025127	Rufy3	chr14:20980419-21038332-
chr14	33410695	33410871	MACS_peak_6360	98.79	176	XR_593289	LOC102552854	98.79	9.27	100	RefSeq model	3306	chr14:33404814-33410871-	natural antisense	NM_057198	Ppat	chr14:33371454-33405832+
chr14	33727357	33727507	MACS_peak_6362	3100	150	XR_595769	LOC103693743	3100	95.92	92.75	RefSeq model	215	chr14:33727358-33727697+	intergenic
chr14	33733530	33733680	MACS_peak_6363	3100	150	XR_595769	LOC103693743	3100	49.83	92.75	RefSeq model	215	chr14:33733531-33733870+	intergenic
chr14	36492125	36492556	MACS_peak_6385	929.56	431	XR_359500	LOC100912083	929.56	22.79	100	RefSeq model	1512	chr14:36490927-36493074-	intergenic
chr14	36930853	36931152	MACS_peak_6390	748.79	299	XR_595765	Spata18	748.79	16.94	100	RefSeq model	1919	chr14:36904867-36931152-	exon sense-overlapping	NM_199374	Spata18	chr14:36904435-36931140-
chr14	44194974	44195428	MACS_peak_6435	3100	454	XR_593441	LOC100362751	3100	66.54	92.75	RefSeq model	454	chr14:44194975-44195428-	exon sense-overlapping	ENSRNOT00000042825	LOC100362751	chr14:44195004-44195351-
chr14	44603960	44605149	MACS_peak_6444	934.01	1189	XR_146283	LOC684970	934.01	24.5	100	RefSeq model	1383	chr14:44603961-44605342+	intergenic
chr14	45786826	45787103	MACS_peak_6457	1732.27	277	XR_146284	LOC100911506	1732.27	32.3	100	RefSeq model	740	chr14:45783931-45787103-	bidirectional	ENSRNOT00000076881	Rell1	chr14:45787176-45845592+
chr14	45786826	45787103	MACS_peak_6457	1732.27	277	XR_146284	LOC100911506	1732.27	32.3	100	RefSeq model	740	chr14:45783931-45787103-	bidirectional	NM_001113776	Rell1	chr14:45787243-45835907+
chr14	45934330	45935131	MACS_peak_6459	181.78	801	XR_593484	LOC103692878	181.78	14.15	100	RefSeq model	11348	chr14:45925578-45949637+	intronic antisense	ENSRNOT00000002978	LOC364157	chr14:45938969-46347907-
chr14	45934330	45935131	MACS_peak_6459	181.78	801	XR_593484	LOC103692878	181.78	14.15	100	RefSeq model	11348	chr14:45925578-45949637+	natural antisense	NM_001017500	LOC498368	chr14:45855971-45934725-
chr14	46507662	46507815	MACS_peak_6463	3100	153	XR_349828	LOC102553223	3100	118.22	92.75	RefSeq model	154	chr14:46507663-46507815+	intergenic
chr14	60101960	60102678	MACS_peak_6490	930	718	XR_593820	LOC100361259	930	16.64	100	RefSeq model	727	chr14:60101961-60102678-	intergenic
chr14	80436416	80436488	MACS_peak_6588	279.34	72	XR_594058	LOC102547700	279.34	15.19	100	RefSeq model	659	chr14:80433891-80436936-	intergenic
chr14	84296631	84296834	MACS_peak_6664	116.66	203	ENSRNOT00000052215	AABR06080232.1	116.66	7.62	100	Ensembl	428	chr14:84296632-84297061+	intronic antisense	NM_024135	Limk2	chr14:84262200-84330159-
chr14	84834208	84834795	MACS_peak_6674	3100	587	XR_359626	Dusp18	3100	59.06	92.75	RefSeq model	2436	chr14:84834209-84851898+	exon sense-overlapping	NM_001013128	Dusp18	chr14:84834633-84841253+
chr14	84834208	84834795	MACS_peak_6674	3100	587	XR_359626	Dusp18	3100	59.06	92.75	RefSeq model	2436	chr14:84834209-84851898+	intronic antisense	NM_153316	Slc35e4	chr14:84847696-84854560-
chr14	84834208	84834795	MACS_peak_6674	3100	587	XR_359626	Dusp18	3100	59.06	92.75	RefSeq model	2436	chr14:84834209-84851898+	natural antisense	NM_001107233	RGD1308775	chr14:84825689-84834332-
chr14	88705756	88706177	MACS_peak_6753	2989.39	421	XR_594135	LOC103693172	2989.39	37.96	92.94	RefSeq model	2306	chr14:88701659-88706177-	intergenic
chr14	92831932	92833027	MACS_peak_6766	69.06	1095	XR_594283	LOC100361025	69.06	10.24	100	RefSeq model	1253	chr14:92831784-92833027-	intergenic
chr14	104186074	104186356	MACS_peak_6791	748.53	282	XR_594306	Rpl38-ps2	748.53	20.67	100	RefSeq model	284	chr14:104186075-104186356+	exon sense-overlapping	ENSRNOT00000050489	Rpl38	chr14:104186108-104186320+
chr14	104718475	104718685	MACS_peak_6797	200.2	210	ENSRNOT00000043218	AABR06081215.1	200.2	9.59	100	Ensembl	210	chr14:104718476-104718685+	intergenic
chr14	108015699	108016058	MACS_peak_6821	269.83	359	ENSRNOT00000058986	AABR06081341.1	269.83	14.31	100	Ensembl	2108	chr14:108015700-108017820+	intergenic
chr14	113244373	113245111	MACS_peak_6834	3100	738	XR_594390	LOC102551211	3100	37.63	92.75	RefSeq model	1836	chr14:113214151-113245111-	natural antisense	NM_001142371	Pnpt1	chr14:113205574-113236749+
chr15	8755710	8756465	MACS_peak_6905	1819.25	755	XR_146297	Saysd1	1819.25	43.94	100	RefSeq model	2408	chr15:8754582-8761873+	exon sense-overlapping	ENSRNOT00000008391	Saysd1	chr15:8756256-8761704+
chr15	14366325	14366865	MACS_peak_6941	3100	540	ENSRNOT00000076617	Top2b	3100	84	92.75	Ensembl	1559	chr15:14339707-14366865-	exon sense-overlapping	NM_001100858	Top2b	chr15:14308369-14366373-
chr15	15688667	15689821	MACS_peak_6947	224.6	1154	ENSRNOT00000007696	AABR06082101.1	224.6	12.43	100	Ensembl	1557	chr15:15688668-15690224+	intronic antisense	ENSRNOT00000007795	Nek10	chr15:15674645-15804446-
chr15	15688667	15689821	MACS_peak_6947	224.6	1154	ENSRNOT00000007696	AABR06082101.1	224.6	12.43	100	Ensembl	1557	chr15:15688668-15690224+	intronic antisense	ENSRNOT00000030991	Nek10	chr15:15671472-15851264-
chr15	23512376	23512567	MACS_peak_6989	1028.15	191	XR_594783	Txndc16	1028.15	21.3	100	RefSeq model	2791	chr15:23439060-23512598-	exon sense-overlapping	ENSRNOT00000008372	Txndc16	chr15:23438880-23507088-
chr15	23654246	23654614	MACS_peak_6994	394.07	368	XR_359856	Styx	394.07	11.61	100	RefSeq model	4310	chr15:23654247-23684839+	exon sense-overlapping	NM_001271541	Styx	chr15:23654350-23681930+
chr15	23654246	23654614	MACS_peak_6994	394.07	368	XR_359856	Styx	394.07	11.61	100	RefSeq model	4310	chr15:23654247-23684839+	intron sense-overlapping	ENSRNOT00000010449	AABR06082367.1	chr15:23669683-23670691+
chr15	23866404	23866800	MACS_peak_6999	148.6	396	XR_596086	LOC103693373	148.6	9.75	100	RefSeq model	1353	chr15:23846977-23867513-	intergenic
chr15	27610660	27611360	MACS_peak_7014	99.94	700	XR_594787	LOC103693376	99.94	7.29	100	RefSeq model	2936	chr15:27610661-27631794-	intergenic
chr15	37564341	37564832	MACS_peak_7102	753.43	491	XR_596112	Ngdn	753.43	29.87	100	RefSeq model	2173	chr15:37563785-37571880+	exon sense-overlapping	NM_001107263	Ngdn	chr15:37564770-37571979+
chr15	38045770	38046185	MACS_peak_7109	374.39	415	XR_359914	Dhrs4	374.39	14.78	100	RefSeq model	1353	chr15:38045679-38057013+	exon sense-overlapping	NM_153315	Dhrs4	chr15:38045928-38057499+
chr15	38440194	38440458	MACS_peak_7130	664.52	264	XR_340652	Khnyn	664.52	17.31	100	RefSeq model	2271	chr15:38440195-38449341+	exon sense-overlapping	ENSRNOT00000027802	Khnyn	chr15:38440708-38450025+
chr15	41536853	41537313	MACS_peak_7151	461.12	460	XR_596131	Ift88	461.12	11.71	100	RefSeq model	4332	chr15:41536269-41631759+	exon sense-overlapping	ENSRNOT00000076608	Ift88	chr15:41537202-41630807+
chr15	41536853	41537313	MACS_peak_7151	461.12	460	XR_596131	Ift88	461.12	11.71	100	RefSeq model	4332	chr15:41536269-41631759+	exon sense-overlapping	ENSRNOT00000076741	Ift88	chr15:41537231-41554636+
chr15	41536853	41537313	MACS_peak_7151	461.12	460	XR_596131	Ift88	461.12	11.71	100	RefSeq model	4332	chr15:41536269-41631759+	exon sense-overlapping	ENSRNOT00000076839	Ift88	chr15:41560665-41591589+
chr15	41536853	41537313	MACS_peak_7151	461.12	460	XR_596131	Ift88	461.12	11.71	100	RefSeq model	4332	chr15:41536269-41631759+	exon sense-overlapping	NM_001107266	Ift88	chr15:41537251-41630808+
chr15	44476883	44477508	MACS_peak_7179	465.76	625	ENSRNOT00000018300	AABR06083553.1	465.76	21.85	100	Ensembl	1638	chr15:44476884-44478899+	intergenic
chr15	44606685	44606701	MACS_peak_7180	305.57	16	XR_595313	LOC102553694	305.57	14.23	100	RefSeq model	457	chr15:44605329-44606701-	intergenic
chr15	64434804	64434838	MACS_peak_7331	3100	34	XR_340783	LOC102549880	3100	83.39	92.75	RefSeq model	1233	chr15:64434805-64439266+	intergenic
chr15	67829477	67829897	MACS_peak_7348	290.06	420	XR_591481	LOC100362366	290.06	13.13	100	RefSeq model	469	chr15:67829330-67829897-	exon sense-overlapping	ENSRNOT00000013868	LOC100361180	chr15:67829332-67829898-
chr15	78627978	78628416	MACS_peak_7356	3100	438	XR_595804	LOC498555	3100	25.31	92.75	RefSeq model	438	chr15:78627979-78628416+	exon sense-overlapping	ENSRNOT00000057931	LOC498555	chr15:78627976-78628409+
chr15	86952655	86953065	MACS_peak_7361	585.57	410	XR_596249	Mzt1	585.57	27.04	100	RefSeq model	3751	chr15:86941556-86953065-	exon sense-overlapping	ENSRNOT00000039400	Mzt1	chr15:86948035-86953141-
chr15	87498291	87498499	MACS_peak_7366	79.4	208	XR_595836	LOC102553927	79.4	7.78	100	RefSeq model	1732	chr15:87423912-87498917-	intergenic
chr15	90589900	90590282	MACS_peak_7377	57.74	382	XR_595851	LOC102556284	57.74	5.09	100	RefSeq model	2652	chr15:90569666-90590293-	intergenic
chr15	102092690	102092816	MACS_peak_7400	262.72	126	XR_360200	LOC102549993	262.72	12.42	100	RefSeq model	800	chr15:102092691-102094360+	intergenic
chr15	106735528	106736331	MACS_peak_7406	3100	803	XR_340900	LOC102548945	3100	85.12	92.75	RefSeq model	5053	chr15:106734146-106742411+	intergenic
chr15	109710289	109710683	MACS_peak_7423	3100	394	ENSRNOT00000036746	AABR06085867.1	3100	166.4	92.75	Ensembl	631	chr15:109710051-109710683-	intergenic
chr16	2716465	2716503	MACS_peak_7472	2101.07	38	XR_340960	LOC102548056	2101.07	45.27	99.19	RefSeq model	248	chr16:2714926-2716503-	intergenic
chr16	6475869	6476514	MACS_peak_7497	3100	645	XR_596337	Dcp1a	3100	67.09	92.75	RefSeq model	3764	chr16:6475770-6517183+	exon sense-overlapping	NM_001191831	Dcp1a	chr16:6476320-6517715+
chr16	9539764	9540067	MACS_peak_7550	547.13	303	XR_593941	Rpl38-ps1	547.13	6.85	100	RefSeq model	309	chr16:9539765-9540067-	exon sense-overlapping	ENSRNOT00000043427	Rpl38	chr16:9539808-9540020-
chr16	9539764	9540067	MACS_peak_7550	547.13	303	XR_593941	Rpl38-ps1	547.13	6.85	100	RefSeq model	309	chr16:9539765-9540067-	intron sense-overlapping	NM_001170593	Chat	chr16:8493025-10652313-
chr16	9539764	9540067	MACS_peak_7550	547.13	303	XR_593941	Rpl38-ps1	547.13	6.85	100	RefSeq model	309	chr16:9539765-9540067-	intronic antisense	NM_024378	Grid1	chr16:9495903-10843082+
chr16	18259565	18259933	MACS_peak_7574	98.9	368	ENSRNOT00000071397	AABR06086761.1	98.9	6.88	100	Ensembl	1080	chr16:18258854-18259933-	intergenic
chr16	18633705	18634000	MACS_peak_7578	3100	295	XR_360377	LOC102548312	3100	27.89	92.75	RefSeq model	1266	chr16:18633706-18641061+	bidirectional	ENSRNOT00000074559	Sftpd	chr16:18621549-18633591-
chr16	18633705	18634000	MACS_peak_7578	3100	295	XR_360377	LOC102548312	3100	27.89	92.75	RefSeq model	1266	chr16:18633706-18641061+	bidirectional	NM_012878	Sftpd	chr16:18621441-18633581-
chr16	18988726	18988907	MACS_peak_7590	3100	181	XR_596371	Eps15l1	3100	71.05	92.75	RefSeq model	2651	chr16:18988727-19063856+	exon sense-overlapping	NM_001029921	Eps15l1	chr16:18988863-19064345+
chr16	19417266	19417383	MACS_peak_7604	913.44	117	XR_596409	LOC102548752	913.44	14.7	100	RefSeq model	3132	chr16:19417267-19422361+	bidirectional	ENSRNOT00000074514	Zfp961	chr16:19398387-19417115-
chr16	19419348	19419473	MACS_peak_7605	76.55	125	XR_596409	LOC102548752	76.55	5.58	100	RefSeq model	3132	chr16:19417267-19422361+	bidirectional	ENSRNOT00000074514	Zfp961	chr16:19398387-19417115-
chr16	19449366	19450057	MACS_peak_7606	133.25	691	XR_341034	LOC102548917	133.25	11.48	100	RefSeq model	1472	chr16:19440330-19450487-	intergenic
chr16	20787484	20787608	MACS_peak_7690	1180.66	124	XR_360382	Sugp2	1180.66	29.87	100	RefSeq model	5821	chr16:20758640-20787608-	exon sense-overlapping	NM_001108397	Sugp2	chr16:20760491-20789858-
chr16	35750648	35751069	MACS_peak_7771	121.48	421	XR_596987	LOC102548526	121.48	13.44	100	RefSeq model	6674	chr16:35743909-35751069-	bidirectional	NM_022926	Galnt7	chr16:35751116-35876429+
chr16	36253307	36253595	MACS_peak_7775	1271.31	288	ENSRNOT00000017930	AABR06087647.1	1271.31	31.75	100	Ensembl	417	chr16:36253172-36253595-	intergenic
chr16	53711577	53712119	MACS_peak_7831	3100	542	XR_596479	LOC102547443	3100	102.01	92.75	RefSeq model	1247	chr16:53689120-53712119-	intronic antisense	ENSRNOT00000013078	Frg1	chr16:53671702-53692373+
chr16	53711577	53712119	MACS_peak_7831	3100	542	XR_596479	LOC102547443	3100	102.01	92.75	RefSeq model	1247	chr16:53689120-53712119-	intronic antisense	NM_001290133	Frg1	chr16:53671569-53692576+
chr16	53953118	53953510	MACS_peak_7834	3100	392	XR_596482	LOC100911065	3100	45.6	92.75	RefSeq model	2663	chr16:53953119-54005529+	intergenic
chr16	54354676	54355068	MACS_peak_7837	3161.72	392	XR_596482	LOC100911065	3161.72	55.26	85.45	RefSeq model	2663	chr16:54354677-54407741+	intergenic
chr16	54601710	54602137	MACS_peak_7839	3100	427	XR_596484	Vps37a	3100	56.63	92.75	RefSeq model	2016	chr16:54564698-54602137-	exon sense-overlapping	NM_001024867	Vps37a	chr16:54564703-54602075-
chr16	61618887	61619258	MACS_peak_7872	2797.59	371	XR_596485	Rbpms	2797.59	36.59	93.57	RefSeq model	9787	chr16:61618888-61772807+	exon sense-overlapping	ENSRNOT00000046138	Rbpms	chr16:61619193-61767832+
chr16	61618887	61619258	MACS_peak_7872	2797.59	371	XR_596485	Rbpms	2797.59	36.59	93.57	RefSeq model	9787	chr16:61618888-61772807+	exon sense-overlapping	ENSRNOT00000068011	Rbpms	chr16:61619193-61762373+
chr16	61618887	61619258	MACS_peak_7872	2797.59	371	XR_596485	Rbpms	2797.59	36.59	93.57	RefSeq model	9787	chr16:61618888-61772807+	exon sense-overlapping	NM_001271244	Rbpms	chr16:61618904-61753849+
chr16	69821079	69821394	MACS_peak_7911	200.55	315	XR_596515	LOC103693987	200.55	12.5	100	RefSeq model	741	chr16:69821080-69821956-	exon sense-overlapping	ENSRNOT00000071269	Vma21	chr16:69814371-69821226-
chr16	69821079	69821394	MACS_peak_7911	200.55	315	XR_596515	LOC103693987	200.55	12.5	100	RefSeq model	741	chr16:69821080-69821956-	exon sense-overlapping	ENSRNOT00000073245	Vma21	chr16:69801132-69821132-
chr16	70376103	70376352	MACS_peak_7913	3100	249	XR_341189	Rnf170	3100	73.41	92.75	RefSeq model	3877	chr16:70351077-70376352-	exon sense-overlapping	ENSRNOT00000071134	Rnf170	chr16:70365642-70375249-
chr16	70376103	70376352	MACS_peak_7913	3100	249	XR_341189	Rnf170	3100	73.41	92.75	RefSeq model	3877	chr16:70351077-70376352-	exon sense-overlapping	ENSRNOT00000071258	Rnf170	chr16:70353877-70375249-
chr16	70376103	70376352	MACS_peak_7913	3100	249	XR_341189	Rnf170	3100	73.41	92.75	RefSeq model	3877	chr16:70351077-70376352-	exon sense-overlapping	ENSRNOT00000073124	Rnf170	chr16:70363452-70375249-
chr16	70376103	70376352	MACS_peak_7913	3100	249	XR_341189	Rnf170	3100	73.41	92.75	RefSeq model	3877	chr16:70351077-70376352-	exon sense-overlapping	ENSRNOT00000074584	Rnf170	chr16:70353877-70375249-
chr16	71095622	71096094	MACS_peak_7930	3224.03	472	ENSRNOT00000058436	AABR06089048.1	3224.03	59.74	50	Ensembl	805	chr16:71095553-71096359+	intergenic
chr16	73707357	73707440	MACS_peak_7955	606.42	83	XR_341207	LOC102556951	606.42	20.2	100	RefSeq model	1745	chr16:73703704-73707440-	bidirectional	NM_133305	Ap3m2	chr16:73708174-73723223+
chr16	79392144	79392185	MACS_peak_7993	3100	41	XR_596536	LOC102551219	3100	67.67	92.75	RefSeq model	501	chr16:79392145-79392899+	intergenic
chr16	85870538	85870794	MACS_peak_8052	444.17	256	XR_596563	LOC102546303	444.17	15.96	100	RefSeq model	3655	chr16:85870539-85889965+	intergenic
chr17	500261	500326	MACS_peak_8061	2906.97	65	XR_341288	LOC102551048	2906.97	53.92	92.63	RefSeq model	1172	chr17:497496-500326-	intergenic
chr17	7512789	7512844	MACS_peak_8099	111.2	55	XR_596431	Isca1-ps1	111.2	10.39	100	RefSeq model	446	chr17:7512790-7518497+	exon sense-overlapping	NM_181626	Isca1	chr17:7507069-7519772+
chr17	8870013	8870117	MACS_peak_8112	3100	104	XR_594287	LOC100363335	3100	110.72	92.75	RefSeq model	1692	chr17:8870014-8880055+	exon sense-overlapping	ENSRNOT00000025980	Hnrnpk	chr17:8870031-8880317+
chr17	8870013	8870117	MACS_peak_8112	3100	104	XR_594287	LOC100363335	3100	110.72	92.75	RefSeq model	1692	chr17:8870014-8880055+	exon sense-overlapping	NM_057141	Hnrnpk	chr17:8871937-8881027+
chr17	10507790	10507966	MACS_peak_8123	678.53	176	XR_596574	Smad5	678.53	19.57	100	RefSeq model	8470	chr17:10484307-10510229-	exon sense-overlapping	ENSRNOT00000016704	Smad5	chr17:10488652-10507888-
chr17	10507790	10507966	MACS_peak_8123	678.53	176	XR_596574	Smad5	678.53	19.57	100	RefSeq model	8470	chr17:10484307-10510229-	exon sense-overlapping	NM_021692	Smad5	chr17:10489082-10499276-
chr17	11139960	11140291	MACS_peak_8127	3100	331	XR_597336	LOC102555972	3100	74.97	92.75	RefSeq model	2648	chr17:11127068-11140414-	exon sense-overlapping	ENSRNOT00000071426	Pcbd2	chr17:11094484-11145120-
chr17	11145045	11145451	MACS_peak_8128	3100	406	XR_596620	LOC103694037	3100	83.43	92.75	RefSeq model	1675	chr17:11131504-11145451-	exon sense-overlapping	ENSRNOT00000071426	Pcbd2	chr17:11094484-11145120-
chr17	11393011	11393426	MACS_peak_8131	477.45	415	XR_360779	LOC100360522	477.45	11.1	100	RefSeq model	716	chr17:11392282-11393426-	exon sense-overlapping	ENSRNOT00000015893	Rplp1	chr17:11392283-11393688-
chr17	11393011	11393426	MACS_peak_8131	477.45	415	XR_360779	LOC100360522	477.45	11.1	100	RefSeq model	716	chr17:11392282-11393426-	intron sense-overlapping	NM_001024998	Txndc15	chr17:11147137-11548898-
chr17	17152220	17152376	MACS_peak_8219	544.58	156	XR_360850	Fbxw17	544.58	19.41	100	RefSeq model	1763	chr17:17134537-17152376-	exon sense-overlapping	NM_001082409	Fbxw17	chr17:17134537-17152331-
chr17	19970567	19970821	MACS_peak_8261	3100	254	XR_596659	LOC103694052	3100	36.28	92.75	RefSeq model	3472	chr17:19970568-19976254+	bidirectional	NM_001004255	Dek	chr17:19948512-19970468-
chr17	23279013	23279037	MACS_peak_8279	979.86	24	XR_596693	LOC102551541	979.86	30.42	100	RefSeq model	543	chr17:23277659-23279037-	intergenic
chr17	24956209	24956233	MACS_peak_8292	1167.22	24	XR_596693	LOC102551541	1167.22	33.09	100	RefSeq model	543	chr17:24954855-24956233-	intergenic
chr17	28399697	28399957	MACS_peak_8313	3100	260	XR_596708	Slc35b3	3100	139.83	92.75	RefSeq model	3257	chr17:28399698-28425541+	exon sense-overlapping	ENSRNOT00000021669	Slc35b3	chr17:28399913-28425662+
chr17	32614361	32614578	MACS_peak_8347	3100	217	XR_596691	Prpf4b	3100	47.91	92.75	RefSeq model	7926	chr17:32580447-32614578-	exon sense-overlapping	NM_001011923	Prpf4b	chr17:32583633-32614446-
chr17	38272498	38272945	MACS_peak_8383	656.75	447	XR_596515	LOC103693987	656.75	21.06	100	RefSeq model	741	chr17:38272069-38272945+	exon sense-overlapping	ENSRNOT00000073544	LOC100912478	chr17:38272893-38296545+
chr17	38458639	38459086	MACS_peak_8388	340.69	447	XR_596515	LOC103693987	340.69	15.01	100	RefSeq model	741	chr17:38458210-38459086+	exon sense-overlapping	ENSRNOT00000071883	LOC100912478	chr17:38459034-38463620+
chr17	38458639	38459086	MACS_peak_8388	340.69	447	XR_596515	LOC103693987	340.69	15.01	100	RefSeq model	741	chr17:38458210-38459086+	exon sense-overlapping	ENSRNOT00000071918	LOC100912478	chr17:38459034-38463652+
chr17	39226779	39227025	MACS_peak_8396	415.43	246	XR_596763	LOC103694082	415.43	18.08	100	RefSeq model	2086	chr17:39226780-39230417+	intergenic
chr17	39549806	39550052	MACS_peak_8399	523.16	246	XR_596763	LOC103694082	523.16	16.82	100	RefSeq model	2086	chr17:39549807-39553444+	intergenic
chr17	44192030	44192943	MACS_peak_8408	179.5	913	XR_601174	LOC100364138	179.5	6.2	100	RefSeq model	926	chr17:44192031-44192943-	exon sense-overlapping	NM_001014009	Fam65b	chr17:44192188-44289647-
chr17	51093506	51094071	MACS_peak_8459	55.56	565	ENSRNOT00000033844	LOC100912102	55.56	7.79	100	Ensembl	1275	chr17:51093019-51094298+	intron sense-overlapping	NM_001106117	Hecw1	chr17:50929146-51469507+
chr17	51649212	51649526	MACS_peak_8460	3100	314	XR_361039	Arid4b	3100	45.33	92.75	RefSeq model	4027	chr17:51531982-51649526-	exon sense-overlapping	ENSRNOT00000010836	Arid4b	chr17:51526629-51608638-
chr17	51649212	51649526	MACS_peak_8460	3100	314	XR_361039	Arid4b	3100	45.33	92.75	RefSeq model	4027	chr17:51531982-51649526-	exon sense-overlapping	NM_053421	Arid4b	chr17:51525386-51648419-
chr17	51676731	51676838	MACS_peak_8461	1236.39	107	XR_361037	Tbce	1236.39	37.49	100	RefSeq model	1857	chr17:51676732-51723130+	exon sense-overlapping	NM_001012161	Tbce	chr17:51676788-51723130+
chr17	51676731	51676838	MACS_peak_8461	1236.39	107	XR_361037	Tbce	1236.39	37.49	100	RefSeq model	1857	chr17:51676732-51723130+	natural antisense	NM_001144851	B3galnt2	chr17:51721961-51764786-
chr17	51752043	51752567	MACS_peak_8463	2940.71	524	XR_596817	LOC100362339	2940.71	30.41	92.68	RefSeq model	536	chr17:51752044-51752567+	exon sense-overlapping	ENSRNOT00000024916	LOC100362339	chr17:51752066-51752579+
chr17	51752043	51752567	MACS_peak_8463	2940.71	524	XR_596817	LOC100362339	2940.71	30.41	92.68	RefSeq model	536	chr17:51752044-51752567+	intronic antisense	NM_001144851	B3galnt2	chr17:51721961-51764786-
chr17	52303841	52304233	MACS_peak_8470	757.16	392	XR_596819	LOC102554214	757.16	24.84	100	RefSeq model	697	chr17:52299366-52304233-	intergenic
chr17	53109174	53109643	MACS_peak_8477	3100	469	XR_341630	LOC102557214	3100	41.18	92.75	RefSeq model	481	chr17:53109175-53109643-	intergenic
chr17	53392775	53392912	MACS_peak_8479	3100	137	XR_596823	LOC102557539	3100	131.42	92.75	RefSeq model	1125	chr17:53392776-53394922+	intergenic
chr17	57964491	57964863	MACS_peak_8512	3100	372	ENSRNOT00000025073	AABR06092118.1	3100	286.26	92.75	Ensembl	795	chr17:57964403-57965199+	intergenic
chr17	58003444	58003814	MACS_peak_8513	3100	370	ENSRNOT00000044873	AABR06092122.1	3100	282.01	92.75	Ensembl	795	chr17:58003356-58004152+	intergenic
chr17	58390453	58390628	MACS_peak_8518	1667.4	175	XR_596793	Zfp192	1667.4	33.33	100	RefSeq model	17050	chr17:58363707-58390628-	exon sense-overlapping	NM_001100574	Zfp192	chr17:58372076-58390621-
chr17	58921089	58921135	MACS_peak_8538	3100	46	XR_361074	LOC102556078	3100	115.15	92.75	RefSeq model	685	chr17:58919654-58926607+	intergenic
chr17	61593288	61593516	MACS_peak_8547	300.94	228	ENSRNOT00000025854	AABR06092343.1	300.94	15.48	100	Ensembl	474	chr17:61593234-61593713-	intergenic
chr17	64238639	64239178	MACS_peak_8556	777.26	539	XR_146375	LOC100909729	777.26	17.14	100	RefSeq model	1134	chr17:64238640-64240248+	bidirectional	NM_001191833	Ccny	chr17:64106292-64238150-
chr17	79345020	79345626	MACS_peak_8640	77.34	606	XR_341716	LOC102547476	77.34	8	100	RefSeq model	752	chr17:79345021-79349144+	intronic antisense	NM_001191821	Frmd4a	chr17:79297096-79568891-
chr17	81426037	81426347	MACS_peak_8659	284.52	310	XR_596837	Fam188a	284.52	14.31	100	RefSeq model	1625	chr17:81349809-81426347-	exon sense-overlapping	NM_001106122	Fam188a	chr17:81348948-81426318-
chr17	89827183	89827862	MACS_peak_8694	151.16	679	XR_596885	RGD1566369	151.16	11.66	100	RefSeq model	679	chr17:89827184-89827862-	exon sense-overlapping	ENSRNOT00000006662	RGD1566369	chr17:89827203-89827853-
chr17	91504334	91504641	MACS_peak_8698	3100	307	XR_596839	Mastl	3100	24.47	92.75	RefSeq model	2466	chr17:91504335-91536260+	exon sense-overlapping	NM_001107369	Mastl	chr17:91504401-91539143+
chr17	91818781	91818946	MACS_peak_8703	312.84	165	ENSRNOT00000071601	AABR06093539.1	312.84	14.86	100	Ensembl	456	chr17:91818487-91818946-	intergenic
chr18	459417	459565	MACS_peak_8716	2471.4	148	XR_361198	LOC102546433	2471.4	22.95	95.52	RefSeq model	720	chr18:458685-462483+	intergenic
chr18	14526049	14526650	MACS_peak_8775	3100	601	ENSRNOT00000051543	Rn50_18_0146.1	3100	186.99	92.75	Ensembl	642	chr18:14526050-14526691+	intergenic
chr18	15411841	15412092	MACS_peak_8788	367.73	251	XR_341820	LOC102551904	367.73	14.7	100	RefSeq model	992	chr18:15411842-15423005+	intron sense-overlapping	NM_001101000	Mapre2	chr18:14599144-15549590+
chr18	24257004	24257277	MACS_peak_8817	752.31	273	XR_361285	Ammecr1l	752.31	19.65	100	RefSeq model	1972	chr18:24257005-24275892+	exon sense-overlapping	NM_001107399	Ammecr1l	chr18:24257857-24280774+
chr18	24287622	24287857	MACS_peak_8818	3100	235	XR_146387	LOC100910201	3100	70.5	92.75	RefSeq model	2559	chr18:24276407-24287857-	natural antisense	NM_001107399	Ammecr1l	chr18:24257857-24280774+
chr18	28015147	28015252	MACS_peak_8875	314.93	105	XR_596947	LOC102550858	314.93	13.52	100	RefSeq model	898	chr18:28015148-28018633+	bidirectional	NM_199376	Sil1	chr18:27777577-28014973-
chr18	36491819	36491921	MACS_peak_8959	3100	102	XR_361332	Tcerg1	3100	53.45	92.75	RefSeq model	3435	chr18:36491820-36551648+	exon sense-overlapping	NM_001107390	Tcerg1	chr18:36491823-36552727+
chr18	40666563	40666649	MACS_peak_8975	3089.82	86	XR_341889	LOC102549576	3089.82	53.68	92.5	RefSeq model	1029	chr18:40665416-40666649-	bidirectional	NM_001004276	Commd10	chr18:40666687-40798792+
chr18	49000476	49000970	MACS_peak_9005	2793.27	494	XR_597000	LOC100362479	2793.27	51.95	93.63	RefSeq model	677	chr18:49000477-49001153+	intergenic
chr18	50416992	50417830	MACS_peak_9007	3100	838	ENSRNOT00000021149	AABR06095313.1	3100	33.11	92.75	Ensembl	1940	chr18:50416993-50418933+	intergenic
chr18	50808437	50809388	MACS_peak_9009	110.36	951	XR_085675	LOC688754	110.36	6.58	100	RefSeq model	1065	chr18:50808324-50809388-	intergenic
chr18	51243568	51243653	MACS_peak_9016	62.46	85	XR_597010	LOC102547451	62.46	7.7	100	RefSeq model	2045	chr18:51243569-51246343+	intergenic
chr18	55736454	55736905	MACS_peak_9054	613.2	451	XR_085671	Hmgxb3	613.2	18.79	100	RefSeq model	5197	chr18:55689440-55736905-	exon sense-overlapping	ENSRNOT00000024704	Hmgxb3	chr18:55689442-55731997-
chr18	55736454	55736905	MACS_peak_9054	613.2	451	XR_085671	Hmgxb3	613.2	18.79	100	RefSeq model	5197	chr18:55689440-55736905-	exon sense-overlapping	ENSRNOT00000064347	Hmgxb3	chr18:55689442-55731997-
chr18	56194299	56194647	MACS_peak_9057	1177.82	348	ENSRNOT00000042496	AABR06095450.2	1177.82	17.33	100	Ensembl	505	chr18:56194141-56194647+	intergenic
chr18	56473400	56473846	MACS_peak_9062	2899.45	446	XR_596972	Ablim3	2899.45	17.21	92.61	RefSeq model	3002	chr18:56356720-56473846-	exon sense-overlapping	ENSRNOT00000026227	Ablim3	chr18:56356317-56442746-
chr18	56473400	56473846	MACS_peak_9062	2899.45	446	XR_596972	Ablim3	2899.45	17.21	92.61	RefSeq model	3002	chr18:56356720-56473846-	exon sense-overlapping	NM_001191698	Ablim3	chr18:56356317-56473777-
chr18	61203376	61204084	MACS_peak_9097	234.3	708	XR_597033	LOC103694231	234.3	11.54	100	RefSeq model	1336	chr18:61202345-61204084-	intergenic
chr18	61342104	61342377	MACS_peak_9098	172	273	ENSRNOT00000072461	AABR06095599.1	172	15.25	100	Ensembl	614	chr18:61342105-61342722+	intergenic
chr18	62671746	62672074	MACS_peak_9112	953.88	328	XR_596962	Ptpn2	953.88	24.05	100	RefSeq model	4208	chr18:62605742-62673078-	exon sense-overlapping	ENSRNOT00000023763	Ptpn2	chr18:62607293-62671878-
chr18	62671746	62672074	MACS_peak_9112	953.88	328	XR_596962	Ptpn2	953.88	24.05	100	RefSeq model	4208	chr18:62605742-62673078-	exon sense-overlapping	ENSRNOT00000063770	Ptpn2	chr18:62607489-62671878-
chr18	62671746	62672074	MACS_peak_9112	953.88	328	XR_596962	Ptpn2	953.88	24.05	100	RefSeq model	4208	chr18:62605742-62673078-	exon sense-overlapping	NM_053990	Ptpn2	chr18:62600260-62671839-
chr18	64345558	64345717	MACS_peak_9118	3100	159	XR_597040	LOC103694236	3100	60.68	92.75	RefSeq model	1822	chr18:64345559-64360634+	intergenic
chr18	69390114	69390392	MACS_peak_9131	3100	278	XR_361462	Mbd1	3100	167.18	92.75	RefSeq model	4779	chr18:69390115-69404713+	exon sense-overlapping	NM_001011924	Mbd1	chr18:69390260-69404713+
chr18	71016227	71016344	MACS_peak_9151	55.09	117	XR_598360	LOC102548225	55.09	7.94	100	RefSeq model	2275	chr18:71016228-71021637+	intergenic
chr18	73973407	73973563	MACS_peak_9173	2574.21	156	XR_342039	Epg5	2574.21	47.24	95.27	RefSeq model	7693	chr18:73973408-74068459+	exon sense-overlapping	ENSRNOT00000022767	Epg5	chr18:73973504-74068456+
chr19	9011984	9012426	MACS_peak_9242	57.68	442	XR_597122	Rpl26-ps3	57.68	8.17	100	RefSeq model	442	chr19:9011985-9012426+	exon sense-overlapping	ENSRNOT00000073744	LOC100910721	chr19:9011985-9012422+
chr19	9097027	9097638	MACS_peak_9243	1986.56	611	XR_342138	LOC688815	1986.56	41.19	100	RefSeq model	1897	chr19:9096316-9098208+	intergenic
chr19	11447587	11447850	MACS_peak_9294	63.79	263	XR_361622	LOC102553609	63.79	8.15	100	RefSeq model	992	chr19:11446669-11447850-	bidirectional	ENSRNOT00000026340	Amfr	chr19:11447974-11482482+
chr19	23480755	23480972	MACS_peak_9296	3100	217	XR_597131	LOC103694286	3100	135.51	92.75	RefSeq model	772	chr19:23480756-23492957+	intergenic
chr19	23492596	23492836	MACS_peak_9297	3100	240	XR_597131	LOC103694286	3100	85.52	92.75	RefSeq model	772	chr19:23480756-23492957+	intergenic
chr19	27484576	27484640	MACS_peak_9318	76.89	64	NR_132649	Crnde	76.89	6.76	100	RefSeq	822	chr19:27479451-27489929-	intergenic
chr19	27489497	27489929	MACS_peak_9319	341.81	432	NR_132649	Crnde	341.81	12.97	100	RefSeq	822	chr19:27479451-27489929-	intergenic
chr19	36157999	36158416	MACS_peak_9392	241.27	417	ENSRNOT00000031820	AABR06097721.1	241.27	17.61	100	Ensembl	468	chr19:36157945-36158416-	bidirectional	NM_001105944	Rfx1	chr19:36158698-36189544+
chr19	36283760	36284155	MACS_peak_9396	1496.73	395	XR_597191	LOC102548759	1496.73	33.72	100	RefSeq model	1809	chr19:36279013-36284949-	intergenic
chr19	40181846	40182105	MACS_peak_9440	131.58	259	XR_597205	LOC103694303	131.58	12.1	100	RefSeq model	771	chr19:40061876-40182117+	intron sense-overlapping	ENSRNOT00000043494	LOC689635	chr19:40084947-40087313+
chr19	40181846	40182105	MACS_peak_9440	131.58	259	XR_597205	LOC103694303	131.58	12.1	100	RefSeq model	771	chr19:40061876-40182117+	intronic antisense	ENSRNOT00000071778	AABR06098126.1	chr19:39811877-40122005-
chr19	40711193	40711998	MACS_peak_9443	237.17	805	ENSRNOT00000024755	AABR06098199.1	237.17	14.93	100	Ensembl	1230	chr19:40711194-40712425-	intron sense-overlapping	ENSRNOT00000024981	Inpp4b	chr19:40508509-40860035-
chr19	40711193	40711998	MACS_peak_9443	237.17	805	ENSRNOT00000024755	AABR06098199.1	237.17	14.93	100	Ensembl	1230	chr19:40711194-40712425-	intron sense-overlapping	ENSRNOT00000025013	Inpp4b	chr19:40508685-40860035-
chr19	40711193	40711998	MACS_peak_9443	237.17	805	ENSRNOT00000024755	AABR06098199.1	237.17	14.93	100	Ensembl	1230	chr19:40711194-40712425-	intron sense-overlapping	NM_053917	Inpp4b	chr19:40508684-41247845-
chr19	41576422	41576782	MACS_peak_9446	763.17	360	ENSRNOT00000066076	AABR06098234.1	763.17	19.34	100	Ensembl	492	chr19:41576281-41576782-	natural antisense	ENSRNOT00000035084	Usp38	chr19:41576637-41606593+
chr19	41839945	41840466	MACS_peak_9449	3100	521	XR_598477	LOC103694972	3100	42.05	92.75	RefSeq model	900	chr19:41839061-41840466+	intergenic
chr19	44813057	44813403	MACS_peak_9470	3100	346	XR_597240	LOC103694320	3100	69.58	92.75	RefSeq model	3107	chr19:44791230-44813654-	intronic antisense	NM_012550	Ednra	chr19:44812398-44874904+
chr19	49020200	49020265	MACS_peak_9523	69.99	65	XR_597221	Slc7a6	69.99	7.07	100	RefSeq model	3557	chr19:49020201-49045944+	exon sense-overlapping	NM_001107424	Slc7a6	chr19:49029315-49045949+
chr19	52782853	52783157	MACS_peak_9571	86.99	304	XR_342335	Zfp821	86.99	10.22	100	RefSeq model	3228	chr19:52765874-52783216-	exon sense-overlapping	ENSRNOT00000000279	Zfp821	chr19:52765875-52784091-
chr19	55073107	55073500	MACS_peak_9619	168.86	393	ENSRNOT00000041965	AABR06098740.1	168.86	8.49	100	Ensembl	435	chr19:55073108-55073544+	intergenic
chr19	63313880	63314317	MACS_peak_9668	3100	437	XR_361879	Usp10	3100	106.11	92.75	RefSeq model	3594	chr19:63313881-63356423+	exon sense-overlapping	NM_001034146	Usp10	chr19:63314211-63356423+
chr19	64787780	64788515	MACS_peak_9688	495.18	735	XR_361893	RGD1565689	495.18	10.11	100	RefSeq model	5155	chr19:64787378-64792774-	intergenic
chr19	65152485	65153217	MACS_peak_9701	232.35	732	XR_361893	RGD1565689	232.35	7.52	100	RefSeq model	5155	chr19:65152083-65157481-	intergenic
chr19	66089253	66089967	MACS_peak_9721	80.73	714	XR_597285	LOC103694354	80.73	12.18	100	RefSeq model	2499	chr19:66086130-66089967-	bidirectional	NM_001106192	Cdt1	chr19:66090081-66095027+
chr2	2449469	2450234	MACS_peak_9814	326.33	765	XR_590781	Ell2	326.33	16.51	100	RefSeq model	2632	chr2:2449357-2517527+	exon sense-overlapping	ENSRNOT00000032974	Ell2	chr2:2450088-2518045+
chr2	9561442	9562015	MACS_peak_9833	3202.41	573	XR_590796	Cetn3	3202.41	45.65	85.71	RefSeq model	2200	chr2:9560799-9574322+	exon sense-overlapping	NM_001191842	Cetn3	chr2:9561911-9574322+
chr2	11964918	11965491	MACS_peak_9839	3100	573	XR_590796	Cetn3	3100	54.68	92.75	RefSeq model	2200	chr2:11964275-11977798+	exon sense-overlapping	NM_001191842	Cetn3	chr2:11965387-11977798+
chr2	41632697	41632818	MACS_peak_9870	1032.17	121	XR_351276	Mtx3	1032.17	23.97	100	RefSeq model	6780	chr2:41632698-41646059+	exon sense-overlapping	ENSRNOT00000061761	Mtx3	chr2:41632738-41640357+
chr2	47060073	47060175	MACS_peak_9909	2886.23	102	XR_351303	Gfm2	2886.23	18.07	92.72	RefSeq model	3673	chr2:47060074-47094930+	exon sense-overlapping	ENSRNOT00000052072	Gfm2	chr2:47063820-47094441+
chr2	47060073	47060175	MACS_peak_9909	2886.23	102	XR_351303	Gfm2	2886.23	18.07	92.72	RefSeq model	3673	chr2:47060074-47094930+	exon sense-overlapping	NM_001100665	Gfm2	chr2:47060097-47094930+
chr2	47060073	47060175	MACS_peak_9909	2886.23	102	XR_351303	Gfm2	2886.23	18.07	92.72	RefSeq model	3673	chr2:47060074-47094930+	intron sense-overlapping	NM_001003401	Enc1	chr2:46895518-47171842+
chr2	47060073	47060175	MACS_peak_9909	2886.23	102	XR_351303	Gfm2	2886.23	18.07	92.72	RefSeq model	3673	chr2:47060074-47094930+	natural antisense	ENSRNOT00000048554	Hexb	chr2:47094815-47114918-
chr2	47060073	47060175	MACS_peak_9909	2886.23	102	XR_351303	Gfm2	2886.23	18.07	92.72	RefSeq model	3673	chr2:47060074-47094930+	natural antisense	NM_001011946	Hexb	chr2:47094814-47114992-
chr2	48034185	48034293	MACS_peak_9916	136.85	108	XR_351325	Zcchc9	136.85	8.41	100	RefSeq model	2182	chr2:48034186-48042018+	exon sense-overlapping	NM_001013156	Zcchc9	chr2:48035517-48044197+
chr2	50975843	50976165	MACS_peak_9949	3100	322	XR_590857	LOC103691440	3100	116.89	92.75	RefSeq model	1338	chr2:50975844-50977827-	intergenic
chr2	52970270	52970604	MACS_peak_9956	3100	334	XR_590831	Srek1	3100	98.01	92.75	RefSeq model	1555	chr2:52947604-52970604-	exon sense-overlapping	NM_020092	Srek1	chr2:52939245-52957927-
chr2	55604229	55604438	MACS_peak_9967	99.82	209	ENSRNOT00000052415	AABR06012582.1	99.82	7.47	100	Ensembl	644	chr2:55604230-55604876-	intergenic
chr2	58398962	58399509	MACS_peak_9978	948.36	547	XR_590885	LOC102549347	948.36	15.99	100	RefSeq model	7694	chr2:58380693-58399509-	bidirectional	NM_001277209	Smim15	chr2:58399558-58404718+
chr2	58398962	58399509	MACS_peak_9978	948.36	547	XR_590885	LOC102549347	948.36	15.99	100	RefSeq model	7694	chr2:58380693-58399509-	bidirectional	NM_001277210	Smim15	chr2:58399558-58404718+
chr2	58518952	58519103	MACS_peak_9980	1261.9	151	XR_590874	Ercc8	1261.9	33.17	100	RefSeq model	2640	chr2:58518953-58548556+	exon sense-overlapping	NM_001107650	Ercc8	chr2:58518968-58556351+
chr2	63321414	63321580	MACS_peak_9993	3100	166	XR_351404	Il6st	3100	126.66	92.75	RefSeq model	7652	chr2:63321415-63361401+	exon sense-overlapping	ENSRNOT00000018877	Il6st	chr2:63332284-63361404+
chr2	63321414	63321580	MACS_peak_9993	3100	166	XR_351404	Il6st	3100	126.66	92.75	RefSeq model	7652	chr2:63321415-63361401+	exon sense-overlapping	NM_001008725	Il6st	chr2:63332284-63361404+
chr2	63329302	63329389	MACS_peak_9994	3100	87	XR_351404	Il6st	3100	34.76	92.75	RefSeq model	7652	chr2:63321415-63361401+	exon sense-overlapping	ENSRNOT00000018877	Il6st	chr2:63332284-63361404+
chr2	63329302	63329389	MACS_peak_9994	3100	87	XR_351404	Il6st	3100	34.76	92.75	RefSeq model	7652	chr2:63321415-63361401+	exon sense-overlapping	NM_001008725	Il6st	chr2:63332284-63361404+
chr2	72445979	72446104	MACS_peak_10029	458.82	125	XR_590936	LOC102548637	458.82	20.36	100	RefSeq model	2308	chr2:72445980-72453870+	intergenic
chr2	75352488	75352734	MACS_peak_10052	2788.96	246	ENSRNOT00000057743	AABR06013331.1	2788.96	53.84	93.5	Ensembl	540	chr2:75352350-75352895+	intergenic
chr2	75576760	75577022	MACS_peak_10054	117.65	262	XR_590914	Fyb	117.65	9.04	100	RefSeq model	4524	chr2:75576668-75725130+	exon sense-overlapping	NM_001109176	Fyb	chr2:75633301-75722725+
chr2	75576760	75577022	MACS_peak_10054	117.65	262	XR_590914	Fyb	117.65	9.04	100	RefSeq model	4524	chr2:75576668-75725130+	intron sense-overlapping	ENSRNOT00000018545	C9	chr2:75517644-75683522+
chr2	77491981	77493060	MACS_peak_10069	168.19	1079	XR_590949	LOC102551932	168.19	11.63	100	RefSeq model	5678	chr2:77488026-77496871+	exon sense-overlapping	ENSRNOT00000076470	Ranbp3l	chr2:77492478-77492878+
chr2	79209947	79210262	MACS_peak_10078	135.06	315	ENSRNOT00000049673	AABR06013423.1	135.06	8.57	100	Ensembl	399	chr2:79209863-79210262-	intergenic
chr2	96418423	96418509	MACS_peak_10109	204.03	86	XR_590961	Sirpd	204.03	9.98	100	RefSeq model	127	chr2:96418424-96431241+	intergenic
chr2	97928461	97928779	MACS_peak_10118	84.62	318	ENSRNOT00000014052	AABR06014118.1	84.62	9.67	100	Ensembl	441	chr2:97928462-97928904+	intron sense-overlapping	NM_001034912	Fam134b	chr2:97821407-97972808+
chr2	124126931	124127172	MACS_peak_10203	868.15	241	NR_037704	RGD1562890	868.15	18.16	100	RefSeq	516	chr2:124123491-124127172-	intergenic
chr2	124401482	124403072	MACS_peak_10204	62.53	1590	XR_085748	LOC682357	62.53	6.53	100	RefSeq model	3382	chr2:124400409-124403790+	intergenic
chr2	127652668	127653264	MACS_peak_10215	97.68	596	XR_594968	LOC680121	97.68	10.93	100	RefSeq model	2104	chr2:127652669-127654750+	intergenic
chr2	127653792	127654240	MACS_peak_10216	53.56	448	XR_085946	LOC688932	53.56	8.33	100	RefSeq model	2109	chr2:127652666-127654750+	intergenic
chr2	135723967	135724044	MACS_peak_10248	3100	77	XR_351604	Phc3	3100	55.88	92.75	RefSeq model	10725	chr2:135723968-135798364+	exon sense-overlapping	NM_001107662	Phc3	chr2:135727661-135791251+
chr2	136126299	136126687	MACS_peak_10259	100.94	388	NR_001567	Terc	100.94	5.8	100	RefSeq	388	chr2:136126300-136126687+	intergenic
chr2	139921736	139922005	MACS_peak_10274	3100	269	XR_351625	Ttc14	3100	52.44	92.75	RefSeq model	1912	chr2:139921737-139929216+	exon sense-overlapping	NM_001107666	Ttc14	chr2:139921787-139931470+
chr2	141810476	141810886	MACS_peak_10279	3100	410	XR_591053	LOC100909470	3100	64.92	92.75	RefSeq model	630	chr2:141810257-141810886-	intergenic
chr2	148271758	148271856	MACS_peak_10320	566.88	98	XR_351653	RGD1359508	566.88	18.37	100	RefSeq model	1244	chr2:148271759-148334223+	exon sense-overlapping	NM_001009707	RGD1359508	chr2:148271821-148296649+
chr2	159938677	159938781	MACS_peak_10332	225.21	104	XR_344360	Ndufc1	225.21	14.89	100	RefSeq model	756	chr2:159935687-159939661-	intergenic
chr2	159939411	159939661	MACS_peak_10333	2927.61	250	XR_344360	Ndufc1	2927.61	47.47	92.8	RefSeq model	756	chr2:159935687-159939661-	intergenic
chr2	160278381	160278865	MACS_peak_10342	66.26	484	ENSRNOT00000072748	AABR06016617.1	66.26	9.12	100	Ensembl	651	chr2:160278318-160278969+	intronic antisense	NM_001107675	Maml3	chr2:160209608-160966457-
chr2	161111886	161112370	MACS_peak_10350	50.89	484	ENSRNOT00000072578	AABR06016643.1	50.89	8.33	100	Ensembl	651	chr2:161111823-161112474+	intergenic
chr2	167673357	167674074	MACS_peak_10382	190.42	717	ENSRNOT00000046641	AABR06016850.1	190.42	6.27	100	Ensembl	774	chr2:167673358-167674133+	intergenic
chr2	174676447	174677498	MACS_peak_10410	1952.79	1051	XR_344406	LOC102549890	1952.79	40.45	100	RefSeq model	2283	chr2:174676448-174678730+	intergenic
chr2	176482688	176484074	MACS_peak_10423	81.77	1386	XR_591126	LOC103691579	81.77	9.03	100	RefSeq model	2999	chr2:176465041-176484183+	intergenic
chr2	202897020	202897364	MACS_peak_10518	1070.85	344	XR_591161	LOC102550864	1070.85	33.72	100	RefSeq model	2705	chr2:202897021-202900583+	bidirectional	NM_001106437	Fhdc1	chr2:202860604-202896104-
chr2	203218173	203218199	MACS_peak_10523	144.29	26	XR_591165	LOC102551266	144.29	9.21	100	RefSeq model	2052	chr2:203218174-203267125+	intergenic
chr2	204835535	204835655	MACS_peak_10533	3100	120	XR_589382	LOC100365839	3100	12.52	92.75	RefSeq model	907	chr2:204831252-204835655-	intergenic
chr2	205642951	205644104	MACS_peak_10538	748.41	1153	XR_351805	Dclk2	748.41	17.13	100	RefSeq model	5704	chr2:205516575-205644104-	exon sense-overlapping	ENSRNOT00000022292	Dclk2	chr2:205521174-205643934-
chr2	205642951	205644104	MACS_peak_10538	748.41	1153	XR_351805	Dclk2	748.41	17.13	100	RefSeq model	5704	chr2:205516575-205644104-	exon sense-overlapping	ENSRNOT00000057062	Dclk2	chr2:205516097-205643934-
chr2	205642951	205644104	MACS_peak_10538	748.41	1153	XR_351805	Dclk2	748.41	17.13	100	RefSeq model	5704	chr2:205516575-205644104-	exon sense-overlapping	ENSRNOT00000066004	Dclk2	chr2:205516097-205643934-
chr2	205642951	205644104	MACS_peak_10538	748.41	1153	XR_351805	Dclk2	748.41	17.13	100	RefSeq model	5704	chr2:205516575-205644104-	exon sense-overlapping	NM_001009691	Dclk2	chr2:205515419-205643934-
chr2	205642951	205644104	MACS_peak_10538	748.41	1153	XR_351805	Dclk2	748.41	17.13	100	RefSeq model	5704	chr2:205516575-205644104-	exon sense-overlapping	NM_001195832	Dclk2	chr2:205515419-205643934-
chr2	207652929	207653339	MACS_peak_10594	991.47	410	XR_351801	Dap3	991.47	13.01	100	RefSeq model	3137	chr2:207625131-207654571-	exon sense-overlapping	NM_001011950	Dap3	chr2:207624781-207652339-
chr2	207652929	207653339	MACS_peak_10594	991.47	410	XR_351801	Dap3	991.47	13.01	100	RefSeq model	3137	chr2:207625131-207654571-	intronic antisense	ENSRNOT00000027629	Ash1l	chr2:207652622-207799105+
chr2	207652929	207653339	MACS_peak_10594	991.47	410	XR_351801	Dap3	991.47	13.01	100	RefSeq model	3137	chr2:207625131-207654571-	intronic antisense	NM_001107689	Ash1l	chr2:207652622-207801285+
chr2	209014122	209014649	MACS_peak_10640	1471.18	527	XR_351807	Rab13	1471.18	29.43	100	RefSeq model	1543	chr2:209014006-209019155+	exon sense-overlapping	NM_031092	Rab13	chr2:209014441-209018836+
chr2	209329528	209330250	MACS_peak_10652	3100	722	XR_591190	Chtop	3100	48.49	92.75	RefSeq model	6851	chr2:209318315-209330544-	exon sense-overlapping	ENSRNOT00000010455	Chtop	chr2:209318321-209329789-
chr2	209329528	209330250	MACS_peak_10652	3100	722	XR_591190	Chtop	3100	48.49	92.75	RefSeq model	6851	chr2:209318315-209330544-	exon sense-overlapping	NM_001014175	LOC361990	chr2:209318315-209329789-
chr2	215634409	215634778	MACS_peak_10691	981.18	369	XR_591217	Pi4kb	981.18	17.53	100	RefSeq model	3683	chr2:215634410-215665967+	exon sense-overlapping	ENSRNOT00000040501	Pi4kb	chr2:215634441-215666468+
chr2	215634409	215634778	MACS_peak_10691	981.18	369	XR_591217	Pi4kb	981.18	17.53	100	RefSeq model	3683	chr2:215634410-215665967+	exon sense-overlapping	NM_031083	Pi4kb	chr2:215634441-215666468+
chr2	215806587	215807066	MACS_peak_10701	275.55	479	XR_351832	Lysmd1	275.55	17.13	100	RefSeq model	1771	chr2:215799141-215807066+	exon sense-overlapping	ENSRNOT00000028640	Lysmd1	chr2:215799038-215804338+
chr2	215806587	215807066	MACS_peak_10701	275.55	479	XR_351832	Lysmd1	275.55	17.13	100	RefSeq model	1771	chr2:215799141-215807066+	exon sense-overlapping	NM_001024302	Lysmd1	chr2:215799038-216029775+
chr2	215806587	215807066	MACS_peak_10701	275.55	479	XR_351832	Lysmd1	275.55	17.13	100	RefSeq model	1771	chr2:215799141-215807066+	intronic antisense	NM_001014039	Tnfaip8l2	chr2:215804335-215820349-
chr2	216085399	216085785	MACS_peak_10712	335.74	386	XR_351843	LOC100363520	335.74	14.41	100	RefSeq model	1893	chr2:216085400-216089172+	intergenic
chr2	216092512	216092672	MACS_peak_10713	1431.22	160	XR_591215	Arnt	1431.22	20.75	100	RefSeq model	2897	chr2:216092513-216150185+	exon sense-overlapping	ENSRNOT00000044738	Arnt	chr2:216092641-216149878+
chr2	216092512	216092672	MACS_peak_10713	1431.22	160	XR_591215	Arnt	1431.22	20.75	100	RefSeq model	2897	chr2:216092513-216150185+	exon sense-overlapping	ENSRNOT00000064442	Arnt	chr2:216092641-216149878+
chr2	216092512	216092672	MACS_peak_10713	1431.22	160	XR_591215	Arnt	1431.22	20.75	100	RefSeq model	2897	chr2:216092513-216150185+	exon sense-overlapping	NM_012780	Arnt	chr2:216092641-216149878+
chr2	217489514	217489601	MACS_peak_10733	66.77	87	XR_344501	Ciart	66.77	5.93	100	RefSeq model	563	chr2:217487116-217493065-	intergenic
chr2	218959660	218959940	MACS_peak_10780	3100	280	XR_594306	Rpl38-ps2	3100	61.19	92.75	RefSeq model	284	chr2:218959661-218959940-	exon sense-overlapping	ENSRNOT00000042661	LOC690468	chr2:218959697-218959909-
chr2	219249733	219250019	MACS_peak_10781	1596.81	286	XR_591229	Chd1l	1596.81	31.52	100	RefSeq model	4255	chr2:219193845-219250480-	exon sense-overlapping	ENSRNOT00000043937	Chd1l	chr2:219196513-219249842-
chr2	227691873	227692148	MACS_peak_10840	3100	275	XR_351933	LOC102548822	3100	45.24	92.75	RefSeq model	2760	chr2:227691874-227708277+	bidirectional	NM_001005765	Rap1a	chr2:227614903-227691823-
chr2	230278044	230278276	MACS_peak_10863	3035.83	232	XR_351941	Gstm1	3035.83	19.86	93.03	RefSeq model	941	chr2:230273106-230278276-	exon sense-overlapping	NM_017014	Gstm1	chr2:230272740-230278117-
chr2	230792112	230792350	MACS_peak_10880	471.31	238	XR_085774	RGD1310209	471.31	15.73	100	RefSeq model	3350	chr2:230716011-230792350-	exon sense-overlapping	ENSRNOT00000027493	5330417C22Rik	chr2:230716011-230792265-
chr2	230792112	230792350	MACS_peak_10880	471.31	238	XR_085774	RGD1310209	471.31	15.73	100	RefSeq model	3350	chr2:230716011-230792350-	intronic antisense	NM_001134578	RGD1309139	chr2:230789966-230802122+
chr2	237524312	237524738	MACS_peak_10910	779.91	426	XR_599949	LOC102548510	779.91	28.81	100	RefSeq model	4007	chr2:237505351-237524738-	intronic antisense	ENSRNOT00000021676	Slc35a3	chr2:237492884-237513169+
chr2	237524312	237524738	MACS_peak_10910	779.91	426	XR_599949	LOC102548510	779.91	28.81	100	RefSeq model	4007	chr2:237505351-237524738-	intronic antisense	NM_001012082	Slc35a3	chr2:237476502-237513171+
chr2	237524312	237524738	MACS_peak_10910	779.91	426	XR_599949	LOC102548510	779.91	28.81	100	RefSeq model	4007	chr2:237505351-237524738-	natural antisense	NM_001106467	Mfsd14a	chr2:237524717-237557209+
chr2	241622402	241622648	MACS_peak_10926	101	246	XR_591296	LOC103691684	101	9.59	100	RefSeq model	2249	chr2:241622052-241632876+	intergenic
chr2	242894180	242894453	MACS_peak_10931	78.28	273	XR_351979	Alg14	78.28	9.9	100	RefSeq model	914	chr2:242894181-242969907+	exon sense-overlapping	NM_001014176	Alg14	chr2:242894212-242970806+
chr2	242965051	242965175	MACS_peak_10934	576.69	124	ENSRNOT00000015314	AABR06020323.1	576.69	23.03	100	Ensembl	564	chr2:242965052-242965619+	intron sense-overlapping	NM_001014176	Alg14	chr2:242894212-242970806+
chr2	243347602	243347894	MACS_peak_10939	860.62	292	XR_591303	LOC102555482	860.62	24.83	100	RefSeq model	2537	chr2:243340461-243347894-	bidirectional	NM_013057	F3	chr2:243348430-243360439+
chr2	246456470	246456806	MACS_peak_10949	3100	336	XR_352002	LOC102550474	3100	69.44	92.75	RefSeq model	4476	chr2:246436515-246456806-	intronic antisense	ENSRNOT00000029871	Fabp2	chr2:246442292-246445034+
chr2	246456470	246456806	MACS_peak_10949	3100	336	XR_352002	LOC102550474	3100	69.44	92.75	RefSeq model	4476	chr2:246436515-246456806-	intronic antisense	NM_013068	Fabp2	chr2:246442292-246445034+
chr2	247076098	247077062	MACS_peak_10959	236.87	964	XR_591317	LOC103691688	236.87	10.06	100	RefSeq model	1561	chr2:247075541-247077510-	intergenic
chr2	250806697	250807611	MACS_peak_10974	60.58	914	XR_591327	LOC103691694	60.58	6.29	100	RefSeq model	3188	chr2:250806698-250813476+	intronic antisense	ENSRNOT00000015386	Ank2	chr2:250581158-250869034-
chr2	250806697	250807611	MACS_peak_10974	60.58	914	XR_591327	LOC103691694	60.58	6.29	100	RefSeq model	3188	chr2:250806698-250813476+	natural antisense	ENSRNOT00000014962	Ank2	chr2:250683831-250806700-
chr2	259144762	259145309	MACS_peak_11022	3100	547	XR_591358	LOC100912622	3100	40.47	92.75	RefSeq model	2744	chr2:259139533-259145309-	intergenic
chr2	262586675	262587051	MACS_peak_11054	1276.56	376	XR_591371	LOC102549290	1276.56	28.77	100	RefSeq model	1734	chr2:262566883-262587051-	bidirectional	NM_001004090	Tspan5	chr2:262587481-262753105+
chr2	269981269	269982075	MACS_peak_11085	1524.66	806	XR_591335	Znhit6	1524.66	10	100	RefSeq model	4802	chr2:269981270-270012985+	exon sense-overlapping	NM_001106203	Znhit6	chr2:269981414-270012985+
chr2	272730742	272731021	MACS_peak_11113	122.9	279	XR_591393	LOC100909794	122.9	9.12	100	RefSeq model	1416	chr2:272730743-272736705+	intergenic
chr2	276102439	276102642	MACS_peak_11120	289.04	203	XR_591394	Fubp1	289.04	13.86	100	RefSeq model	5832	chr2:276102440-276129492+	exon sense-overlapping	NM_001037653	Fubp1	chr2:276102476-276125397+
chr2	278151851	278152278	MACS_peak_11131	3100	427	ENSRNOT00000017616	Rn50_2_2782.1	3100	74.12	92.75	Ensembl	427	chr2:278151852-278152278-	intron sense-overlapping	NM_019123	St6galnac3	chr2:278043763-278563294-
chr2	282608633	282609146	MACS_peak_11145	281.79	513	XR_597617	LOC679731	281.79	15.8	100	RefSeq model	1239	chr2:282608145-282609387+	exon sense-overlapping	ENSRNOT00000018360	ENSRNOG00000031608	chr2:282608145-282609220+
chr20	115948	116053	MACS_peak_11153	561.94	105	XR_597317	LOC102549760	561.94	20.93	100	RefSeq model	642	chr20:115949-129595+	intergenic
chr20	119258	119739	MACS_peak_11154	264.58	481	XR_361987	LOC102549760	264.58	7.04	100	RefSeq model	1042	chr20:115951-121041+	intergenic
chr20	829356	829854	MACS_peak_11158	3100	498	ENSRNOT00000000975	AABR06099677.1	3100	61.53	92.75	Ensembl	498	chr20:829357-829854+	intergenic
chr20	4124669	4125127	MACS_peak_11164	224.93	458	XR_597322	Znrd1as1	224.93	10.56	100	RefSeq model	1119	chr20:4123716-4125127-	bidirectional	NM_001166300	Znrd1	chr20:4125232-4129149+
chr20	4124669	4125127	MACS_peak_11164	224.93	458	XR_597322	Znrd1as1	224.93	10.56	100	RefSeq model	1119	chr20:4123716-4125127-	bidirectional	NM_213567	Znrd1	chr20:4125395-4129149+
chr20	5310607	5311088	MACS_peak_11177	2776.22	481	XR_361987	LOC102549760	2776.22	23.98	93.43	RefSeq model	1042	chr20:5309306-5314396-	intergenic
chr20	5314293	5314398	MACS_peak_11178	2267.99	105	XR_597317	LOC102549760	2267.99	39.57	97.92	RefSeq model	642	chr20:5297406-5314398-	intergenic
chr20	5407204	5407389	MACS_peak_11181	3100	185	XR_343673	LOC102553244	3100	194.14	92.75	RefSeq model	403	chr20:5404734-5407389-	natural antisense	NM_212544	Prr3	chr20:5398413-5404790+
chr20	6493638	6493885	MACS_peak_11234	2105.75	247	XR_362003	Atf6b	2105.75	35.51	99.19	RefSeq model	2672	chr20:6493639-6501639+	exon sense-overlapping	NM_001002809	Atf6b	chr20:6493788-6501639+
chr20	6493638	6493885	MACS_peak_11234	2105.75	247	XR_362003	Atf6b	2105.75	35.51	99.19	RefSeq model	2672	chr20:6493639-6501639+	intronic antisense	NM_001013197	Stk19	chr20:6396796-6596927-
chr20	6493638	6493885	MACS_peak_11234	2105.75	247	XR_362003	Atf6b	2105.75	35.51	99.19	RefSeq model	2672	chr20:6493639-6501639+	intronic antisense	NM_031504	C4a	chr20:6381701-6587996-
chr20	6505916	6507324	MACS_peak_11236	790.31	1408	XR_343693	LOC102553942	790.31	26.88	100	RefSeq model	3256	chr20:6505088-6508738-	intron sense-overlapping	NM_001013197	Stk19	chr20:6396796-6596927-
chr20	6505916	6507324	MACS_peak_11236	790.31	1408	XR_343693	LOC102553942	790.31	26.88	100	RefSeq model	3256	chr20:6505088-6508738-	intron sense-overlapping	NM_031504	C4a	chr20:6381701-6587996-
chr20	6831756	6832034	MACS_peak_11254	183.1	278	XR_597336	LOC102555972	183.1	8.49	100	RefSeq model	2648	chr20:6818864-6832210-	intron sense-overlapping	NM_001008832	RT1-CE1	chr20:6718705-6872656-
chr20	6831756	6832034	MACS_peak_11254	183.1	278	XR_597336	LOC102555972	183.1	8.49	100	RefSeq model	2648	chr20:6818864-6832210-	intron sense-overlapping	NM_001008835	RT1-CE12	chr20:6718907-6872656-
chr20	6831756	6832034	MACS_peak_11254	183.1	278	XR_597336	LOC102555972	183.1	8.49	100	RefSeq model	2648	chr20:6818864-6832210-	intron sense-overlapping	NM_001008837	RT1-CE14	chr20:6718907-7019431-
chr20	6831756	6832034	MACS_peak_11254	183.1	278	XR_597336	LOC102555972	183.1	8.49	100	RefSeq model	2648	chr20:6818864-6832210-	intron sense-overlapping	NM_001008837	RT1-CE14	chr20:6755416-6872379-
chr20	6831756	6832034	MACS_peak_11254	183.1	278	XR_597336	LOC102555972	183.1	8.49	100	RefSeq model	2648	chr20:6818864-6832210-	intron sense-overlapping	NM_001033985	RT1-CE14	chr20:6718277-6872380-
chr20	6831756	6832034	MACS_peak_11254	183.1	278	XR_597336	LOC102555972	183.1	8.49	100	RefSeq model	2648	chr20:6818864-6832210-	intron sense-overlapping	NM_001033985	RT1-CE14	chr20:6754330-7019432-
chr20	6953948	6954079	MACS_peak_11261	3100	131	NR_110713	LOC102549726	3100	203.73	92.75	RefSeq	767	chr20:6951664-6954382-	intron sense-overlapping	NM_001008837	RT1-CE14	chr20:6718907-7019431-
chr20	6953948	6954079	MACS_peak_11261	3100	131	NR_110713	LOC102549726	3100	203.73	92.75	RefSeq	767	chr20:6951664-6954382-	intron sense-overlapping	NM_001033985	RT1-CE14	chr20:6754330-7019432-
chr20	7228815	7229073	MACS_peak_11279	1339.01	258	NR_002154	E230034O05Rik	1339.01	22.76	100	RefSeq	1470	chr20:7228816-7230972+	intergenic
chr20	7585940	7586397	MACS_peak_11299	610.85	457	XR_597324	Phf1	610.85	17.86	100	RefSeq model	2459	chr20:7585941-7590953+	exon sense-overlapping	ENSRNOT00000059548	Phf1	chr20:7585974-7590952+
chr20	7585940	7586397	MACS_peak_11299	610.85	457	XR_597324	Phf1	610.85	17.86	100	RefSeq model	2459	chr20:7585941-7590953+	exon sense-overlapping	NM_212538	Phf1	chr20:7586194-7590951+
chr20	7683507	7683758	MACS_peak_11305	957.55	251	XR_597344	LOC103694384	957.55	28.3	100	RefSeq model	502	chr20:7683508-7684134+	natural antisense	ENSRNOT00000000576	Bak1	chr20:7675062-7683674-
chr20	7683507	7683758	MACS_peak_11305	957.55	251	XR_597344	LOC103694384	957.55	28.3	100	RefSeq model	502	chr20:7683508-7684134+	natural antisense	NM_053812	Bak1	chr20:7675062-7683674-
chr20	7900221	7900422	MACS_peak_11313	149.13	201	XR_343718	LOC102557430	149.13	14.38	100	RefSeq model	2079	chr20:7898562-7929334+	intronic antisense	ENSRNOT00000000612	Srpk1	chr20:7867103-7900809-
chr20	7900221	7900422	MACS_peak_11313	149.13	201	XR_343718	LOC102557430	149.13	14.38	100	RefSeq model	2079	chr20:7898562-7929334+	intronic antisense	ENSRNOT00000059264	Slc26a8	chr20:7916763-7962295-
chr20	7900221	7900422	MACS_peak_11313	149.13	201	XR_343718	LOC102557430	149.13	14.38	100	RefSeq model	2079	chr20:7898562-7929334+	intronic antisense	NM_001025726	Srpk1	chr20:7866852-7901153-
chr20	8303090	8303531	MACS_peak_11320	126.83	441	XR_362040	Brpf3	126.83	8.49	100	RefSeq model	3704	chr20:8303091-8336636+	exon sense-overlapping	NM_001107615	Brpf3	chr20:8307922-8337553+
chr20	9162888	9163416	MACS_peak_11335	3100	528	XR_362046	Pi16	3100	66.73	92.75	RefSeq model	2406	chr20:9162889-9172502+	exon sense-overlapping	NM_001170481	Pi16	chr20:9163214-9172502+
chr20	10484814	10485089	MACS_peak_11381	310.49	275	XR_597347	Rnf8	310.49	11.79	100	RefSeq model	1582	chr20:10484815-10502850+	exon sense-overlapping	NM_001025727	Rnf8	chr20:10484895-10509126+
chr20	10484814	10485089	MACS_peak_11381	310.49	275	XR_597347	Rnf8	310.49	11.79	100	RefSeq model	1582	chr20:10484815-10502850+	intron sense-overlapping	ENSRNOT00000000637	Pim1	chr20:10364285-10545832+
chr20	11442413	11442489	MACS_peak_11394	2556.65	76	XR_343730	LOC102548069	2556.65	44.09	95.35	RefSeq model	1574	chr20:11442414-11445099+	intergenic
chr20	11768441	11768607	MACS_peak_11397	395.01	166	XR_362045	Glp1r	395.01	16.61	100	RefSeq model	2112	chr20:11768442-11803403+	exon sense-overlapping	NM_012728	Glp1r	chr20:11768514-11808416+
chr20	15892439	15892570	MACS_peak_11490	191.4	131	XR_597363	LOC103690388	191.4	10.38	100	RefSeq model	3873	chr20:15892440-15896800+	intergenic
chr20	16128968	16129380	MACS_peak_11500	384.52	412	XR_343770	LOC102556116	384.52	18.47	100	RefSeq model	2908	chr20:16126023-16129380-	intronic antisense	ENSRNOT00000001659	Cabin1	chr20:16025715-16151225+
chr20	16128968	16129380	MACS_peak_11500	384.52	412	XR_343770	LOC102556116	384.52	18.47	100	RefSeq model	2908	chr20:16126023-16129380-	intronic antisense	NM_053575	Cabin1	chr20:16025717-16151225+
chr20	16577026	16577178	MACS_peak_11509	3100	152	XR_597355	Specc1l	3100	97.15	92.75	RefSeq model	3636	chr20:16505232-16577178-	exon sense-overlapping	NM_001039455	Specc1l	chr20:16472455-16577173-
chr20	21466552	21466832	MACS_peak_11523	680.62	280	XR_597369	LOC102548544	680.62	24.68	100	RefSeq model	1287	chr20:21357884-21466832-	bidirectional	ENSRNOT00000000299	Phyhipl	chr20:21467184-21507653+
chr20	25796978	25797158	MACS_peak_11557	271.47	180	ENSRNOT00000040289	AABR06100765.1	271.47	11.24	100	Ensembl	342	chr20:25796979-25797322+	intergenic
chr20	29090137	29090541	MACS_peak_11561	136.14	404	XR_362203	Rufy2	136.14	13.2	100	RefSeq model	2025	chr20:29063559-29090541-	exon sense-overlapping	NM_001168586	Rufy2	chr20:29061217-29090619-
chr20	29380025	29380307	MACS_peak_11566	3100	282	XR_597404	LOC102548545	3100	76.01	92.75	RefSeq model	412	chr20:29380026-29401109+	bidirectional	NM_147146	Rwdd1	chr20:29363288-29379902-
chr20	34293478	34293653	MACS_peak_11645	3100	175	XR_362222	Kpna5	3100	77.42	92.75	RefSeq model	4239	chr20:34293479-34357497+	exon sense-overlapping	NM_001025113	Kpna5	chr20:34297579-34353838+
chr20	34956513	34957611	MACS_peak_11647	1094.36	1098	XR_597416	LOC100911055	1094.36	25.94	100	RefSeq model	1743	chr20:34956383-34958125+	exon sense-overlapping	ENSRNOT00000045139	LOC100361475	chr20:34956668-34964019+
chr20	34956513	34957611	MACS_peak_11647	1094.36	1098	XR_597416	LOC100911055	1094.36	25.94	100	RefSeq model	1743	chr20:34956383-34958125+	intronic antisense	ENSRNOT00000000459	Ros1	chr20:34881357-35027503-
chr20	34956513	34957611	MACS_peak_11647	1094.36	1098	XR_597416	LOC100911055	1094.36	25.94	100	RefSeq model	1743	chr20:34956383-34958125+	intronic antisense	NM_012874	Ros1	chr20:34881357-35104380-
chr20	34962409	34963346	MACS_peak_11648	108.74	937	XR_597416	LOC100911055	108.74	9.64	100	RefSeq model	1743	chr20:34962279-34964021+	exon sense-overlapping	ENSRNOT00000045139	LOC100361475	chr20:34956668-34964019+
chr20	34962409	34963346	MACS_peak_11648	108.74	937	XR_597416	LOC100911055	108.74	9.64	100	RefSeq model	1743	chr20:34962279-34964021+	intronic antisense	ENSRNOT00000000459	Ros1	chr20:34881357-35027503-
chr20	34962409	34963346	MACS_peak_11648	108.74	937	XR_597416	LOC100911055	108.74	9.64	100	RefSeq model	1743	chr20:34962279-34964021+	intronic antisense	NM_012874	Ros1	chr20:34881357-35104380-
chr20	39445026	39445499	MACS_peak_11665	216.52	473	XR_599446	Tbc1d32	216.52	14.23	100	RefSeq model	3609	chr20:39250542-39445499-	exon sense-overlapping	ENSRNOT00000001051	Tbc1d32	chr20:39211898-39445181-
chr20	39445026	39445499	MACS_peak_11665	216.52	473	XR_599446	Tbc1d32	216.52	14.23	100	RefSeq model	3609	chr20:39250542-39445499-	intronic antisense	ENSRNOT00000001050	Msl3l2	chr20:39332020-39333479+
chr20	39445026	39445499	MACS_peak_11665	216.52	473	XR_599446	Tbc1d32	216.52	14.23	100	RefSeq model	3609	chr20:39250542-39445499-	intronic antisense	NM_001014032	Msl3l2	chr20:39330175-39333480+
chr20	44869793	44870433	MACS_peak_11686	173.2	640	XR_146442	LOC100361061	173.2	4.99	100	RefSeq model	654	chr20:44869794-44870433+	intergenic
chr20	46401883	46401992	MACS_peak_11691	526.97	109	XR_597418	Traf3ip2	526.97	14.83	100	RefSeq model	4440	chr20:46401884-46445262+	exon sense-overlapping	NM_001044248	Traf3ip2	chr20:46401898-46445446+
chr20	46526296	46526754	MACS_peak_11692	370.67	458	XR_362259	Rev3l	370.67	14.53	100	RefSeq model	9582	chr20:46526297-46674672+	exon sense-overlapping	NM_001083966	Rev3l	chr20:46526299-46683995+
chr20	48551006	48551690	MACS_peak_11718	293.16	684	XR_599511	LOC103694446	293.16	12.89	100	RefSeq model	2477	chr20:48551007-48554050+	intergenic
chr20	50934186	50934590	MACS_peak_11734	369.54	404	XR_343957	LOC102554815	369.54	16.98	100	RefSeq model	923	chr20:50896018-50934590-	bidirectional	NM_001014250	Atg5	chr20:50934688-51026122+
chr20	55675380	55675571	MACS_peak_11743	2926.9	191	XR_589760	LOC363500	2926.9	44.33	92.74	RefSeq model	2508	chr20:55675381-55677854+	intronic antisense	ENSRNOT00000037559	Grik2	chr20:55397877-55872312-
chr20	55675380	55675571	MACS_peak_11743	2926.9	191	XR_589760	LOC363500	2926.9	44.33	92.74	RefSeq model	2508	chr20:55675381-55677854+	intronic antisense	ENSRNOT00000076234	Grik2	chr20:55396403-56122333-
chr20	55675380	55675571	MACS_peak_11743	2926.9	191	XR_589760	LOC363500	2926.9	44.33	92.74	RefSeq model	2508	chr20:55675381-55677854+	intronic antisense	ENSRNOT00000076805	Grik2	chr20:55396403-56122333-
chr20	56856323	56856583	MACS_peak_11744	3100	260	XR_597482	LOC103694459	3100	103.28	92.75	RefSeq model	3248	chr20:56849565-56856583-	bidirectional	NM_001277057	Ascc3	chr20:56856656-57156844+
chr3	2151525	2151927	MACS_peak_11764	91.35	402	XR_344802	RGD1304868	91.35	9.35	100	RefSeq model	1902	chr3:2151435-2160349+	exon sense-overlapping	ENSRNOT00000046898	RGD1304868	chr3:2151723-2160261+
chr3	2164135	2164458	MACS_peak_11766	3100	323	XR_591426	Pnpla7	3100	65	92.75	RefSeq model	4230	chr3:2164136-2242550+	exon sense-overlapping	NM_144738	Pnpla7	chr3:2164205-2243127+
chr3	9453855	9454079	MACS_peak_11823	3100	224	XR_591441	LOC100911266	3100	51.5	92.75	RefSeq model	937	chr3:9451195-9454079-	intergenic
chr3	12984214	12984297	MACS_peak_11884	78.71	83	XR_344823	Ttf1	78.71	7.15	100	RefSeq model	2505	chr3:12984215-13006303+	exon sense-overlapping	ENSRNOT00000061029	Ttf1	chr3:12988356-13006428+
chr3	13029918	13030121	MACS_peak_11885	2369.05	203	XR_352209	Setx	2369.05	37.88	96.33	RefSeq model	6915	chr3:13029919-13066050+	exon sense-overlapping	ENSRNOT00000017984	Setx	chr3:13035150-13077865+
chr3	14053618	14053851	MACS_peak_11910	309.51	233	XR_591449	LOC103691759	309.51	16.66	100	RefSeq model	450	chr3:14042077-14053851+	intronic antisense	NM_001100707	Zer1	chr3:14014738-14042463-
chr3	15628892	15629121	MACS_peak_11952	2100.64	229	XR_352217	Fubp3	2100.64	44.64	99.14	RefSeq model	3048	chr3:15580739-15629121-	exon sense-overlapping	NM_001039337	Fubp3	chr3:15581981-15628976-
chr3	17856053	17856368	MACS_peak_12009	142.23	315	XR_344838	LOC102550017	142.23	10.93	100	RefSeq model	1619	chr3:17856054-17858955+	intergenic
chr3	19773257	19773580	MACS_peak_12030	3100	323	XR_591470	LOC102554040	3100	108.47	92.75	RefSeq model	1248	chr3:19738302-19773580-	intergenic
chr3	29818448	29818914	MACS_peak_12084	3100	466	XR_591481	LOC100362366	3100	34	92.75	RefSeq model	469	chr3:29818449-29818914-	exon sense-overlapping	ENSRNOT00000037043	LOC100362366	chr3:29818485-29818892-
chr3	35191577	35193062	MACS_peak_12091	224.49	1485	XR_145869	LOC100912577	224.49	15.65	100	RefSeq model	4355	chr3:35189036-35200181-	intergenic
chr3	35200124	35200181	MACS_peak_12092	80.67	57	XR_145869	LOC100912577	80.67	7.81	100	RefSeq model	4355	chr3:35189036-35200181-	intergenic
chr3	38240770	38240881	MACS_peak_12096	3100	111	XR_591494	LOC103691784	3100	43.33	92.75	RefSeq model	1196	chr3:38240771-38462590+	bidirectional	NM_199092	Orc4	chr3:38201914-38240567-
chr3	40915192	40915288	MACS_peak_12099	305.28	96	XR_344913	LOC102555425	305.28	11.93	100	RefSeq model	2172	chr3:40915193-40926285+	bidirectional	NM_001004280	Mmadhc	chr3:40897289-40915185-
chr3	48294960	48295128	MACS_peak_12125	55.76	168	ENSRNOT00000070853	AABR06023455.1	55.76	8.02	100	Ensembl	357	chr3:48294920-48295285-	bidirectional	NM_012736	Gpd2	chr3:48295428-48426566+
chr3	49670723	49670782	MACS_peak_12131	120.09	59	XR_344931	LOC102555913	120.09	6.84	100	RefSeq model	2009	chr3:49670724-49673296+	intergenic
chr3	54126571	54126713	MACS_peak_12172	2332.29	142	XR_591517	Tank	2332.29	48.65	96.9	RefSeq model	2230	chr3:54126572-54188470+	exon sense-overlapping	ENSRNOT00000011794	Tank	chr3:54111817-54239689+
chr3	54126571	54126713	MACS_peak_12172	2332.29	142	XR_591517	Tank	2332.29	48.65	96.9	RefSeq model	2230	chr3:54126572-54188470+	exon sense-overlapping	NM_001164073	Tank	chr3:54111817-54188477+
chr3	54126571	54126713	MACS_peak_12172	2332.29	142	XR_591517	Tank	2332.29	48.65	96.9	RefSeq model	2230	chr3:54126572-54188470+	exon sense-overlapping	NM_145788	Tank	chr3:54126623-54188477+
chr3	64142458	64142845	MACS_peak_12206	279.17	387	XR_352366	Dcaf17	279.17	9.59	100	RefSeq model	1334	chr3:64142459-64165141+	exon sense-overlapping	NM_001177688	Dcaf17	chr3:64142533-64167841+
chr3	72377927	72378304	MACS_peak_12266	1803.48	377	XR_345014	LOC102557520	1803.48	36.19	100	RefSeq model	1589	chr3:72376358-72378304-	bidirectional	NM_001047857	Ube2e3	chr3:72378562-72434857+
chr3	77550810	77551037	MACS_peak_12275	3100	227	XR_352425	Zc3h15	3100	155.93	92.75	RefSeq model	2075	chr3:77550811-77570544+	exon sense-overlapping	NM_001010963	Zc3h15	chr3:77550919-77570544+
chr3	82133552	82134094	MACS_peak_12304	873.4	542	XR_146032	LOC100362999	873.4	23.34	100	RefSeq model	1251	chr3:82133553-82134798+	intergenic
chr3	86099488	86099802	MACS_peak_12307	3000.81	314	XR_600261	LOC102555454	3000.81	38.28	92.87	RefSeq model	869	chr3:86099489-86100474+	bidirectional	ENSRNOT00000049832	Ptprj	chr3:85950332-86099287-
chr3	86099488	86099802	MACS_peak_12307	3000.81	314	XR_600261	LOC102555454	3000.81	38.28	92.87	RefSeq model	869	chr3:86099489-86100474+	bidirectional	NM_017269	Ptprj	chr3:85947682-86099287-
chr3	87990611	87990903	MACS_peak_12363	788.66	292	XR_591578	Pex16	788.66	24.21	100	RefSeq model	1369	chr3:87990612-87996042+	exon sense-overlapping	NM_001012088	Pex16	chr3:87986605-87996038+
chr3	101632192	101632420	MACS_peak_12427	3100	228	XR_145884	LOC100912353	3100	59.07	92.75	RefSeq model	718	chr3:101632193-101633261+	bidirectional	NM_001168523	Eif3m	chr3:101614558-101632161-
chr3	109784216	109784882	MACS_peak_12443	3100	666	XR_591597	LOC100363452	3100	119.05	92.75	RefSeq model	674	chr3:109784217-109784882+	exon sense-overlapping	ENSRNOT00000037551	LOC100363452	chr3:109784230-109784880+
chr3	117006915	117007374	MACS_peak_12471	142.33	459	XR_352524	Pak6	142.33	8.57	100	RefSeq model	3952	chr3:117005550-117026454+	exon sense-overlapping	ENSRNOT00000010471	Pak6	chr3:117007787-117026619+
chr3	117006915	117007374	MACS_peak_12471	142.33	459	XR_352524	Pak6	142.33	8.57	100	RefSeq model	3952	chr3:117005550-117026454+	exon sense-overlapping	NM_001106498	Pak6	chr3:116987226-117026619+
chr3	117945511	117945636	MACS_peak_12497	3100	125	XR_345135	LOC100910827	3100	42.88	92.75	RefSeq model	7722	chr3:117945512-117959063+	intergenic
chr3	119985356	119985577	MACS_peak_12545	128.98	221	XR_352546	Mfap1a	128.98	8.11	100	RefSeq model	3349	chr3:119967348-119985577-	exon sense-overlapping	NM_001191964	Mfap1a	chr3:119968974-119985554-
chr3	120854154	120854862	MACS_peak_12557	3100	708	XR_345145	LOC102557338	3100	45.27	92.75	RefSeq model	3276	chr3:120853063-120878386+	intergenic
chr3	124034165	124034516	MACS_peak_12570	3100	351	ENSRNOT00000036031	AABR06026006.1	3100	274.59	92.75	Ensembl	506	chr3:124034166-124034675+	intergenic
chr3	124038118	124038322	MACS_peak_12571	240.07	204	XR_591634	Dut	240.07	6.74	100	RefSeq model	785	chr3:124038119-124048366+	exon sense-overlapping	NM_001040271	Dut	chr3:124038631-124049162+
chr3	124038118	124038322	MACS_peak_12571	240.07	204	XR_591634	Dut	240.07	6.74	100	RefSeq model	785	chr3:124038119-124048366+	exon sense-overlapping	NM_053592	Dut	chr3:124038162-124049162+
chr3	124290174	124290408	MACS_peak_12572	3100	234	ENSRNOT00000031588	AABR06026009.1	3100	52.86	92.75	Ensembl	399	chr3:124290175-124290581+	bidirectional	ENSRNOT00000056022	Fbn1	chr3:124095126-124289500-
chr3	124290174	124290408	MACS_peak_12572	3100	234	ENSRNOT00000031588	AABR06026009.1	3100	52.86	92.75	Ensembl	399	chr3:124290175-124290581+	bidirectional	NM_031825	Fbn1	chr3:124095126-124289500-
chr3	124417297	124417711	MACS_peak_12574	61.05	414	XR_345162	Cep152	61.05	7.31	100	RefSeq model	6673	chr3:124334879-124418426-	exon sense-overlapping	ENSRNOT00000031268	Cep152	chr3:124350158-124417461-
chr3	124417297	124417711	MACS_peak_12574	61.05	414	XR_345162	Cep152	61.05	7.31	100	RefSeq model	6673	chr3:124334879-124418426-	intronic antisense	ENSRNOT00000042949	LOC100911847	chr3:124378662-124379188+
chr3	127412381	127412762	MACS_peak_12618	3100	381	ENSRNOT00000036778	AABR06026111.1	3100	76.79	92.75	Ensembl	795	chr3:127412198-127412998+	intergenic
chr3	128654112	128654491	MACS_peak_12630	1310.51	379	XR_591632	Tmem87b	1310.51	30.1	100	RefSeq model	4730	chr3:128618851-128654491-	exon sense-overlapping	NM_001191854	Tmem87b	chr3:128621324-128654288-
chr3	129053581	129054402	MACS_peak_12637	144.19	821	XR_145894	LOC100910286	144.19	9.9	100	RefSeq model	1148	chr3:129053582-129109892+	intergenic
chr3	129303442	129303545	MACS_peak_12641	809.94	103	XR_352612	Nop56	809.94	21.5	100	RefSeq model	2070	chr3:129303443-129308276+	exon sense-overlapping	NM_001025732	Nop56	chr3:129303487-129308279+
chr3	129317511	129317910	MACS_peak_12644	687.82	399	ENSRNOT00000050172	AABR06026169.1	687.82	13.89	100	Ensembl	399	chr3:129317512-129317910+	intergenic
chr3	129448247	129448348	MACS_peak_12645	2920.79	101	XR_352611	Vps16	2920.79	52.6	92.69	RefSeq model	2759	chr3:129448248-129469258+	exon sense-overlapping	NM_001005541	Vps16	chr3:129448274-129469258+
chr3	145144986	145145394	MACS_peak_12736	2835.98	408	XR_345252	LOC102550549	2835.98	56.12	93.14	RefSeq model	844	chr3:145141688-145145394-	bidirectional	ENSRNOT00000064723	Sec23b	chr3:145145484-145186894+
chr3	145144986	145145394	MACS_peak_12736	2835.98	408	XR_345252	LOC102550549	2835.98	56.12	93.14	RefSeq model	844	chr3:145141688-145145394-	bidirectional	NM_001277235	Sec23b	chr3:145145484-145186907+
chr3	146527641	146527792	MACS_peak_12751	957.7	151	XR_345256	LOC102555365	957.7	27.67	100	RefSeq model	488	chr3:146517176-146527792-	bidirectional	NM_001108595	Naa20	chr3:146527794-146545208+
chr3	147486057	147486273	MACS_peak_12758	394.35	216	XR_591726	Kiz	394.35	14.78	100	RefSeq model	3628	chr3:147486058-147591628+	exon sense-overlapping	ENSRNOT00000036527	Kiz	chr3:147486152-147591738+
chr3	148837120	148837248	MACS_peak_12761	401.49	128	XR_345276	LOC102549662	401.49	18.16	100	RefSeq model	535	chr3:148837121-148885245+	intergenic
chr3	149413880	149414125	MACS_peak_12765	519.99	245	NR_130708	Sert1	519.99	15.23	100	RefSeq	1379	chr3:149410145-149414125-	bidirectional	NM_001107788	Gzf1	chr3:149414356-149426464+
chr3	156241227	156241556	MACS_peak_12836	136.2	329	XR_352742	Cdk5rap1	136.2	11.79	100	RefSeq model	2358	chr3:156207919-156241556-	exon sense-overlapping	ENSRNOT00000021418	Cdk5rap1	chr3:155983803-156241584-
chr3	156241227	156241556	MACS_peak_12836	136.2	329	XR_352742	Cdk5rap1	136.2	11.79	100	RefSeq model	2358	chr3:156207919-156241556-	exon sense-overlapping	NM_145721	Cdk5rap1	chr3:156207919-156241576-
chr3	156333466	156333884	MACS_peak_12840	55.06	418	ENSRNOT00000043950	AABR06027134.2	55.06	6.37	100	Ensembl	583	chr3:156333298-156333884-	intronic antisense	NM_001168542	Cbfa2t2	chr3:156308253-156410892+
chr3	157032695	157032725	MACS_peak_12852	2005.18	30	XR_600422	LOC102549926	2005.18	33.01	99.84	RefSeq model	714	chr3:157021330-157032725-	intergenic
chr3	157358586	157358905	MACS_peak_12860	3100	319	XR_591798	LOC103691943	3100	92.51	92.75	RefSeq model	450	chr3:157358587-157359336+	intergenic
chr3	160742933	160743214	MACS_peak_12932	63.56	281	XR_352761	Snhg11	63.56	7.47	100	RefSeq model	1788	chr3:160735777-160743214-	exon sense-overlapping	NM_001258011	Snhg11	chr3:160736978-160743135-
chr3	160755461	160755601	MACS_peak_12933	189.72	140	XR_591809	LOC100911534	189.72	11.79	100	RefSeq model	2149	chr3:160754988-160762301+	intergenic
chr3	160757212	160757273	MACS_peak_12934	3100	61	XR_591809	LOC100911534	3100	107.84	92.75	RefSeq model	2149	chr3:160754988-160762301+	intergenic
chr3	162847794	162848130	MACS_peak_12954	3100	336	XR_591817	LOC102550999	3100	98.8	92.75	RefSeq model	2150	chr3:162817930-162848347-	intergenic
chr3	162956459	162956821	MACS_peak_12958	626.15	362	XR_352792	LOC102551164	626.15	17.93	100	RefSeq model	2482	chr3:162947864-162956821-	bidirectional	NM_013187	Plcg1	chr3:162957126-162987842+
chr3	163102294	163102448	MACS_peak_12961	116.66	154	XR_591819	LOC102551402	116.66	7.62	100	RefSeq model	761	chr3:163102295-163105630-	intergenic
chr3	163109049	163109301	MACS_peak_12962	70.92	252	XR_591820	LOC102551402	70.92	7.23	100	RefSeq model	1059	chr3:163103785-163109802-	intergenic
chr3	168863540	168863776	MACS_peak_13041	3100	236	XR_145907	LOC100909912	3100	178.97	92.75	RefSeq model	1685	chr3:168859812-168863776-	intergenic
chr3	169975861	169975952	MACS_peak_13063	3100	91	NR_110672	LOC100911177	3100	40.14	92.75	RefSeq	441	chr3:169975474-169977882+	intronic antisense	ENSRNOT00000055127	Znfx1	chr3:169948332-170007642-
chr3	169975861	169975952	MACS_peak_13063	3100	91	NR_110672	LOC100911177	3100	40.14	92.75	RefSeq	441	chr3:169975474-169977882+	intronic antisense	ENSRNOT00000076833	Znfx1	chr3:169947421-170007642-
chr3	169975861	169975952	MACS_peak_13063	3100	91	NR_110672	LOC100911177	3100	40.14	92.75	RefSeq	441	chr3:169975474-169977882+	intronic antisense	NM_001047860	Znfx1	chr3:169948330-170007642-
chr3	169977687	169977842	MACS_peak_13064	492.05	155	NR_110672	LOC100911177	492.05	10	100	RefSeq	441	chr3:169975474-169977882+	intronic antisense	ENSRNOT00000055127	Znfx1	chr3:169948332-170007642-
chr3	169977687	169977842	MACS_peak_13064	492.05	155	NR_110672	LOC100911177	492.05	10	100	RefSeq	441	chr3:169975474-169977882+	intronic antisense	ENSRNOT00000076833	Znfx1	chr3:169947421-170007642-
chr3	169977687	169977842	MACS_peak_13064	492.05	155	NR_110672	LOC100911177	492.05	10	100	RefSeq	441	chr3:169975474-169977882+	intronic antisense	NM_001047860	Znfx1	chr3:169948330-170007642-
chr3	170159938	170160218	MACS_peak_13066	3100	280	XR_594306	Rpl38-ps2	3100	260.8	92.75	RefSeq model	284	chr3:170159939-170160218+	exon sense-overlapping	ENSRNOT00000044141	LOC685963	chr3:170159970-170160182+
chr3	170159938	170160218	MACS_peak_13066	3100	280	XR_594306	Rpl38-ps2	3100	260.8	92.75	RefSeq model	284	chr3:170159939-170160218+	intronic antisense	ENSRNOT00000010891	Ptgis	chr3:170109319-170249262-
chr3	173453167	173453448	MACS_peak_13107	181.48	281	ENSRNOT00000037563	AABR06027875.1	181.48	7.29	100	Ensembl	544	chr3:173452899-173453448+	intergenic
chr3	173685882	173686128	MACS_peak_13108	1000.74	246	ENSRNOT00000043239	AABR06027880.1	1000.74	16.75	100	Ensembl	544	chr3:173685614-173686163+	intergenic
chr3	174062682	174063058	MACS_peak_13111	195.09	376	ENSRNOT00000043247	AABR06027900.1	195.09	13.13	100	Ensembl	505	chr3:174062552-174063058-	intron sense-overlapping	NM_145670	Bcas1	chr3:174061260-174136769-
chr3	177727490	177728109	MACS_peak_13129	336.8	619	XR_591912	LOC103691988	336.8	10.42	100	RefSeq model	5660	chr3:177727491-177758657-	intergenic
chr3	179788300	179788536	MACS_peak_13151	965.46	236	XR_591843	Mrgbp	965.46	31.56	100	RefSeq model	1825	chr3:179788301-179791770+	exon sense-overlapping	NM_001173739	Mrgbp	chr3:179788363-179791770+
chr3	180454245	180454321	MACS_peak_13165	200.89	76	XR_591928	Helz2	200.89	12.97	100	RefSeq model	8740	chr3:180441410-180454321-	exon sense-overlapping	ENSRNOT00000017787	Helz2	chr3:180439964-180453229-
chr3	180454245	180454321	MACS_peak_13165	200.89	76	XR_591928	Helz2	200.89	12.97	100	RefSeq model	8740	chr3:180441410-180454321-	exon sense-overlapping	NM_001305276	Helz2	chr3:180439958-180454304-
chr3	180723147	180723400	MACS_peak_13173	3100	253	XR_600537	LOC102548047	3100	46.94	92.75	RefSeq model	863	chr3:180705589-180723400-	intronic antisense	NM_198744	Tpd52l2	chr3:180699958-180718704+
chr3	181192680	181192916	MACS_peak_13188	668.02	236	XR_591843	Mrgbp	668.02	25.7	100	RefSeq model	1825	chr3:181189447-181192916-	exon sense-overlapping	NM_001173739	Mrgbp	chr3:181189447-181192854-
chr4	6045590	6046074	MACS_peak_13224	2460.97	484	XR_146910	LOC100363537	2460.97	24.24	95.53	RefSeq model	725	chr4:6045591-6046301+	intergenic
chr4	6051390	6052115	MACS_peak_13225	2616.48	725	XR_146910	LOC100363537	2616.48	22.65	94.69	RefSeq model	725	chr4:6051391-6052115+	intergenic
chr4	7323019	7323221	MACS_peak_13252	274.97	202	XR_591951	Abcb8	274.97	12.65	100	RefSeq model	3371	chr4:7309568-7323221-	exon sense-overlapping	NM_001007796	Abcb8	chr4:7308533-7323114-
chr4	9810665	9811237	MACS_peak_13269	606.69	572	XR_345589	LOC102555727	606.69	22.64	100	RefSeq model	1204	chr4:9810666-9811869+	intergenic
chr4	13978011	13978304	MACS_peak_13294	236.92	293	XR_591988	LOC103692031	236.92	10.33	100	RefSeq model	555	chr4:13978012-14048142+	exon sense-overlapping	ENSRNOT00000075974	Cd36	chr4:13978194-14048141+
chr4	13978011	13978304	MACS_peak_13294	236.92	293	XR_591988	LOC103692031	236.92	10.33	100	RefSeq model	555	chr4:13978012-14048142+	exon sense-overlapping	ENSRNOT00000076519	Cd36	chr4:13978089-14142493+
chr4	13978011	13978304	MACS_peak_13294	236.92	293	XR_591988	LOC103692031	236.92	10.33	100	RefSeq model	555	chr4:13978012-14048142+	intron sense-overlapping	ENSRNOT00000075878	Cd36	chr4:14014705-14216208+
chr4	13978011	13978304	MACS_peak_13294	236.92	293	XR_591988	LOC103692031	236.92	10.33	100	RefSeq model	555	chr4:13978012-14048142+	intron sense-overlapping	NM_031561	Cd36	chr4:14014705-14216207+
chr4	14014480	14014751	MACS_peak_13295	53.5	271	XR_591987	LOC103692031	53.5	5.27	100	RefSeq model	540	chr4:14014474-14048142+	exon sense-overlapping	ENSRNOT00000075878	Cd36	chr4:14014705-14216208+
chr4	14014480	14014751	MACS_peak_13295	53.5	271	XR_591987	LOC103692031	53.5	5.27	100	RefSeq model	540	chr4:14014474-14048142+	exon sense-overlapping	ENSRNOT00000075974	Cd36	chr4:13978194-14048141+
chr4	14014480	14014751	MACS_peak_13295	53.5	271	XR_591987	LOC103692031	53.5	5.27	100	RefSeq model	540	chr4:14014474-14048142+	exon sense-overlapping	ENSRNOT00000076519	Cd36	chr4:13978089-14142493+
chr4	14014480	14014751	MACS_peak_13295	53.5	271	XR_591987	LOC103692031	53.5	5.27	100	RefSeq model	540	chr4:14014474-14048142+	exon sense-overlapping	NM_031561	Cd36	chr4:14014705-14216207+
chr4	17879194	17879784	MACS_peak_13308	1516.87	590	XR_353077	LOC688906	1516.87	38.04	100	RefSeq model	3355	chr4:17879195-17882533+	intergenic
chr4	21689459	21689743	MACS_peak_13317	217.46	284	XR_600590	LOC102555663	217.46	12.97	100	RefSeq model	1620	chr4:21689429-21691332+	bidirectional	ENSRNOT00000007723	RGD1563349	chr4:21496030-21689226-
chr4	21689459	21689743	MACS_peak_13317	217.46	284	XR_600590	LOC102555663	217.46	12.97	100	RefSeq model	1620	chr4:21689429-21691332+	bidirectional	NM_001109345	RGD1563349	chr4:21496030-21689391-
chr4	29559590	29559846	MACS_peak_13370	82.05	256	XR_592017	LOC103692051	82.05	5.94	100	RefSeq model	812	chr4:29559591-29565206+	intron sense-overlapping	ENSRNOT00000073687	Casd1	chr4:29552031-29602488+
chr4	29564899	29565206	MACS_peak_13371	179.3	307	XR_592017	LOC103692051	179.3	6.69	100	RefSeq model	812	chr4:29559591-29565206+	intron sense-overlapping	ENSRNOT00000073687	Casd1	chr4:29552031-29602488+
chr4	43754759	43754853	MACS_peak_13419	3100	94	NR_110645	LOC100363521	3100	52.46	92.75	RefSeq	956	chr4:43753525-43755169-	intergenic
chr4	45177924	45178801	MACS_peak_13422	3100	877	XR_592045	LOC102550644	3100	65.15	92.75	RefSeq model	1786	chr4:45033270-45178801-	bidirectional	ENSRNOT00000008722	Cav2	chr4:45179465-45186995+
chr4	45177924	45178801	MACS_peak_13422	3100	877	XR_592045	LOC102550644	3100	65.15	92.75	RefSeq model	1786	chr4:45033270-45178801-	bidirectional	NM_131914	Cav2	chr4:45179519-45186895+
chr4	58627568	58627991	MACS_peak_13496	846.33	423	XR_592070	LOC103692091	846.33	17.29	100	RefSeq model	4142	chr4:58623782-58627991-	intron sense-overlapping	NM_138848	Podxl	chr4:58581530-58628225-
chr4	58645175	58645408	MACS_peak_13497	3100	233	XR_592070	LOC103692091	3100	131.89	92.75	RefSeq model	4142	chr4:58641200-58645408-	intergenic
chr4	58709598	58710251	MACS_peak_13498	97.51	653	XR_592071	LOC102548611	97.51	9.51	100	RefSeq model	3498	chr4:58708079-58723380+	intergenic
chr4	67184982	67185255	MACS_peak_13556	2591.56	273	XR_592084	LOC102554668	2591.56	52.98	95.01	RefSeq model	854	chr4:67184045-67185255-	bidirectional	NM_001108624	Ndufb2	chr4:67185340-67192419+
chr4	136454722	136454872	MACS_peak_13580	3100	150	XR_592090	Casp2	3100	48.36	92.75	RefSeq model	1512	chr4:136454723-136472654+	exon sense-overlapping	ENSRNOT00000022543	Casp2	chr4:136454793-136469010+
chr4	136454722	136454872	MACS_peak_13580	3100	150	XR_592090	Casp2	3100	48.36	92.75	RefSeq model	1512	chr4:136454723-136472654+	exon sense-overlapping	NM_022522	Casp2	chr4:136454793-136474625+
chr4	145004417	145004599	MACS_peak_13647	1715.24	182	XR_592109	LOC102546410	1715.24	22.36	100	RefSeq model	687	chr4:145004418-145025153+	intronic antisense	NM_001024329	LOC500124	chr4:145013635-145038535-
chr4	145618605	145620207	MACS_peak_13648	101.72	1602	XR_592137	LOC681658	101.72	12.06	100	RefSeq model	1658	chr4:145618606-145620207+	exon sense-overlapping	ENSRNOT00000072388	LOC681658	chr4:145618623-145620206+
chr4	145618605	145620207	MACS_peak_13648	101.72	1602	XR_592137	LOC681658	101.72	12.06	100	RefSeq model	1658	chr4:145618606-145620207+	exon sense-overlapping	ENSRNOT00000075462	LOC681658	chr4:145618483-145620206+
chr4	154353958	154354257	MACS_peak_13706	54.34	299	XR_345859	LOC100912924	54.34	7.39	100	RefSeq model	746	chr4:154353959-154354862+	intergenic
chr4	164600671	164600892	MACS_peak_13746	3100	221	XR_592141	Ptcd3	3100	57.5	92.75	RefSeq model	2656	chr4:164573542-164600892-	exon sense-overlapping	ENSRNOT00000012622	Ptcd3	chr4:164573542-164600825-
chr4	164600671	164600892	MACS_peak_13746	3100	221	XR_592141	Ptcd3	3100	57.5	92.75	RefSeq model	2656	chr4:164573542-164600892-	exon sense-overlapping	NM_001134718	Ptcd3	chr4:164573542-164600825-
chr4	165073391	165073578	MACS_peak_13763	255.37	187	XR_591192	RGD1560523	255.37	13.61	100	RefSeq model	2771	chr4:165066585-165073578-	exon sense-overlapping	NM_134351	Mat2a	chr4:165067990-165073559-
chr4	178176441	178176730	MACS_peak_13795	2337.25	289	XR_345903	LOC102547728	2337.25	34.69	96.99	RefSeq model	1758	chr4:178176442-178181342+	bidirectional	NM_001108634	Pole4	chr4:178170534-178176345-
chr4	179732344	179732401	MACS_peak_13821	171.72	57	XR_353411	Tet3	171.72	9.82	100	RefSeq model	12323	chr4:179650759-179747431-	exon sense-overlapping	ENSRNOT00000015296	Tet3	chr4:179656564-179696869-
chr4	179732344	179732401	MACS_peak_13821	171.72	57	XR_353411	Tet3	171.72	9.82	100	RefSeq model	12323	chr4:179650759-179747431-	exon sense-overlapping	ENSRNOT00000031312	Tet3	chr4:179689107-179696869-
chr4	179732344	179732401	MACS_peak_13821	171.72	57	XR_353411	Tet3	171.72	9.82	100	RefSeq model	12323	chr4:179650759-179747431-	exon sense-overlapping	ENSRNOT00000031521	Tet3	chr4:179658189-179665174-
chr4	179745927	179747431	MACS_peak_13822	155.72	1504	XR_353411	Tet3	155.72	7.42	100	RefSeq model	12323	chr4:179650759-179747431-	exon sense-overlapping	ENSRNOT00000015296	Tet3	chr4:179656564-179696869-
chr4	179745927	179747431	MACS_peak_13822	155.72	1504	XR_353411	Tet3	155.72	7.42	100	RefSeq model	12323	chr4:179650759-179747431-	exon sense-overlapping	ENSRNOT00000031312	Tet3	chr4:179689107-179696869-
chr4	179745927	179747431	MACS_peak_13822	155.72	1504	XR_353411	Tet3	155.72	7.42	100	RefSeq model	12323	chr4:179650759-179747431-	exon sense-overlapping	ENSRNOT00000031521	Tet3	chr4:179658189-179665174-
chr4	183274741	183275077	MACS_peak_13889	3100	336	ENSRNOT00000034810	AABR06032183.1	3100	131.65	92.75	Ensembl	384	chr4:183274692-183275077-	intronic antisense	NM_001173450	Aak1	chr4:183225152-183365259+
chr4	184819433	184819781	MACS_peak_13906	432.01	348	XR_592165	Aplf	432.01	15.64	100	RefSeq model	2295	chr4:184767521-184819781-	exon sense-overlapping	NM_001173382	Aplf	chr4:184767521-184819739-
chr4	185423146	185423694	MACS_peak_13920	66.19	548	XR_592190	Tcp1-ps1	66.19	7.07	100	RefSeq model	1636	chr4:185422072-185423694-	intergenic
chr4	188560638	188561410	MACS_peak_13966	56.85	772	XR_353482	LOC102554570	56.85	7.76	100	RefSeq model	2076	chr4:188560439-188574591-	natural antisense	NM_001107877	Adamts9	chr4:188409401-188604215+
chr4	189180547	189180818	MACS_peak_13971	3100	271	XR_592209	LOC103692187	3100	251.05	92.75	RefSeq model	614	chr4:189171285-189180818-	natural antisense	NM_001107875	Rbsn	chr4:189180786-189209501+
chr4	203325939	203326029	MACS_peak_14017	242.7	90	XR_590425	LOC100911093	242.7	15.64	100	RefSeq model	1967	chr4:203325940-203339322+	exon sense-overlapping	NM_001024261	Trnt1	chr4:203326023-203339605+
chr4	203325939	203326029	MACS_peak_14017	242.7	90	XR_590425	LOC100911093	242.7	15.64	100	RefSeq model	1967	chr4:203325940-203339322+	natural antisense	NM_001015003	Crbn	chr4:203337149-203355944-
chr4	203326620	203326795	MACS_peak_14018	208.51	175	XR_590426	LOC100911093	208.51	10	100	RefSeq model	1882	chr4:203326621-203339322+	exon sense-overlapping	NM_001024261	Trnt1	chr4:203326023-203339605+
chr4	203326620	203326795	MACS_peak_14018	208.51	175	XR_590426	LOC100911093	208.51	10	100	RefSeq model	1882	chr4:203326621-203339322+	natural antisense	NM_001015003	Crbn	chr4:203337149-203355944-
chr4	207919959	207920230	MACS_peak_14034	1448.6	271	XR_346054	LOC102548080	1448.6	29.79	100	RefSeq model	2884	chr4:207919960-207937436+	natural antisense	NM_001077673	Rad18	chr4:207837222-207920060-
chr4	208949698	208950176	MACS_peak_14058	392.34	478	XR_592239	Tatdn2	392.34	13.36	100	RefSeq model	3790	chr4:208949699-208965741+	exon sense-overlapping	NM_001109252	Tatdn2	chr4:208950001-208965742+
chr4	211936744	211937144	MACS_peak_14086	279.18	400	XR_592303	LOC102554909	279.18	14.59	100	RefSeq model	508	chr4:211936703-211937364-	bidirectional	NM_001044294	Gabarapl1	chr4:211937475-211946617+
chr4	215730425	215731259	MACS_peak_14105	3100	834	XR_353580	RGD1563294	3100	93.06	92.75	RefSeq model	1478	chr4:215729782-215731259-	exon sense-overlapping	ENSRNOT00000073655	AABR06033179.1	chr4:215729835-215731160-
chr4	219465344	219465551	MACS_peak_14134	3100	207	ENSRNOT00000039752	AABR06033303.1	3100	116.96	92.75	Ensembl	426	chr4:219465345-219465772+	bidirectional	NM_170788	Erc1	chr4:219179492-219465108-
chr4	220750507	220750769	MACS_peak_14149	3100	262	XR_600812	LOC103695224	3100	88.42	92.75	RefSeq model	1892	chr4:220750508-220752488+	intergenic
chr4	222300271	222300499	MACS_peak_14156	230.9	228	XR_592364	LOC100362344	230.9	10.65	100	RefSeq model	1862	chr4:222284791-222300499-	exon sense-overlapping	ENSRNOT00000020866	Rimklb	chr4:222281854-222293504-
chr4	222300271	222300499	MACS_peak_14156	230.9	228	XR_592364	LOC100362344	230.9	10.65	100	RefSeq model	1862	chr4:222284791-222300499-	exon sense-overlapping	ENSRNOT00000032690	Rimklb	chr4:222285403-222293504-
chr4	224144369	224144715	MACS_peak_14173	881.45	346	XR_592268	LOC102553847	881.45	16.37	100	RefSeq model	909	chr4:224144370-224145361-	natural antisense	ENSRNOT00000056051	C1r	chr4:224144564-224154807+
chr4	224144369	224144715	MACS_peak_14173	881.45	346	XR_592268	LOC102553847	881.45	16.37	100	RefSeq model	909	chr4:224144370-224145361-	natural antisense	NM_001134555	C1r	chr4:224144564-224155321+
chr4	224349362	224349512	MACS_peak_14184	432.5	150	XR_598116	RGD1563601	432.5	9.59	100	RefSeq model	1381	chr4:224346075-224349512-	exon sense-overlapping	NM_022922	Tpi1	chr4:224345971-224349501-
chr4	224391973	224392557	MACS_peak_14189	386.04	584	XR_353597	Leprel2	386.04	17.37	100	RefSeq model	2222	chr4:224377754-224392557-	exon sense-overlapping	NM_001106620	P3h3	chr4:224377007-224390639-
chr4	224391973	224392557	MACS_peak_14189	386.04	584	XR_353597	Leprel2	386.04	17.37	100	RefSeq model	2222	chr4:224377754-224392557-	natural antisense	ENSRNOT00000071027	AABR06033516.2	chr4:224392096-224392730+
chr4	224572433	224572475	MACS_peak_14196	854.39	42	XR_592273	LOC102554095	854.39	19.22	100	RefSeq model	2203	chr4:224560555-224572475-	intronic antisense	ENSRNOT00000023192	Zfp384	chr4:224541608-224570434+
chr4	224572433	224572475	MACS_peak_14196	854.39	42	XR_592273	LOC102554095	854.39	19.22	100	RefSeq model	2203	chr4:224560555-224572475-	intronic antisense	ENSRNOT00000036654	Zfp384	chr4:224541608-224570434+
chr4	224572433	224572475	MACS_peak_14196	854.39	42	XR_592273	LOC102554095	854.39	19.22	100	RefSeq model	2203	chr4:224560555-224572475-	intronic antisense	NM_001034830	Zfp384	chr4:224541608-224570439+
chr4	224572433	224572475	MACS_peak_14196	854.39	42	XR_592273	LOC102554095	854.39	19.22	100	RefSeq model	2203	chr4:224560555-224572475-	intronic antisense	NM_001034831	Zfp384	chr4:224541609-224570439+
chr4	224572433	224572475	MACS_peak_14196	854.39	42	XR_592273	LOC102554095	854.39	19.22	100	RefSeq model	2203	chr4:224560555-224572475-	intronic antisense	NM_133429	Zfp384	chr4:224541158-224570439+
chr4	234335764	234335871	MACS_peak_14286	113.54	107	XR_592318	LOC103692244	113.54	7.12	100	RefSeq model	190	chr4:234335765-234337677-	intergenic
[truncated: 380 more rows]

[truncated: 4 more sheets: N3, HPH-2, HPH-3, HPH-4]
