# Supplementary material for: N7-methylguanosine modification of lncRNAs in a rat model of hypoxic pulmonary hypertension: a comprehensive analysis
Source: BMC Genomics. 2022 Jan 7;23:33. doi: 10.1186/s12864-021-08188-8 (PMC8740322; doi:10.1186/s12864-021-08188-8)
Supplement: Supplementary file 2 — Additional file 2: Data S2: Differentially expressed m7 Gmethylated sites of lncRNAs in the HPH rat model compared to the control rat model. [file 12864_2021_8188_MOESM2_ESM.xlsx]

## Sheet: up.HPH_vs_N
Differentially methylated RNA sites for: up.HPH_vs_N Fold change cut-off: 2 P-value cut-off: 0.00001 Column A ~ E: the coordinates of the differentially methylated RNA sites in bed format, please ref http://genome.ucsc.edu/FAQ/FAQformat.html#format1. Column F: the length of the methylated RNA sites Column G ~ H: the transcript id and gene symbol of differentially methylated LncRNA. Column I ~ L: …
	up.HPH_vs_N differentially methylated RNA sites
bed format information of differentially methylated RNA sites					differentially methylated RNA			comparison information				Annotations
chrom	txStart	txEnd	PeakID	score	Peak_length	transcript_id	GeneName	Foldchange	P_value	FDR	Regulation	source	RNAlength	coordinates	relationship	Associated_gene_acc	Associated_gene_name	Associated_gene_coordinates
chr4	226300645	226300853	diffreps_peak_85376	5.54944	208	XR_592289	LOC100362532	73.8	2.822e-06	1.40263e-05	up	RefSeq model	2415	chr4:226300646-226558060-	intron sense-overlapping	ENSRNOT00000075170	LOC100910015	chr4:226515700-226517127-
chr20	15268301	15268514	diffreps_peak_68189	6.60003	213	XR_343755	LOC102557099	5.24719	2.51171e-07	1.50476e-06	up	RefSeq model	2328	chr20:15267286-15270952+	intron sense-overlapping	ENSRNOT00000066017	Dip2a	chr20:15201216-15285083+
chr15	50598001	50598240	diffreps_peak_39885	8.75847	239	XR_595330	LOC102548944	250.2	1.74393e-09	2.60046e-08	up	RefSeq model	11465	chr15:50585184-50599020+	intergenic
chr1	206905098	206905347	diffreps_peak_9650	8.08904	249	ENSRNOT00000075722	AABR06008894.1	18.9319	8.14623e-09	7.2857e-08	up	Ensembl	477	chr1:206904865-206905347+	intronic antisense	ENSRNOT00000027463	Tial1	chr1:206892011-206913052-
chr13	55962441	55962823	diffreps_peak_30016	6.17154	382	XR_591709	LOC103691904	5.38671	6.73692e-07	3.73451e-06	up	RefSeq model	583	chr13:55962337-55963348-	intergenic
chr14	84253881	84254160	diffreps_peak_36402	8.7249	279	XR_595861	Limk2	6.96788	1.8841e-09	2.7016e-08	up	RefSeq model	4562	chr14:84252320-84330262-	intronic antisense	NM_001017453	Pik3ip1	chr14:84248813-84260746+
chr4	223745721	223746080	diffreps_peak_85199	8.69202	359	XR_600911	RGD1561715	33.8784	2.03225e-09	2.82669e-08	up	RefSeq model	2316	chr4:223744445-224169592-	intron sense-overlapping	NM_001170584	Pex5	chr4:224003341-224029468-
chr5	140623565	140624020	diffreps_peak_91615	8.29884	455	XR_354237	LOC102553361	5.19492	5.0253e-09	4.97602e-08	up	RefSeq model	1589	chr5:140618666-140624113+	intronic antisense	NM_031697	St3gal3	chr5:140555257-140753537-
chr16	61760441	61760740	diffreps_peak_44859	11.6	299	XR_596485	Rbpms	100.77	2.5121e-12	2.47598e-10	up	RefSeq model	9787	chr16:61618888-61772807+	exon sense-overlapping	ENSRNOT00000046138	Rbpms	chr16:61619193-61767832+
chr3	124333761	124333967	diffreps_peak_75309	5.09067	206	XR_600323	Cep152	68.3	8.11578e-06	3.70978e-05	up	RefSeq model	5821	chr3:124333712-124418426-	intronic antisense	ENSRNOT00000042949	LOC100911847	chr3:124378662-124379188+
chr1	281269082	281269400	diffreps_peak_13597	5.9852	318	XR_599271	LOC103695063	3.63375	1.03466e-06	5.54806e-06	up	RefSeq model	1033	chr1:281261093-281269608-	intronic antisense	NM_031552	Add3	chr1:281267469-281375203+
chr3	168015741	168016120	diffreps_peak_77528	7.08335	379	XR_345382	LOC102555271	6.20586	8.2538e-08	5.44232e-07	up	RefSeq model	1489	chr3:168015728-168017463+	intronic antisense	ENSRNOT00000049262	Elmo2	chr3:167997379-168185837-
chr1	84691701	84692243	diffreps_peak_3981	10.4904	542	ENSRNOT00000072193	AABR06004036.1	2.21871	3.2332e-11	1.5342e-09	up	Ensembl	2427	chr1:84689817-84692243-	intergenic
chr19	51448201	51448715	diffreps_peak_55638	11.64	514	XR_597251	LOC103694327	7.1994	2.29076e-12	2.35893e-10	up	RefSeq model	2132	chr19:51447255-51449582+	intergenic
chr19	25490301	25490660	diffreps_peak_54283	9.65356	359	XR_597134	LOC102556139	13	2.22043e-10	6.18921e-09	up	RefSeq model	2255	chr19:25489074-25500531-	natural antisense	NM_001107412	Hmgxb4	chr19:25465206-25503029+
chr18	72074261	72074520	diffreps_peak_53136	13.6542	259	XR_598374	LOC102547036	54.7027	2.21696e-14	1.67145e-11	up	RefSeq model	5488	chr18:72070780-72076650+	intronic antisense	ENSRNOT00000023737	LOC100363110	chr18:72067550-72082811-
chr4	135625461	135625860	diffreps_peak_81222	8.09957	399	XR_592092	LOC103692116	623.8	7.9512e-09	7.14701e-08	up	RefSeq model	3619	chr4:135623955-135630115-	intergenic
chr19	62887961	62888660	diffreps_peak_56292	9.48019	699	XR_597269	Slc38a8	33.2734	3.30987e-10	8.33324e-09	up	RefSeq model	4039	chr19:62859164-62889825-	intronic antisense	NM_133415	Necab2	chr19:62834865-62861127+
chr4	7450738	7450981	diffreps_peak_78939	9.74296	243	XR_591973	LOC102554730	2.26584	1.80735e-10	5.29293e-09	up	RefSeq model	620	chr4:7450739-7461131+	intergenic
chr5	81524861	81525400	diffreps_peak_89452	5.56467	539	ENSRNOT00000076132	Rn50_5_0814.28	59.5	2.7248e-06	1.35767e-05	up	Ensembl	1954	chr5:81524795-81526748-	intron sense-overlapping	NM_203512	RGD1566134	chr5:81374735-81537869-
chrX	15691801	15692080	diffreps_peak_119386	8.97508	279	XR_597527	LOC102552805	347.1	1.05906e-09	1.90155e-08	up	RefSeq model	4243	chrX:15677410-15693551+	exon sense-overlapping	NM_001301646	LOC102552805	chrX:15676359-15691698+
chr4	223745721	223746080	diffreps_peak_85199	8.69202	359	XR_600911	RGD1561715	33.8784	2.03225e-09	2.82669e-08	up	RefSeq model	2316	chr4:223744445-224169592-	intronic antisense	NM_001134555	C1r	chr4:224144564-224155321+
chr20	17414281	17414622	diffreps_peak_68351	5.38297	341	ENSRNOT00000033874	AABR06100377.1	65.4	4.14027e-06	1.99082e-05	up	Ensembl	462	chr20:17414159-17414622+	intronic antisense	ENSRNOT00000065007	Pcdh15	chr20:17290303-17521597-
chr1	144621501	144622240	diffreps_peak_6772	7.51115	739	XR_343098	LOC102556283	6.95325	3.08214e-08	2.26614e-07	up	RefSeq model	2183	chr1:144620021-144622462-	intronic antisense	ENSRNOT00000063873	Tm6sf1	chr1:144605597-144647529+
chr10	3692001	3692440	diffreps_peak_14264	7.68302	439	XR_594552	LOC103693268	99.5	2.07481e-08	1.60031e-07	up	RefSeq model	3235	chr10:3689640-3694757+	intron sense-overlapping	NM_145879	Socs1	chr10:3511583-3783992+
chr20	15270441	15270940	diffreps_peak_68191	8.02177	499	XR_343755	LOC102557099	25.4493	9.51117e-09	8.29313e-08	up	RefSeq model	2328	chr20:15267286-15270952+	intron sense-overlapping	ENSRNOT00000066017	Dip2a	chr20:15201216-15285083+
chr4	223745721	223746080	diffreps_peak_85199	8.69202	359	XR_600911	RGD1561715	33.8784	2.03225e-09	2.82669e-08	up	RefSeq model	2316	chr4:223744445-224169592-	exon sense-overlapping	NM_138900	C1s	chr4:224162096-224174100-
chr8	48170880	48171148	diffreps_peak_109526	7.91388	268	XR_593858	LOC103693071	3.13201	1.21934e-08	1.01659e-07	up	RefSeq model	1081	chr8:48170881-48177218-	intronic antisense	ENSRNOT00000075133	LOC102546809	chr8:48171307-48173867+
chr1	106586141	106586460	diffreps_peak_5405	8.79181	319	ENSRNOT00000072331	AABR06004950.1	190.1	1.61506e-09	2.47766e-08	up	Ensembl	5127	chr1:106580972-106586493-	intronic antisense	ENSRNOT00000056030	Nell1	chr1:106540585-107260907+
chr5	122763241	122763760	diffreps_peak_90800	7.32852	519	XR_346636	LOC102549232	94.5	4.69328e-08	3.27649e-07	up	RefSeq model	4086	chr5:122756694-122763793+	intergenic
chr11	42970941	42971420	diffreps_peak_22412	6.79741	479	XR_595064	RGD1565472	6.37438	1.59437e-07	9.91196e-07	up	RefSeq model	1555	chr11:42970710-42972264-	exon sense-overlapping	ENSRNOT00000072806	RGD1565472	chr11:42971953-42973171-
chr3	64082441	64082900	diffreps_peak_72952	10.8677	459	XR_591527	LOC102548511	144	1.35608e-11	8.23679e-10	up	RefSeq model	2983	chr3:64082404-64102850+	intronic antisense	ENSRNOT00000076202	Mettl8	chr3:64067640-64142231-
chr17	17041033	17041280	diffreps_peak_46833	8.63101	247	XR_589499	LOC102557542	165.7	2.33876e-09	3.04043e-08	up	RefSeq model	1782	chr17:16981990-17041298+	intronic antisense	ENSRNOT00000042373	LOC100364680	chr17:16997171-17004122-
chr11	80020521	80021000	diffreps_peak_23902	8.1779	479	XR_589402	LOC102552752	64.3095	6.63903e-09	6.20019e-08	up	RefSeq model	10139	chr11:79994938-80021130+	intronic antisense	ENSRNOT00000002507	Masp1	chr11:79916067-79998571-
chr1	287863001	287863320	diffreps_peak_13958	8.22405	319	XR_590758	LOC103691390	508.5	5.96961e-09	5.69155e-08	up	RefSeq model	4085	chr1:287861202-287865315-	intron sense-overlapping	NM_001107446	Pdzd8	chr1:287818525-287876134-
chr3	158722221	158722680	diffreps_peak_76996	5.26857	459	XR_349546	LOC102548856	8.31159	5.38809e-06	2.53704e-05	up	RefSeq model	902	chr3:158722194-158724161+	intron sense-overlapping	NM_001172118	Sla2	chr3:158708069-158752778+
chr5	170726721	170726980	diffreps_peak_93800	8.62737	259	XR_592789	LOC103692514	287.9	2.35846e-09	3.05468e-08	up	RefSeq model	2706	chr5:170712687-170727603+	intergenic
chr20	15270441	15270940	diffreps_peak_68191	8.02177	499	XR_343755	LOC102557099	25.4493	9.51117e-09	8.29313e-08	up	RefSeq model	2328	chr20:15267286-15270952+	intron sense-overlapping	NM_001191564	Dip2a	chr20:15201168-15285083+
chr12	27497921	27498240	diffreps_peak_26412	7.82659	319	XR_590608	LOC103691302	17.8947	1.49078e-08	1.20115e-07	up	RefSeq model	2137	chr12:27497337-27507835-	natural antisense	ENSRNOT00000002020	Gtf2i	chr12:27420682-27497925+
chr1	146345990	146346200	diffreps_peak_6860	7.56153	210	ENSRNOT00000072981	AABR06006741.1	105.8	2.74453e-08	2.04751e-07	up	Ensembl	3168	chr1:146344318-146347598-	intergenic
chr4	146813381	146813640	diffreps_peak_81687	7.76689	259	XR_592119	LOC102554823	9.82278	1.71047e-08	1.35544e-07	up	RefSeq model	2190	chr4:146811505-146813984+	intergenic
chr1	83661601	83661813	diffreps_peak_3906	5.52099	212	XR_590094	LOC102549342	59.7	3.01311e-06	1.4869e-05	up	RefSeq model	2921	chr1:83580401-83666055+	intron sense-overlapping	ENSRNOT00000025728	AABR06003976.2	chr1:83652564-83660158+
chrX	15691801	15692080	diffreps_peak_119386	8.97508	279	XR_597527	LOC102552805	347.1	1.05906e-09	1.90155e-08	up	RefSeq model	4243	chrX:15677410-15693551+	natural antisense	ENSRNOT00000030146	Ssx1	chrX:15690485-15698498-
chr8	66084421	66084642	diffreps_peak_110450	9.01858	221	XR_593959	LOC102551666	155.3	9.58126e-10	1.78425e-08	up	RefSeq model	3057	chr8:66082605-66098650-	natural antisense	NM_053400	Tle3	chr8:66038798-66084091+
chr20	46331381	46331620	diffreps_peak_69595	12.0477	239	ENSRNOT00000076600	Rn50_20_0464.2	159.2	8.96008e-13	1.25549e-10	up	Ensembl	508	chr20:46326022-46331621-	intronic antisense	ENSRNOT00000076859	Fyn	chr20:46160788-46352463+
chr3	99748281	99748622	diffreps_peak_74314	5.54271	341	XR_345078	LOC102548825	5.97537	2.86612e-06	1.42316e-05	up	RefSeq model	2300	chr3:99739113-99750715+	intergenic
chr11	31670986	31671340	diffreps_peak_21838	7.56049	354	XR_594997	LOC102549158	4.07219	2.75114e-08	2.05172e-07	up	RefSeq model	1712	chr11:31670987-31672696+	intronic antisense	NM_017241	Grik1	chr11:31426627-31828315-
chr1	128240441	128240920	diffreps_peak_6063	9.35555	479	XR_590323	LOC102549616	4.57744	4.41008e-10	1.02953e-08	up	RefSeq model	2386	chr1:128227927-128242192+	intergenic
chr14	86113721	86114000	diffreps_peak_36551	5.63438	279	XR_340380	LOC102557376	2.58327	2.32069e-06	1.17148e-05	up	RefSeq model	4735	chr14:86109124-86114055+	intergenic
chr14	10788801	10789399	diffreps_peak_33488	8.40403	598	XR_340151	LOC100911553	2.78892	3.94428e-09	4.10644e-08	up	RefSeq model	3663	chr14:10786742-10797690+	intergenic
chr4	136885178	136885416	diffreps_peak_81284	6.17644	238	ENSRNOT00000075192	Rn50_4_1369.2	66.6	6.66128e-07	3.69454e-06	up	Ensembl	2139	chr4:136883000-136888324-	intergenic
chr4	222491341	222491698	diffreps_peak_85135	5.16523	357	ENSRNOT00000056103	AABR06033432.1	69.6	6.83557e-06	3.17424e-05	up	Ensembl	426	chr4:222491273-222491698-	intergenic
chr6	108713261	108713560	diffreps_peak_98324	7.46861	299	XR_347337	LOC102555894	10.705	3.39932e-08	2.46857e-07	up	RefSeq model	1564	chr6:108711543-108713842-	intronic antisense	NM_022508	Mthfd1	chr6:108694405-108761891+
chr18	49696288	49696640	diffreps_peak_52019	5.20502	352	XR_598317	LOC102546616	3.01978	6.23712e-06	2.91104e-05	up	RefSeq model	6834	chr18:49633014-49697739-	intronic antisense	ENSRNOT00000071552	AABR06095283.1	chr18:49668499-49669506+
chr1	34692941	34693400	diffreps_peak_1419	7.99057	459	XR_589903	LOC103690947	3.96632	1.02195e-08	8.75553e-08	up	RefSeq model	3572	chr1:34689967-34694282+	intergenic
chr2	79209947	79210262	diffreps_peak_59493	5.15971	315	ENSRNOT00000049673	AABR06013423.1	2.02403	6.92297e-06	3.19779e-05	up	Ensembl	399	chr2:79209863-79210262-	intergenic
chr13	55611821	55612036	diffreps_peak_29982	7.99977	215	ENSRNOT00000076242	Plekha6	23.5714	1.00052e-08	8.60674e-08	up	Ensembl	570	chr13:55611612-55617078-	intergenic
chr20	17414281	17414622	diffreps_peak_68351	5.38297	341	ENSRNOT00000033874	AABR06100377.1	65.4	4.14027e-06	1.99082e-05	up	Ensembl	462	chr20:17414159-17414622+	intronic antisense	ENSRNOT00000067633	Pcdh15	chr20:17138580-17521597-
chrX	73588892	73589180	diffreps_peak_121146	8.56324	288	XR_597636	LOC103690124	219.5	2.73374e-09	3.28256e-08	up	RefSeq model	3655	chrX:73566613-73592019-	intergenic
chr9	110095561	110095820	diffreps_peak_118449	5.6192	259	XR_589333	LOC103690582	20.7619	2.40326e-06	1.21062e-05	up	RefSeq model	9813	chr9:110084334-110097142+	intronic antisense	NM_001108235	Fbxl17	chr9:110083430-110502017-
chr3	163193741	163194058	diffreps_peak_77273	7.8282	317	XR_591822	LOC103691949	896.9	1.48527e-08	1.19713e-07	up	RefSeq model	656	chr3:163193663-163194387+	intronic antisense	NM_001107797	Chd6	chr3:163164938-163324764-
chr2	83894371	83894700	diffreps_peak_59659	8.57964	329	XR_344181	LOC102547646	239.2	2.63247e-09	3.22092e-08	up	RefSeq model	1025	chr2:83894372-83897245-	intergenic
chr14	84253881	84254160	diffreps_peak_36402	8.7249	279	XR_595861	Limk2	6.96788	1.8841e-09	2.7016e-08	up	RefSeq model	4562	chr14:84252320-84330262-	intronic antisense	ENSRNOT00000057738	Pik3ip1	chr14:84248813-84260745+
chr19	52382561	52382940	diffreps_peak_55701	8.33159	379	XR_598496	LOC102553941	98.7	4.66025e-09	4.69459e-08	up	RefSeq model	7207	chr19:52379801-52387192+	natural antisense	ENSRNOT00000022757	Zfp612	chr19:52384704-52394810-
chrX	114015085	114015299	diffreps_peak_122023	8.72017	214	ENSRNOT00000075905	Rn50_X_1141.2	2.07071	1.9047e-09	2.72052e-08	up	Ensembl	429	chrX:114013657-114015299-	natural antisense	NM_001013951	Alg13	chrX:114015115-114023013+
chr20	22309281	22309520	diffreps_peak_68549	9.01472	239	XR_597377	LOC103694407	589.3	9.6667e-10	1.7937e-08	up	RefSeq model	4223	chr20:22306537-22310932+	intron sense-overlapping	NM_001033984	Ank3	chr20:22243056-22600593+
chr13	95420341	95420800	diffreps_peak_31751	7.49458	459	XR_592398	LOC102555374	2.53271	3.20198e-08	2.34116e-07	up	RefSeq model	3974	chr13:95419854-95424819+	intergenic
chr5	168252441	168252680	diffreps_peak_93569	6.75395	239	XR_592776	LOC100911485	4.12415	1.76218e-07	1.08286e-06	up	RefSeq model	4570	chr5:168227300-168253117-	exon sense-overlapping	ENSRNOT00000065985	Mfn2	chr5:168227300-168252497-
chr4	239371380	239371580	diffreps_peak_86015	11.3921	200	XR_346235	LOC102548769	131.8	4.05433e-12	3.46208e-10	up	RefSeq model	2300	chr4:239371381-239381296+	intergenic
chr5	137031781	137032100	diffreps_peak_91391	7.94076	319	XR_592691	LOC103692452	9.37681	1.14614e-08	9.6467e-08	up	RefSeq model	5245	chr5:137030675-137036008+	intron sense-overlapping	ENSRNOT00000047522	Trabd2b	chr5:137017122-137214659+
chr4	182409661	182410280	diffreps_peak_83199	7.24366	619	XR_592177	LOC102549328	13.064	5.70615e-08	3.90456e-07	up	RefSeq model	5367	chr4:182405470-182410719-	intronic antisense	NM_001109880	Add2	chr4:182317207-182454565+
chr8	66055141	66055440	diffreps_peak_110448	6.93258	299	XR_356366	LOC102551726	94.9	1.16795e-07	7.42968e-07	up	RefSeq model	4527	chr8:66050448-66055839-	intronic antisense	NM_053400	Tle3	chr8:66038798-66084091+
chr16	61760441	61760740	diffreps_peak_44859	11.6	299	XR_596485	Rbpms	100.77	2.5121e-12	2.47598e-10	up	RefSeq model	9787	chr16:61618888-61772807+	exon sense-overlapping	NM_001271244	Rbpms	chr16:61618904-61753849+
chr7	22735101	22735480	diffreps_peak_101991	5.84967	379	XR_593332	LOC100909777	22.0238	1.41361e-06	7.3876e-06	up	RefSeq model	3158	chr7:22733687-22776226+	intergenic
chr16	61760441	61760740	diffreps_peak_44859	11.6	299	XR_596485	Rbpms	100.77	2.5121e-12	2.47598e-10	up	RefSeq model	9787	chr16:61618888-61772807+	exon sense-overlapping	ENSRNOT00000068011	Rbpms	chr16:61619193-61762373+
chr18	65071399	65071624	diffreps_peak_52771	5.70384	225	ENSRNOT00000015731	AABR06095762.1	10.0374	1.97768e-06	1.00767e-05	up	Ensembl	582	chr18:65071211-65071799-	intergenic
chr11	20989641	20989860	diffreps_peak_21519	6.84157	219	XR_085946	LOC688932	4.85542	1.44023e-07	9.01634e-07	up	RefSeq model	2109	chr11:20988967-20991067-	intergenic
chr20	10693499	10693730	diffreps_peak_67711	6.84867	231	ENSRNOT00000030972	AABR06100064.1	3.97483	1.41687e-07	8.87597e-07	up	Ensembl	435	chr20:10693295-10693730-	intergenic
chr7	20573321	20573820	diffreps_peak_101874	8.46269	499	XR_349580	LOC102557062	209	3.44596e-09	3.73526e-08	up	RefSeq model	2262	chr7:20572249-20574665+	intron sense-overlapping	ENSRNOT00000046378	LOC300308	chr7:20432424-20644702+
chr1	206905098	206905347	diffreps_peak_9650	8.08904	249	ENSRNOT00000075722	AABR06008894.1	18.9319	8.14623e-09	7.2857e-08	up	Ensembl	477	chr1:206904865-206905347+	intronic antisense	NM_001013193	Tial1	chr1:206892006-206913052-
chr20	12428381	12428880	diffreps_peak_67874	8.48855	499	XR_597351	LOC103694394	221.8	3.24679e-09	3.60225e-08	up	RefSeq model	3134	chr20:12426455-12430128+	natural antisense	NM_001135667	Wdr4	chr20:12429884-12446081-
chr15	329201	329700	diffreps_peak_37669	7.00549	499	XR_595998	LOC103693799	80.8	9.87434e-08	6.394e-07	up	RefSeq model	3390	chr15:326063-338763-	bidirectional	ENSRNOT00000066928	Kcnma1	chr15:339099-1012524+
chr17	31767415	31767704	diffreps_peak_47574	8.63696	289	ENSRNOT00000074537	AABR06091147.1	164.1	2.30695e-09	3.01936e-08	up	Ensembl	5106	chr17:31762247-31767748-	intron sense-overlapping	NM_001014145	Cdyl	chr17:31569734-31795070-
chr20	17414281	17414622	diffreps_peak_68351	5.38297	341	ENSRNOT00000033874	AABR06100377.1	65.4	4.14027e-06	1.99082e-05	up	Ensembl	462	chr20:17414159-17414622+	intronic antisense	ENSRNOT00000066687	Pcdh15	chr20:17290303-17521597-
chr1	84691241	84691860	diffreps_peak_3980	12.3646	619	ENSRNOT00000072193	AABR06004036.1	3.76012	4.31915e-13	7.88034e-11	up	Ensembl	2427	chr1:84689817-84692243-	intergenic
chr1	227362221	227362434	diffreps_peak_10974	6.70422	213	XR_590567	LOC103691276	2.58488	1.97597e-07	1.20419e-06	up	RefSeq model	907	chr1:227358700-227362434-	natural antisense	ENSRNOT00000072647	Brms1	chr1:227354449-227358802+
chr6	85517501	85517760	diffreps_peak_97491	10.6044	259	XR_593028	LOC103692638	179.7	2.48676e-11	1.27629e-09	up	RefSeq model	3124	chr6:85516285-85519408+	intronic antisense	NM_001108022	RGD1304624	chr6:85483144-85531929-
chr4	223745721	223746080	diffreps_peak_85199	8.69202	359	XR_600911	RGD1561715	33.8784	2.03225e-09	2.82669e-08	up	RefSeq model	2316	chr4:223744445-224169592-	intronic antisense	ENSRNOT00000040592	Zfp42l	chr4:224077394-224078329+
chr20	22309281	22309520	diffreps_peak_68549	9.01472	239	XR_597377	LOC103694407	589.3	9.6667e-10	1.7937e-08	up	RefSeq model	4223	chr20:22306537-22310932+	intron sense-overlapping	ENSRNOT00000043215	Ank3	chr20:22243056-22583368+
chr1	83661601	83661813	diffreps_peak_3906	5.52099	212	XR_590094	LOC102549342	59.7	3.01311e-06	1.4869e-05	up	RefSeq model	2921	chr1:83580401-83666055+	intronic antisense	NM_001033862	Ceacam1	chr1:83589574-83605846-
chr2	105812256	105812487	diffreps_peak_60319	8.56806	231	ENSRNOT00000067642	AABR06014356.1	2.57517	2.70359e-09	3.26419e-08	up	Ensembl	270	chr2:105812257-105812527-	intergenic
chr11	71152241	71152643	diffreps_peak_23380	8.92412	402	ENSRNOT00000074050	AABR06068901.1	95.4	1.19091e-09	2.05212e-08	up	Ensembl	5130	chr11:71147678-71153199-	intergenic
chr4	1215611	1215920	diffreps_peak_78636	7.54365	309	XR_591957	LOC102550082	9.72464	2.85992e-08	2.11929e-07	up	RefSeq model	6427	chr4:1210418-1245639-	intergenic
chr18	7970415	7970620	diffreps_peak_50387	9.42734	205	ENSRNOT00000073215	AABR06093932.1	8.54274	3.73814e-10	9.10849e-09	up	Ensembl	3165	chr18:7970076-7973352+	intergenic
chr4	6575881	6576120	diffreps_peak_78853	5.34001	239	XR_345535	LOC102554398	3.56679	4.57076e-06	2.185e-05	up	RefSeq model	2810	chr4:6574082-6577680-	intergenic
chr7	53770261	53770780	diffreps_peak_103211	8.58289	519	XR_593426	LOC688415	298.1	2.61285e-09	3.20701e-08	up	RefSeq model	3387	chr7:53769333-53772719-	exon sense-overlapping	ENSRNOT00000071730	AABR06049572.1	chr7:53770098-53771295-
chr10	28155239	28155503	diffreps_peak_15598	5.18719	264	ENSRNOT00000004981	AABR06063456.1	8.05797	6.49843e-06	3.0236e-05	up	Ensembl	378	chr10:28154666-28155503+	intergenic
chr6	9674461	9674900	diffreps_peak_94792	8.46869	439	XR_147005	RGD1562146	327.3	3.3987e-09	3.70219e-08	up	RefSeq model	2248	chr6:9668459-9675018-	intronic antisense	ENSRNOT00000020959	Prkce	chr6:9404742-9883579+
chr1	281269082	281269400	diffreps_peak_13597	5.9852	318	XR_599271	LOC103695063	3.63375	1.03466e-06	5.54806e-06	up	RefSeq model	1033	chr1:281261093-281269608-	intronic antisense	NM_001164103	Add3	chr1:281267469-281375203+
chr3	168015741	168016120	diffreps_peak_77528	7.08335	379	XR_345382	LOC102555271	6.20586	8.2538e-08	5.44232e-07	up	RefSeq model	1489	chr3:168015728-168017463+	intronic antisense	NM_019161	Cdh22	chr3:167759873-168153121-
chr7	15400515	15400776	diffreps_peak_101680	7.02167	261	XR_347653	LOC102548621	2.40554	9.51319e-08	6.19578e-07	up	RefSeq model	1578	chr7:15389810-15400776-	bidirectional	NM_182823	Zfp472	chr7:15400840-15409294+
chr18	72074261	72074520	diffreps_peak_53136	13.6542	259	XR_598374	LOC102547036	54.7027	2.21696e-14	1.67145e-11	up	RefSeq model	5488	chr18:72070780-72076650+	natural antisense	NM_001077676	RGD1560212	chr18:72076400-72082792-
chr4	161781481	161781940	diffreps_peak_82325	9.6898	459	NR_073158	Lin28c	140.7	2.04268e-10	5.8214e-09	up	RefSeq	2932	chr4:161779176-161782105-	intergenic
chr10	73894641	73894880	diffreps_peak_18296	6.03255	239	ENSRNOT00000030873	AABR06065011.1	4.18356	9.27793e-07	5.01378e-06	up	Ensembl	426	chr10:73894601-73895033+	intergenic
chr6	132341581	132342025	diffreps_peak_99335	6.04774	444	XR_593155	LOC102550434	10.0841	8.95907e-07	4.84913e-06	up	RefSeq model	14980	chr6:132245464-132342025+	intron sense-overlapping	ENSRNOT00000066469	Cpg1	chr6:132271800-132272084+
chr8	43921970	43922214	diffreps_peak_109239	8.57571	244	XR_593845	LOC102555203	276.9	2.65639e-09	3.23637e-08	up	RefSeq model	972	chr8:43897103-43927990+	intergenic
chr6	132341581	132342025	diffreps_peak_99335	6.04774	444	XR_593155	LOC102550434	10.0841	8.95907e-07	4.84913e-06	up	RefSeq model	14980	chr6:132245464-132342025+	intron sense-overlapping	NM_178104	Cpg1	chr6:132263033-132275178+
chr9	112788588	112788980	diffreps_peak_118574	8.79923	392	XR_594513	LOC103690584	36	1.5877e-09	2.45308e-08	up	RefSeq model	1973	chr9:112778558-112799218-	intergenic
chr12	8080921	8081320	diffreps_peak_24997	7.07393	399	NR_126568	Lnc001	2.20458	8.43477e-08	5.55041e-07	up	RefSeq	7456	chr12:8076793-8085972+	intergenic
chr19	65156721	65157100	diffreps_peak_56541	12.425	379	XR_361893	RGD1565689	8.55754	3.75813e-13	7.251e-11	up	RefSeq model	5155	chr19:65152083-65157481-	intergenic
chr6	6138494	6138720	diffreps_peak_94576	10.7389	226	ENSRNOT00000005562	AABR06041575.1	2.00431	1.82434e-11	1.01494e-09	up	Ensembl	765	chr6:6138495-6139261+	intergenic
chrX	134690612	134690933	diffreps_peak_122640	8.8127	321	ENSRNOT00000058004	AABR06108323.1	114.3	1.53921e-09	2.40194e-08	up	Ensembl	321	chrX:134690613-134690933+	intergenic
chr10	103646742	103646980	diffreps_peak_20207	5.64709	238	XR_338964	LOC102552044	70.5	2.25376e-06	1.14138e-05	up	RefSeq model	922	chr10:103629500-103647394-	intronic antisense	NM_001109585	Trim47	chr10:103626183-103630654+
chr20	5365441	5365678	diffreps_peak_67094	11.4964	237	XR_597332	LOC103694375	253.3	3.18871e-12	2.91293e-10	up	RefSeq model	641	chr20:5364023-5365678+	intergenic
chr7	767785	768080	diffreps_peak_100789	8.89256	295	XR_355207	LOC102554922	271.7	1.28068e-09	2.14741e-08	up	RefSeq model	540	chr7:767786-769339-	intergenic
chr4	226300645	226300853	diffreps_peak_85376	5.54944	208	XR_592289	LOC100362532	73.8	2.822e-06	1.40263e-05	up	RefSeq model	2415	chr4:226300646-226558060-	intron sense-overlapping	ENSRNOT00000050332	AABR06033593.1	chr4:226484792-226485523-
chr16	79313741	79314200	diffreps_peak_45529	8.06772	459	XR_341226	LOC102557538	24.2754	8.55614e-09	7.58974e-08	up	RefSeq model	2754	chr16:79311588-79315237+	intronic antisense	ENSRNOT00000016745	Arhgef10	chr16:79303507-79377402-
chr7	107203241	107203660	diffreps_peak_105327	8.4908	419	XR_593594	Rabggta-ps1	273	3.22996e-09	3.5924e-08	up	RefSeq model	1911	chr7:107201033-107203829+	intergenic
chr5	175845061	175845560	diffreps_peak_94200	5.59193	499	XR_592816	Plch2	76.9	2.55899e-06	1.2851e-05	up	RefSeq model	5666	chr5:175843852-175872351-	exon sense-overlapping	ENSRNOT00000038789	Plch2	chr5:175842863-175871527-
chr1	83661601	83661813	diffreps_peak_3906	5.52099	212	XR_590094	LOC102549342	59.7	3.01311e-06	1.4869e-05	up	RefSeq model	2921	chr1:83580401-83666055+	intronic antisense	NM_001033860	Ceacam1	chr1:83589574-83605846-
chr2	202898841	202899160	diffreps_peak_63580	9.16593	319	XR_591161	LOC102550864	311.9	6.8245e-10	1.39208e-08	up	RefSeq model	2705	chr2:202897021-202900583+	bidirectional	NM_001106437	Fhdc1	chr2:202860604-202896104-
chr8	60139083	60139420	diffreps_peak_110106	8.47712	337	XR_593928	LOC103693100	6.43027	3.33331e-09	3.65445e-08	up	RefSeq model	721	chr8:60139084-60140299+	intergenic
chrX	114015085	114015299	diffreps_peak_122023	8.72017	214	ENSRNOT00000075905	Rn50_X_1141.2	2.07071	1.9047e-09	2.72052e-08	up	Ensembl	429	chrX:114013657-114015299-	natural antisense	ENSRNOT00000076521	Alg13	chrX:114015104-114073210+
chr3	146889881	146890100	diffreps_peak_76339	6.64761	219	XR_591725	LOC102556455	7.63054	2.25106e-07	1.35792e-06	up	RefSeq model	3319	chr3:146886661-146891534+	intronic antisense	ENSRNOT00000015637	Ralgapa2	chr3:146887749-147146568-
chr3	64102221	64102600	diffreps_peak_72955	6.73972	379	XR_591526	LOC102548511	93.2	1.82088e-07	1.11663e-06	up	RefSeq model	2499	chr3:64090057-64102850+	intronic antisense	ENSRNOT00000058524	Mettl8	chr3:64067594-64103342-
chr10	48040981	48041240	diffreps_peak_16681	7.052	259	XR_338655	LOC102551978	92.5	8.8716e-08	5.81614e-07	up	RefSeq model	1270	chr10:48040314-48043754-	intronic antisense	NM_001039017	Specc1	chr10:48031612-48234775+
chr9	113039321	113039820	diffreps_peak_118592	8.59133	499	XR_357277	LOC102552808	26.0288	2.56255e-09	3.174e-08	up	RefSeq model	1900	chr9:113037728-113040062+	bidirectional	NM_145094	Rab31	chr9:112902312-113037023-
chr20	17414281	17414622	diffreps_peak_68351	5.38297	341	ENSRNOT00000033874	AABR06100377.1	65.4	4.14027e-06	1.99082e-05	up	Ensembl	462	chr20:17414159-17414622+	intronic antisense	NM_001271377	Pcdh15	chr20:17138580-17521597-
chr20	17414281	17414622	diffreps_peak_68351	5.38297	341	ENSRNOT00000033874	AABR06100377.1	65.4	4.14027e-06	1.99082e-05	up	Ensembl	462	chr20:17414159-17414622+	intronic antisense	ENSRNOT00000065549	Pcdh15	chr20:17150711-17521597-
chr3	168015741	168016120	diffreps_peak_77528	7.08335	379	XR_345382	LOC102555271	6.20586	8.2538e-08	5.44232e-07	up	RefSeq model	1489	chr3:168015728-168017463+	intronic antisense	NM_001134955	Elmo2	chr3:167997379-168034872-
chr9	9489641	9490000	diffreps_peak_114203	7.90916	359	XR_589186	Safb2	39.2518	1.23265e-08	1.02629e-07	up	RefSeq model	4759	chr9:9468532-9491102+	exon sense-overlapping	NM_001303144	Safb2	chr9:9468545-9489702+
chr20	4152081	4152293	diffreps_peak_67014	7.04291	212	XR_343688	LOC102554813	88.5	9.05917e-08	5.92522e-07	up	RefSeq model	788	chr20:4145991-4152293-	intergenic
chr8	76873341	76873580	diffreps_peak_110994	5.38297	239	XR_602214	LOC103695361	65.4	4.14027e-06	1.99082e-05	up	RefSeq model	13116	chr8:76865340-76878451-	intergenic
chr19	62887961	62888660	diffreps_peak_56292	9.48019	699	XR_597269	Slc38a8	33.2734	3.30987e-10	8.33324e-09	up	RefSeq model	4039	chr19:62859164-62889825-	exon sense-overlapping	NM_001192009	Slc38a8	chr19:62868486-62888115-
chr15	53922142	53922436	diffreps_peak_40113	5.6088	294	ENSRNOT00000071294	AABR06083881.2	12.8784	2.46148e-06	1.23868e-05	up	Ensembl	645	chr15:53922143-53922789-	intergenic
chr9	73605456	73605695	diffreps_peak_116867	7.81638	239	XR_594431	LOC103693232	10.1988	1.52624e-08	1.22566e-07	up	RefSeq model	698	chr9:73605095-73606496+	intronic antisense	NM_001033903	Rpe	chr9:73595052-73615031-
chr17	63104695	63105080	diffreps_peak_48799	8.02034	385	ENSRNOT00000025224	AABR06092398.1	10.5598	9.54242e-09	8.31673e-08	up	Ensembl	847	chr17:63104696-63105542-	intergenic
chr5	145983541	145983960	diffreps_peak_91930	6.69719	419	XR_354268	LOC102554411	3.32059	2.00823e-07	1.22297e-06	up	RefSeq model	830	chr5:145983140-145983967+	intergenic
chr6	9674461	9674900	diffreps_peak_94792	8.46869	439	XR_147005	RGD1562146	327.3	3.3987e-09	3.70219e-08	up	RefSeq model	2248	chr6:9668459-9675018-	intronic antisense	NM_017171	Prkce	chr6:9404556-9883579+
chr3	124333761	124333967	diffreps_peak_75309	5.09067	206	XR_600323	Cep152	68.3	8.11578e-06	3.70978e-05	up	RefSeq model	5821	chr3:124333712-124418426-	exon sense-overlapping	ENSRNOT00000031268	Cep152	chr3:124350158-124417461-
chr4	223745721	223746080	diffreps_peak_85199	8.69202	359	XR_600911	RGD1561715	33.8784	2.03225e-09	2.82669e-08	up	RefSeq model	2316	chr4:223744445-224169592-	intronic antisense	ENSRNOT00000056051	C1r	chr4:224144564-224154807+
chr15	329201	329700	diffreps_peak_37669	7.00549	499	XR_595998	LOC103693799	80.8	9.87434e-08	6.394e-07	up	RefSeq model	3390	chr15:326063-338763-	bidirectional	ENSRNOT00000065542	Kcnma1	chr15:339099-1012524+
chr5	26460141	26460620	diffreps_peak_87239	8.19249	479	XR_346359	LOC102551372	3.99052	6.41956e-09	6.04032e-08	up	RefSeq model	2787	chr5:26459965-26469652+	intergenic
chr20	17414281	17414622	diffreps_peak_68351	5.38297	341	ENSRNOT00000033874	AABR06100377.1	65.4	4.14027e-06	1.99082e-05	up	Ensembl	462	chr20:17414159-17414622+	intronic antisense	ENSRNOT00000065482	Pcdh15	chr20:17140355-17521597-
chr10	2240601	2240920	diffreps_peak_14140	8.15524	319	XR_594544	LOC103693261	410.5	6.99462e-09	6.45243e-08	up	RefSeq model	3309	chr10:2237446-2240921+	intergenic
chr18	39727915	39728134	diffreps_peak_51674	9.44616	219	ENSRNOT00000022325	AABR06094972.1	168.4	3.57968e-10	8.81688e-09	up	Ensembl	579	chr18:39727916-39728503-	intergenic
chr10	105769361	105769840	diffreps_peak_20456	8.30092	479	XR_594937	LOC102547461	65.881	5.00129e-09	4.95727e-08	up	RefSeq model	1957	chr10:105766214-105771551-	intergenic
chr9	9489641	9490000	diffreps_peak_114203	7.90916	359	XR_589186	Safb2	39.2518	1.23265e-08	1.02629e-07	up	RefSeq model	4759	chr9:9468532-9491102+	exon sense-overlapping	ENSRNOT00000072662	Safb2	chr9:9476267-9484193+
chrX	114015085	114015299	diffreps_peak_122023	8.72017	214	ENSRNOT00000075905	Rn50_X_1141.2	2.07071	1.9047e-09	2.72052e-08	up	Ensembl	429	chrX:114013657-114015299-	natural antisense	ENSRNOT00000075912	Alg13	chrX:114015104-114073210+
chr4	226300645	226300853	diffreps_peak_85376	5.54944	208	XR_592289	LOC100362532	73.8	2.822e-06	1.40263e-05	up	RefSeq model	2415	chr4:226300646-226558060-	exon sense-overlapping	NM_001002833	Senp17	chr4:226300957-226302383-
chr16	69912917	69913387	diffreps_peak_45108	11.6514	470	XR_596515	LOC103693987	6.49224	2.23149e-12	2.30939e-10	up	RefSeq model	741	chr16:69912918-69913794-	intergenic
chr1	182710141	182710500	diffreps_peak_8377	12.4614	359	XR_590408	LOC103691205	677	3.45612e-13	6.88694e-11	up	RefSeq model	4825	chr1:182706311-182711236+	intronic antisense	NM_001105210	Mrvi1	chr1:182668663-182780828-
chr7	126207701	126208000	diffreps_peak_106592	5.09067	299	XR_593673	LOC102554031	68.3	8.11578e-06	3.70978e-05	up	RefSeq model	3514	chr7:126207170-126212735-	intergenic
chr12	49333198	49333480	diffreps_peak_27812	6.49069	282	XR_595378	LOC102546787	69.9	3.23081e-07	1.89321e-06	up	RefSeq model	7832	chr12:49326840-49336931-	intergenic
chr8	90509801	90510340	diffreps_peak_111609	6.59873	539	XR_589058	LOC102554424	81.2	2.51926e-07	1.50795e-06	up	RefSeq model	2100	chr8:90508890-90536100+	intergenic
chr15	14242861	14243100	diffreps_peak_38219	7.42792	239	XR_596051	LOC103693816	28.7143	3.73321e-08	2.68058e-07	up	RefSeq model	7499	chr15:14236397-14244039+	intron sense-overlapping	ENSRNOT00000065435	Rarb	chr15:13963828-14306790+
chr1	83661601	83661813	diffreps_peak_3906	5.52099	212	XR_590094	LOC102549342	59.7	3.01311e-06	1.4869e-05	up	RefSeq model	2921	chr1:83580401-83666055+	intronic antisense	NM_031755	Ceacam1	chr1:83589574-83605846-
chr20	22309281	22309520	diffreps_peak_68549	9.01472	239	XR_597377	LOC103694407	589.3	9.6667e-10	1.7937e-08	up	RefSeq model	4223	chr20:22306537-22310932+	intron sense-overlapping	NM_031805	Ank3	chr20:22087201-22609936+
chr11	80020521	80021000	diffreps_peak_23902	8.1779	479	XR_589402	LOC102552752	64.3095	6.63903e-09	6.20019e-08	up	RefSeq model	10139	chr11:79994938-80021130+	intronic antisense	ENSRNOT00000002512	Masp1	chr11:79949379-79998571-
chr9	15052721	15052943	diffreps_peak_114632	6.49598	222	XR_589194	LOC100910668	2.99921	3.19167e-07	1.87593e-06	up	RefSeq model	1023	chr9:15052258-15056926+	intronic antisense	NM_013021	Prph2	chr9:15002816-15297348-
chr14	95783151	95783620	diffreps_peak_36923	6.9096	469	XR_595983	LOC102554771	3.25542	1.23141e-07	7.80238e-07	up	RefSeq model	842	chr14:95783152-95783993-	intergenic
chr1	106586141	106586460	diffreps_peak_5405	8.79181	319	ENSRNOT00000072331	AABR06004950.1	190.1	1.61506e-09	2.47766e-08	up	Ensembl	5127	chr1:106580972-106586493-	intronic antisense	NM_031069	Nell1	chr1:106397933-107260905+
chr1	19806001	19806500	diffreps_peak_778	14.3526	499	ENSRNOT00000075583	AABR06000944.1	261.4	4.44012e-15	9.78156e-12	up	Ensembl	3171	chr1:19804125-19807410+	intergenic
chr1	56862124	56862480	diffreps_peak_2477	6.80675	356	XR_598705	LOC103695004	92.9	1.56046e-07	9.7119e-07	up	RefSeq model	1144	chr1:56859780-56862810-	intergenic
chr9	113655661	113656180	diffreps_peak_118646	5.54052	519	XR_594520	LOC103693250	72.4	2.88057e-06	1.4292e-05	up	RefSeq model	2257	chr9:113654844-113660273-	intergenic
chr11	39675901	39676358	diffreps_peak_22276	5.09067	457	XR_595021	LOC103693523	68.3	8.11578e-06	3.70978e-05	up	RefSeq model	2194	chr11:39660759-39676358-	intergenic
chr1	38348803	38349140	diffreps_peak_1514	8.73351	337	ENSRNOT00000023779	AABR06001631.1	6.61551	1.84711e-09	2.67139e-08	up	Ensembl	2805	chr1:38348364-38351171-	intergenic
chr2	46937141	46937362	diffreps_peak_58234	6.78435	221	ENSRNOT00000032195	AABR06012227.1	2.70857	1.64303e-07	1.01376e-06	up	Ensembl	498	chr2:46937082-46937589+	intron sense-overlapping	NM_001003401	Enc1	chr2:46895518-47171842+
chr7	137153241	137153740	diffreps_peak_107089	8.81096	499	XR_348222	LOC102549313	206.1	1.54538e-09	2.40904e-08	up	RefSeq model	2452	chr7:137148575-137155463+	intergenic
chr19	26629521	26629740	diffreps_peak_54332	7.61304	219	XR_342161	LOC102549037	8.77722	2.4376e-08	1.84616e-07	up	RefSeq model	931	chr19:26627838-26630017+	natural antisense	NM_031054	Mmp2	chr19:26629728-26658966-
chr15	1504581	1504940	diffreps_peak_37719	6.0996	359	XR_594497	LOC103693242	82.2	7.95064e-07	4.35788e-06	up	RefSeq model	7623	chr15:1503233-1514023+	intronic antisense	NM_001109441	LOC681383	chr15:1254880-2328752-
chr14	17557061	17557560	diffreps_peak_33807	5.38297	499	XR_359418	LOC102546535	65.4	4.14027e-06	1.99082e-05	up	RefSeq model	2073	chr14:17556562-17572170+	intergenic
chr5	19871081	19871440	diffreps_peak_87015	13.3983	359	ENSRNOT00000011720	Cyld-ps1	35.0791	3.9964e-14	2.21012e-11	up	Ensembl	3231	chr5:19868622-19871856+	intergenic
chrX	72811987	72812340	diffreps_peak_121094	6.74244	353	ENSRNOT00000057718	Nhsl2	2.61211	1.80952e-07	1.1101e-06	up	Ensembl	3387	chrX:72805923-72817514+	intergenic
chr14	84253881	84254160	diffreps_peak_36402	8.7249	279	XR_595861	Limk2	6.96788	1.8841e-09	2.7016e-08	up	RefSeq model	4562	chr14:84252320-84330262-	exon sense-overlapping	ENSRNOT00000057673	Limk2	chr14:84271537-84291314-
chr5	1863801	1864014	diffreps_peak_86549	10.2721	213	ENSRNOT00000038402	AABR06034598.1	140.7	5.34482e-11	2.18298e-09	up	Ensembl	498	chr5:1863510-1864014+	intergenic
chr7	117585141	117585580	diffreps_peak_105818	6.67383	439	XR_593613	LOC103692940	5.39157	2.11921e-07	1.28618e-06	up	RefSeq model	3111	chr7:117575371-117586392+	bidirectional	NM_001130570	Scrt1	chr7:117571084-117574734-
chr1	255906301	255906533	diffreps_peak_12338	7.27379	232	XR_590648	LOC103691331	4.46476	5.32366e-08	3.68192e-07	up	RefSeq model	1333	chr1:255898815-255906533-	intergenic
chr20	33313342	33313620	diffreps_peak_69134	7.54185	278	XR_343872	LOC102554788	6.72637	2.8718e-08	2.12725e-07	up	RefSeq model	3232	chr20:33313343-33327108+	intronic antisense	ENSRNOT00000046537	Col13a1	chr20:33254962-33395041-
chr12	27497921	27498240	diffreps_peak_26412	7.82659	319	XR_590608	LOC103691302	17.8947	1.49078e-08	1.20115e-07	up	RefSeq model	2137	chr12:27497337-27507835-	natural antisense	NM_053734	Ncf1	chr12:27505793-27514989+
chr11	80020521	80021000	diffreps_peak_23902	8.1779	479	XR_589402	LOC102552752	64.3095	6.63903e-09	6.20019e-08	up	RefSeq model	10139	chr11:79994938-80021130+	intronic antisense	NM_022257	Masp1	chr11:79928629-79998571-
chr15	106428143	106428540	diffreps_peak_41794	8.50558	397	XR_595928	LOC103693781	514.6	3.12191e-09	3.52299e-08	up	RefSeq model	3065	chr15:106427442-106430637+	intron sense-overlapping	ENSRNOT00000076400	LOC691984	chr15:105608520-106607780+
chr1	83661601	83661813	diffreps_peak_3906	5.52099	212	XR_590094	LOC102549342	59.7	3.01311e-06	1.4869e-05	up	RefSeq model	2921	chr1:83580401-83666055+	intronic antisense	NM_001033861	Ceacam1	chr1:83589574-83605846-
chr9	72220766	72221081	diffreps_peak_116830	8.92977	315	ENSRNOT00000036540	AABR06060781.1	2.15833	1.17553e-09	2.03376e-08	up	Ensembl	435	chr9:72220645-72221081-	intronic antisense	ENSRNOT00000064447	Dytn	chr9:72199639-72252801+
chr3	64082441	64082900	diffreps_peak_72952	10.8677	459	XR_591527	LOC102548511	144	1.35608e-11	8.23679e-10	up	RefSeq model	2983	chr3:64082404-64102850+	intronic antisense	ENSRNOT00000076771	Mettl8	chr3:64079843-64142269-
chr2	167675161	167675500	diffreps_peak_62361	11.8615	339	XR_599809	LOC100909949	5.36625	1.37577e-12	1.64518e-10	up	RefSeq model	2236	chr2:167673144-167675858+	intergenic
chr4	223745721	223746080	diffreps_peak_85199	8.69202	359	XR_600911	RGD1561715	33.8784	2.03225e-09	2.82669e-08	up	RefSeq model	2316	chr4:223744445-224169592-	intron sense-overlapping	NM_134376	Clstn3	chr4:224064529-224097591-
chr15	14242861	14243100	diffreps_peak_38219	7.42792	239	XR_596051	LOC103693816	28.7143	3.73321e-08	2.68058e-07	up	RefSeq model	7499	chr15:14236397-14244039+	intron sense-overlapping	NM_031529	Rarb	chr15:14166283-14307995+
chr16	2035816	2036062	diffreps_peak_42305	5.03654	246	ENSRNOT00000073313	AABR06086193.1	67.7	9.19312e-06	4.17992e-05	up	Ensembl	390	chr16:2035671-2036062+	intergenic
chr1	56921421	56922280	diffreps_peak_2485	6.58137	859	XR_589986	LOC103690992	7.73188	2.622e-07	1.56024e-06	up	RefSeq model	9673	chr1:56919333-56929034-	intergenic
chr17	17647441	17647660	diffreps_peak_46871	8.84716	219	XR_341454	LOC102550150	124.9	1.42182e-09	2.29077e-08	up	RefSeq model	2251	chr17:17646219-17652383-	intronic antisense	ENSRNOT00000073450	Cenpp	chr17:17488158-17661428+
chr8	126196925	126197183	diffreps_peak_113366	8.53406	258	XR_356704	LOC680933	14.4109	2.92373e-09	3.40469e-08	up	RefSeq model	562	chr8:126196926-126197805+	intergenic
chr17	7706641	7707360	diffreps_peak_46245	9.53122	719	XR_341327	LOC102548532	9.00469	2.94291e-10	7.63095e-09	up	RefSeq model	2707	chr17:7706219-7709375-	intergenic
chr15	14242861	14243100	diffreps_peak_38219	7.42792	239	XR_596051	LOC103693816	28.7143	3.73321e-08	2.68058e-07	up	RefSeq model	7499	chr15:14236397-14244039+	intron sense-overlapping	ENSRNOT00000036872	Rarb	chr15:13963828-14306790+
chr15	329201	329700	diffreps_peak_37669	7.00549	499	XR_595998	LOC103693799	80.8	9.87434e-08	6.394e-07	up	RefSeq model	3390	chr15:326063-338763-	bidirectional	NM_031828	Kcnma1	chr15:339099-1037103+
chr3	162818521	162818740	diffreps_peak_77261	8.64243	219	XR_591817	LOC102550999	172.9	2.27811e-09	2.99813e-08	up	RefSeq model	2150	chr3:162817930-162848347-	intergenic
chr3	64102221	64102600	diffreps_peak_72955	6.73972	379	XR_591526	LOC102548511	93.2	1.82088e-07	1.11663e-06	up	RefSeq model	2499	chr3:64090057-64102850+	intronic antisense	ENSRNOT00000076202	Mettl8	chr3:64067640-64142231-
chr11	31670986	31671340	diffreps_peak_21838	7.56049	354	XR_594997	LOC102549158	4.07219	2.75114e-08	2.05172e-07	up	RefSeq model	1712	chr11:31670987-31672696+	intronic antisense	NM_001111114	Grik1	chr11:31426627-31828315-
chr17	25805001	25805220	diffreps_peak_47298	11.6282	219	XR_360932	LOC102547765	206.3	2.35415e-12	2.39972e-10	up	RefSeq model	6610	chr17:25804845-25811950+	intronic antisense	NM_001170334	Gfod1	chr17:25775676-25873301-
chr1	227362221	227362434	diffreps_peak_10974	6.70422	213	XR_590567	LOC103691276	2.58488	1.97597e-07	1.20419e-06	up	RefSeq model	907	chr1:227358700-227362434-	natural antisense	NM_139038	Rin1	chr1:227359504-227364150+
chr3	64082441	64082900	diffreps_peak_72952	10.8677	459	XR_591527	LOC102548511	144	1.35608e-11	8.23679e-10	up	RefSeq model	2983	chr3:64082404-64102850+	intronic antisense	ENSRNOT00000058524	Mettl8	chr3:64067594-64103342-
chr9	15052721	15052943	diffreps_peak_114632	6.49598	222	XR_589194	LOC100910668	2.99921	3.19167e-07	1.87593e-06	up	RefSeq model	1023	chr9:15052258-15056926+	exon sense-overlapping	ENSRNOT00000070803	LOC100911489	chr9:15055726-15057254+
chr2	111256625	111256879	diffreps_peak_60482	7.99481	254	XR_343984	LOC102548697	12.913	1.01201e-08	8.68475e-08	up	RefSeq model	1087	chr2:111256626-111268587+	intronic antisense	NM_017091	Pcsk1	chr2:111211105-111257642-
chr9	9489641	9490000	diffreps_peak_114203	7.90916	359	XR_589186	Safb2	39.2518	1.23265e-08	1.02629e-07	up	RefSeq model	4759	chr9:9468532-9491102+	exon sense-overlapping	ENSRNOT00000072276	Safb2	chr9:9476267-9489685+
chr12	4738541	4738880	diffreps_peak_24857	13.1531	339	XR_595212	RGD1566084	201.5	7.02869e-14	2.94815e-11	up	RefSeq model	6319	chr12:4732491-4740990+	natural antisense	ENSRNOT00000001367	Evi5l	chr12:4740789-4756602-
chr1	201897941	201898261	diffreps_peak_9281	10.076	320	XR_350364	LOC102552061	109.1	8.39386e-11	3.0449e-09	up	RefSeq model	3315	chr1:201885393-201908972-	intergenic
chr6	115897461	115897920	diffreps_peak_98695	8.79933	459	XR_593108	LOC103692671	135.6	1.58733e-09	2.45286e-08	up	RefSeq model	1031	chr6:115896947-115898050+	intergenic
chr1	70926281	70927060	diffreps_peak_3031	5.73336	779	XR_342771	LOC102557567	3.1859	1.84775e-06	9.44473e-06	up	RefSeq model	2992	chr1:70924653-70927647-	intronic antisense	NM_001099472	Vom2r28	chr1:70894608-70986046+
chr1	271061	271600	diffreps_peak_14	7.44807	539	XR_589829	LOC103690911	98.8	3.5639e-08	2.5706e-07	up	RefSeq model	1821	chr1:270310-274235-	intergenic
chr5	842781	843350	diffreps_peak_86509	8.26078	569	ENSRNOT00000029408	LOC679565	5.13357	5.48561e-09	5.30913e-08	up	Ensembl	1506	chr5:841845-843350-	intergenic
chr20	17414281	17414622	diffreps_peak_68351	5.38297	341	ENSRNOT00000033874	AABR06100377.1	65.4	4.14027e-06	1.99082e-05	up	Ensembl	462	chr20:17414159-17414622+	intronic antisense	ENSRNOT00000000744	Pcdh15	chr20:17150711-17521597-
chr1	182710141	182710500	diffreps_peak_8377	12.4614	359	XR_590408	LOC103691205	677	3.45612e-13	6.88694e-11	up	RefSeq model	4825	chr1:182706311-182711236+	intronic antisense	NM_001105211	Mrvi1	chr1:182668663-182747082-
chr17	17041033	17041280	diffreps_peak_46833	8.63101	247	XR_589499	LOC102557542	165.7	2.33876e-09	3.04043e-08	up	RefSeq model	1782	chr17:16981990-17041298+	intronic antisense	ENSRNOT00000067270	LOC100364680	chr17:16998636-17004143-
chr1	227297001	227297377	diffreps_peak_10970	5.10745	376	XR_343381	LOC102554466	5.75862	7.80822e-06	3.57716e-05	up	RefSeq model	1089	chr1:227296607-227300991+	intergenic
chr7	12748881	12749091	diffreps_peak_101470	8.18732	210	XR_593276	LOC103692777	2.83624	6.49649e-09	6.09639e-08	up	RefSeq model	312	chr7:12748842-12749514+	intronic antisense	NM_001108067	Hmha1	chr7:12711159-12910971-
chr10	825361	825668	diffreps_peak_14066	12.2425	307	ENSRNOT00000072057	AABR06062537.1	15.8058	5.72144e-13	9.36068e-11	up	Ensembl	1674	chr10:823988-825668-	intronic antisense	ENSRNOT00000072296	A630010A05Rik	chr10:808559-840635+
chr12	27497921	27498240	diffreps_peak_26412	7.82659	319	XR_590608	LOC103691302	17.8947	1.49078e-08	1.20115e-07	up	RefSeq model	2137	chr12:27497337-27507835-	natural antisense	ENSRNOT00000076916	Ncf1	chr12:27506887-27512609+
chr1	58489361	58489580	diffreps_peak_2563	7.78504	219	XR_590005	LOC102551889	7.52508	1.64043e-08	1.30629e-07	up	RefSeq model	1290	chr1:58484248-58490038+	bidirectional	NM_001108903	Prdm9	chr1:58463710-58484066-
chr6	34516581	34517020	diffreps_peak_95413	8.51059	439	XR_347037	LOC102553955	444.8	3.08608e-09	3.50295e-08	up	RefSeq model	8419	chr6:34504504-34520529+	intronic antisense	NM_001025133	Capn13	chr6:34429083-34525105-
chr20	46331381	46331620	diffreps_peak_69595	12.0477	239	ENSRNOT00000076600	Rn50_20_0464.2	159.2	8.96008e-13	1.25549e-10	up	Ensembl	508	chr20:46326022-46331621-	intronic antisense	NM_012755	Fyn	chr20:46161060-46352027+
chr4	223745721	223746080	diffreps_peak_85199	8.69202	359	XR_600911	RGD1561715	33.8784	2.03225e-09	2.82669e-08	up	RefSeq model	2316	chr4:223744445-224169592-	intronic antisense	NM_001002804	C1rl	chr4:224126655-224141154+
chr5	81524861	81525400	diffreps_peak_89452	5.56467	539	ENSRNOT00000076132	Rn50_5_0814.28	59.5	2.7248e-06	1.35767e-05	up	Ensembl	1954	chr5:81524795-81526748-	exon sense-overlapping	NM_058209	Zfp37	chr5:81394856-82071201-
chr8	50798101	50798580	diffreps_peak_109687	8.4749	479	XR_593866	LOC102556753	174.2	3.35045e-09	3.66724e-08	up	RefSeq model	10695	chr8:50789507-50800321+	intergenic
chr19	37506167	37506400	diffreps_peak_54939	9.30873	233	XR_597205	LOC103694303	405.5	4.91214e-10	1.10869e-08	up	RefSeq model	771	chr19:37498902-37506419-	intronic antisense	ENSRNOT00000040473	LOC100363633	chr19:37383660-37519213+
chr16	21998041	21998578	diffreps_peak_43490	8.21076	537	XR_360411	LOC102553830	7.98228	6.15523e-09	5.83787e-08	up	RefSeq model	1022	chr16:21991742-21998578-	intergenic
chr4	223745721	223746080	diffreps_peak_85199	8.69202	359	XR_600911	RGD1561715	33.8784	2.03225e-09	2.82669e-08	up	RefSeq model	2316	chr4:223744445-224169592-	intron sense-overlapping	NM_001108645	RGD1307916	chr4:223841837-223964250-
chr4	223745721	223746080	diffreps_peak_85199	8.69202	359	XR_600911	RGD1561715	33.8784	2.03225e-09	2.82669e-08	up	RefSeq model	2316	chr4:223744445-224169592-	intronic antisense	NM_001107887	Cd163	chr4:223769351-223802725+
chr14	46854441	46854760	diffreps_peak_34944	9.53066	319	XR_349535	LOC102547481	13.3094	2.94671e-10	7.63792e-09	up	RefSeq model	654	chr14:46854104-46854882+	intron sense-overlapping	ENSRNOT00000071549	AABR06078903.1	chr14:46814998-46857206+
chr15	34160701	34161220	diffreps_peak_39078	5.07129	519	XR_596108	LOC100360554	4.76923	8.48615e-06	3.87281e-05	up	RefSeq model	2691	chr15:34158367-34161694-	intergenic
chr2	411421	411720	diffreps_peak_57181	8.58287	299	XR_593224	LOC103692743	97.8	2.61292e-09	3.20701e-08	up	RefSeq model	420	chr2:411371-411785+	intergenic
chr1	118130821	118131240	diffreps_peak_5738	8.51919	419	XR_590213	LOC102551957	263.6	3.02558e-09	3.46485e-08	up	RefSeq model	2403	chr1:118129791-118139277-	intergenic
chr4	223745721	223746080	diffreps_peak_85199	8.69202	359	XR_600911	RGD1561715	33.8784	2.03225e-09	2.82669e-08	up	RefSeq model	2316	chr4:223744445-224169592-	exon sense-overlapping	ENSRNOT00000056058	C1s	chr4:224162699-224174113-
chr20	33313342	33313620	diffreps_peak_69134	7.54185	278	XR_343872	LOC102554788	6.72637	2.8718e-08	2.12725e-07	up	RefSeq model	3232	chr20:33313343-33327108+	intronic antisense	NM_001109172	Col13a1	chr20:33254962-33395041-
chr19	66087001	66087400	diffreps_peak_56653	8.79726	399	XR_597285	LOC103694354	131.4	1.59494e-09	2.46015e-08	up	RefSeq model	2499	chr19:66086130-66089967-	bidirectional	NM_001106192	Cdt1	chr19:66090081-66095027+
chr14	84253881	84254160	diffreps_peak_36402	8.7249	279	XR_595861	Limk2	6.96788	1.8841e-09	2.7016e-08	up	RefSeq model	4562	chr14:84252320-84330262-	exon sense-overlapping	NM_024135	Limk2	chr14:84262200-84330159-
chr4	223745721	223746080	diffreps_peak_85199	8.69202	359	XR_600911	RGD1561715	33.8784	2.03225e-09	2.82669e-08	up	RefSeq model	2316	chr4:223744445-224169592-	intronic antisense	ENSRNOT00000015678	C1rl	chr4:224126653-224141154+
chr5	175845061	175845560	diffreps_peak_94200	5.59193	499	XR_592816	Plch2	76.9	2.55899e-06	1.2851e-05	up	RefSeq model	5666	chr5:175843852-175872351-	exon sense-overlapping	ENSRNOT00000065585	Plch2	chr5:175857793-175871527-
chr11	31670986	31671340	diffreps_peak_21838	7.56049	354	XR_594997	LOC102549158	4.07219	2.75114e-08	2.05172e-07	up	RefSeq model	1712	chr11:31670987-31672696+	intronic antisense	NM_001111117	Grik1	chr11:31426627-31828315-
chr20	17414281	17414622	diffreps_peak_68351	5.38297	341	ENSRNOT00000033874	AABR06100377.1	65.4	4.14027e-06	1.99082e-05	up	Ensembl	462	chr20:17414159-17414622+	intronic antisense	ENSRNOT00000067698	Pcdh15	chr20:17150711-17521597-
chr4	149081681	149082013	diffreps_peak_81822	8.88561	332	XR_592125	LOC102553678	259.6	1.30135e-09	2.16859e-08	up	RefSeq model	1776	chr4:149081322-149084498-	bidirectional	NM_032084	Chn2	chr4:149084648-149113929+
chr5	175845061	175845560	diffreps_peak_94200	5.59193	499	XR_592816	Plch2	76.9	2.55899e-06	1.2851e-05	up	RefSeq model	5666	chr5:175843852-175872351-	exon sense-overlapping	ENSRNOT00000019096	Plch2	chr5:175845318-175871527-
chr1	144621501	144622240	diffreps_peak_6772	7.51115	739	XR_343098	LOC102556283	6.95325	3.08214e-08	2.26614e-07	up	RefSeq model	2183	chr1:144620021-144622462-	intronic antisense	NM_001108490	Tm6sf1	chr1:144601683-144647529+
chr16	79313741	79314200	diffreps_peak_45529	8.06772	459	XR_341226	LOC102557538	24.2754	8.55614e-09	7.58974e-08	up	RefSeq model	2754	chr16:79311588-79315237+	intronic antisense	ENSRNOT00000073971	Arhgef10	chr16:79303507-79377402-
chrX	114015085	114015299	diffreps_peak_122023	8.72017	214	ENSRNOT00000075905	Rn50_X_1141.2	2.07071	1.9047e-09	2.72052e-08	up	Ensembl	429	chrX:114013657-114015299-	natural antisense	ENSRNOT00000007968	Alg13	chrX:114015115-114021974+
chr4	226300645	226300853	diffreps_peak_85376	5.54944	208	XR_592289	LOC100362532	73.8	2.822e-06	1.40263e-05	up	RefSeq model	2415	chr4:226300646-226558060-	intronic antisense	ENSRNOT00000071682	LOC100362532	chr4:226426529-226427956+
chr14	84253881	84254160	diffreps_peak_36402	8.7249	279	XR_595861	Limk2	6.96788	1.8841e-09	2.7016e-08	up	RefSeq model	4562	chr14:84252320-84330262-	exon sense-overlapping	ENSRNOT00000050005	Limk2	chr14:84262200-84291314-
chr12	14881101	14881560	diffreps_peak_25433	12.6608	459	XR_339415	LOC102554879	7.75	2.18383e-13	5.24484e-11	up	RefSeq model	4116	chr12:14874240-14883190-	intergenic
chr17	6796161	6796700	diffreps_peak_46209	8.15971	539	XR_596586	LOC100912124	44.9324	6.92297e-09	6.39634e-08	up	RefSeq model	3046	chr17:6794839-6846948+	intergenic
chr10	100218216	100218600	diffreps_peak_19982	7.16747	384	ENSRNOT00000032073	AABR06066007.1	97.8	6.8004e-08	4.56887e-07	up	Ensembl	528	chr10:100218174-100218704+	intergenic
chr20	17414281	17414622	diffreps_peak_68351	5.38297	341	ENSRNOT00000033874	AABR06100377.1	65.4	4.14027e-06	1.99082e-05	up	Ensembl	462	chr20:17414159-17414622+	intronic antisense	ENSRNOT00000068735	Pcdh15	chr20:17136666-17521597-
chr18	36169901	36170280	diffreps_peak_51536	6.24282	379	XR_596988	Plac8l1	82.7	5.71714e-07	3.21466e-06	up	RefSeq model	1943	chr18:36169747-36180366-	exon sense-overlapping	ENSRNOT00000025453	Plac8l1	chr18:36160433-36180454-
chr10	91519425	91519660	diffreps_peak_19500	10.7652	235	ENSRNOT00000033244	AABR06065684.1	2.78017	1.71707e-11	9.75677e-10	up	Ensembl	375	chr10:91519426-91519800+	intronic antisense	NM_031685	Gosr2	chr10:91503271-91522573-
chr7	12748881	12749091	diffreps_peak_101470	8.18732	210	XR_593276	LOC103692777	2.83624	6.49649e-09	6.09639e-08	up	RefSeq model	312	chr7:12748842-12749514+	intronic antisense	NM_001108066	Arid3a	chr7:12746093-12768092-
chrX	114015085	114015299	diffreps_peak_122023	8.72017	214	ENSRNOT00000075905	Rn50_X_1141.2	2.07071	1.9047e-09	2.72052e-08	up	Ensembl	429	chrX:114013657-114015299-	natural antisense	ENSRNOT00000077034	Alg13	chrX:114015089-114043514+
chr20	14095361	14095667	diffreps_peak_68063	5.01732	306	ENSRNOT00000037297	Nme2-ps1	3.28801	9.60893e-06	4.35966e-05	up	Ensembl	471	chr20:14095197-14095667-	intergenic
chr4	223745721	223746080	diffreps_peak_85199	8.69202	359	XR_600911	RGD1561715	33.8784	2.03225e-09	2.82669e-08	up	RefSeq model	2316	chr4:223744445-224169592-	intron sense-overlapping	ENSRNOT00000073341	Pex5	chr4:224003342-224029468-
chr12	4738541	4738880	diffreps_peak_24857	13.1531	339	XR_595212	RGD1566084	201.5	7.02869e-14	2.94815e-11	up	RefSeq model	6319	chr12:4732491-4740990+	exon sense-overlapping	ENSRNOT00000043197	RGD1566084	chr12:4732781-4738127+
chr12	4738541	4738880	diffreps_peak_24857	13.1531	339	XR_595212	RGD1566084	201.5	7.02869e-14	2.94815e-11	up	RefSeq model	6319	chr12:4732491-4740990+	exon sense-overlapping	ENSRNOT00000068586	RGD1566084	chr12:4732781-4738127+
chr14	46854441	46854760	diffreps_peak_34944	9.53066	319	XR_349535	LOC102547481	13.3094	2.94671e-10	7.63792e-09	up	RefSeq model	654	chr14:46854104-46854882+	intron sense-overlapping	NM_001025002	LOC310926	chr14:46814997-46861510+
chr3	64102221	64102600	diffreps_peak_72955	6.73972	379	XR_591526	LOC102548511	93.2	1.82088e-07	1.11663e-06	up	RefSeq model	2499	chr3:64090057-64102850+	intronic antisense	ENSRNOT00000076771	Mettl8	chr3:64079843-64142269-
chr20	17414281	17414622	diffreps_peak_68351	5.38297	341	ENSRNOT00000033874	AABR06100377.1	65.4	4.14027e-06	1.99082e-05	up	Ensembl	462	chr20:17414159-17414622+	intronic antisense	ENSRNOT00000066040	Pcdh15	chr20:17150711-17521597-
chr1	85679384	85679620	diffreps_peak_4070	9.70023	236	XR_590107	LOC103691074	31.2143	1.99422e-10	5.71983e-09	up	RefSeq model	761	chr1:85679385-85680953-	intergenic
chr9	110095561	110095820	diffreps_peak_118449	5.6192	259	XR_589333	LOC103690582	20.7619	2.40326e-06	1.21062e-05	up	RefSeq model	9813	chr9:110084334-110097142+	intronic antisense	ENSRNOT00000064431	Fbxl17	chr9:110083540-110508540-
chr1	45263481	45264040	diffreps_peak_1833	5.46311	559	ENSRNOT00000058849	AABR06002099.1	2.90656	3.44267e-06	1.67949e-05	up	Ensembl	1234	chr1:45262968-45264205-	intergenic
chr19	52382561	52382940	diffreps_peak_55701	8.33159	379	XR_598496	LOC102553941	98.7	4.66025e-09	4.69459e-08	up	RefSeq model	7207	chr19:52379801-52387192+	natural antisense	NM_001107428	Zfp612	chr19:52384704-52398149-
chr5	117376801	117377160	diffreps_peak_90560	10.7623	359	XR_592621	LOC103692417	24.7703	1.72847e-11	9.80376e-10	up	RefSeq model	2141	chr5:117376464-117382040-	intergenic
chrX	67497141	67497402	diffreps_peak_120895	10.3436	261	ENSRNOT00000076769	Rn50_X_0675.1	2.75857	4.53276e-11	1.9609e-09	up	Ensembl	1439	chrX:67495964-67497402-	intergenic
chr3	158722221	158722680	diffreps_peak_76996	5.26857	459	XR_349546	LOC102548856	8.31159	5.38809e-06	2.53704e-05	up	RefSeq model	902	chr3:158722194-158724161+	exon sense-overlapping	NM_001013923	Ndrg3	chr3:158614195-158725392+
chr20	15268301	15268514	diffreps_peak_68189	6.60003	213	XR_343755	LOC102557099	5.24719	2.51171e-07	1.50476e-06	up	RefSeq model	2328	chr20:15267286-15270952+	intron sense-overlapping	NM_001191564	Dip2a	chr20:15201168-15285083+
chrX	19000430	19000733	diffreps_peak_119560	6.62838	303	XR_597545	LOC102550967	89.6	2.35299e-07	1.4145e-06	up	RefSeq model	1232	chrX:18987134-19001422-	intergenic
chr7	123593721	123594000	diffreps_peak_106409	7.66133	279	XR_593661	LOC103692951	108.3	2.18109e-08	1.67357e-07	up	RefSeq model	6269	chr7:123592210-123599215+	natural antisense	NM_138515	Cyp2d4	chr7:123583983-123593008-
chr11	80020521	80021000	diffreps_peak_23902	8.1779	479	XR_589402	LOC102552752	64.3095	6.63903e-09	6.20019e-08	up	RefSeq model	10139	chr11:79994938-80021130+	intronic antisense	ENSRNOT00000047678	Masp1	chr11:79959899-79998571-
chr1	227362221	227362434	diffreps_peak_10974	6.70422	213	XR_590567	LOC103691276	2.58488	1.97597e-07	1.20419e-06	up	RefSeq model	907	chr1:227358700-227362434-	natural antisense	NM_001009605	Brms1	chr1:227349539-227358803+
chr3	48190912	48191132	diffreps_peak_72320	6.35856	220	XR_352325	Nr4a2	2.86909	4.3797e-07	2.50516e-06	up	RefSeq model	3361	chr3:48183106-48191132-	exon sense-overlapping	NM_019328	Nr4a2	chr3:48183783-48189254-
chr1	227381481	227381858	diffreps_peak_10976	7.20242	377	XR_343381	LOC102554466	5.63131	6.27458e-08	4.25403e-07	up	RefSeq model	1089	chr1:227381088-227385473+	intergenic
chr7	20597661	20598140	diffreps_peak_101876	8.46617	479	XR_349580	LOC102557062	157	3.41844e-09	3.71456e-08	up	RefSeq model	2262	chr7:20596577-20599002+	intron sense-overlapping	ENSRNOT00000046378	LOC300308	chr7:20432424-20644702+
chr15	51023201	51023640	diffreps_peak_39930	8.88752	439	XR_340696	LOC102549097	379.9	1.29561e-09	2.1626e-08	up	RefSeq model	7321	chr15:51022054-51034040-	intronic antisense	NM_001083337	Pinx1	chr15:50970703-51029502+
chr4	182409661	182410280	diffreps_peak_83199	7.24366	619	XR_592177	LOC102549328	13.064	5.70615e-08	3.90456e-07	up	RefSeq model	5367	chr4:182405470-182410719-	intronic antisense	NM_012491	Add2	chr4:182317207-182445839+
chr18	27621261	27621560	diffreps_peak_51045	8.76389	299	XR_596953	LOC103694190	130.5	1.72231e-09	2.57862e-08	up	RefSeq model	2572	chr18:27617826-27621744+	intergenic
chr14	2406124	2406382	diffreps_peak_33030	5.0029	258	ENSRNOT00000041183	AABR06077224.3	11.473	9.93343e-06	4.49911e-05	up	Ensembl	990	chr14:2406051-2407044-	intergenic
chr12	27497921	27498240	diffreps_peak_26412	7.82659	319	XR_590608	LOC103691302	17.8947	1.49078e-08	1.20115e-07	up	RefSeq model	2137	chr12:27497337-27507835-	natural antisense	NM_001001512	Gtf2i	chr12:27420820-27497926+
chr6	53289301	53289540	diffreps_peak_96321	6.91694	239	XR_601393	LOC102554202	93.3	1.21078e-07	7.68451e-07	up	RefSeq model	2546	chr6:53288980-53310505+	intergenic
chr5	144276851	144277103	diffreps_peak_91859	6.19836	252	ENSRNOT00000016814	AABR06039767.1	2.28176	6.33343e-07	3.53645e-06	up	Ensembl	1053	chr5:144276852-144277908+	intergenic

## Sheet: down.HPH_vs_N
Differentially methylated RNA sites for: down.HPH_vs_N Fold change cut-off: 2 P-value cut-off: 0.00001 Column A ~ E: the coordinates of the differentially methylated RNA sites in bed format, please ref http://genome.ucsc.edu/FAQ/FAQformat.html#format1. Column F: the length of the methylated RNA sites Column G ~ H: the transcript id and gene symbol of differentially methylated LncRNA. Column I ~ L…
	down.HPH_vs_N differentially methylated RNA sites
bed format information of differentially methylated RNA sites					differentially methylated RNA			comparison information				Annotations
chrom	txStart	txEnd	PeakID	score	Peak_length	transcript_id	GeneName	Foldchange	P_value	FDR	Regulation	source	RNAlength	coordinates	relationship	Associated_gene_acc	Associated_gene_name	Associated_gene_coordinates
chr13	102426434	102426840	diffreps_peak_32063	11.6135	406	XR_592492	LOC103692347	145.5	2.43477e-12	2.45335e-10	down	RefSeq model	1794	chr13:102424922-102426988+	intronic antisense	ENSRNOT00000040829	Smyd3	chr13:102350017-102588971-
chr1	83527121	83527640	diffreps_peak_3890	10.2351	519	XR_598762	LOC102549501	3.25586	5.81919e-11	2.33548e-09	down	RefSeq model	5473	chr1:83517213-83562586+	exon sense-overlapping	ENSRNOT00000027854	4732471J01Rik	chr1:83516478-83517265+
chr17	26411561	26411980	diffreps_peak_47329	8.60435	419	XR_596705	LOC103694063	200.5	2.48684e-09	3.12729e-08	down	RefSeq model	4749	chr17:26411437-26441526+	intergenic
chr1	82495701	82496160	diffreps_peak_3751	8.2229	459	XR_350158	Kcnn4	270.9	5.9855e-09	5.70432e-08	down	RefSeq model	3555	chr1:82494194-82508500+	exon sense-overlapping	NM_001270703	Kcnn4	chr1:82493757-82508496+
chr1	83285221	83285680	diffreps_peak_3843	9.87361	459	XR_590093	LOC103691054	110.2	1.33779e-10	4.28439e-09	down	RefSeq model	1834	chr1:83263239-83285813+	bidirectional	ENSRNOT00000046678	Pou2f2	chr1:83226783-83263163-
chr10	47557301	47557634	diffreps_peak_16648	8.14643	333	XR_594732	LOC100911746	2.58528	7.13783e-09	6.53614e-08	down	RefSeq model	5268	chr10:47556807-47569772+	natural antisense	NM_021852	Epn2	chr10:47567990-47597711-
chr10	66673732	66674000	diffreps_peak_17898	7.79106	268	XR_594818	LOC102551552	13.3944	1.61787e-08	1.2903e-07	down	RefSeq model	1063	chr10:66673733-66674865+	bidirectional	NM_001012009	Pipox	chr10:66660853-66673403-
chr19	36704161	36704475	diffreps_peak_54859	9.01847	314	XR_589594	LOC103690763	299.8	9.58362e-10	1.78442e-08	down	RefSeq model	2021	chr19:36702761-36705108+	exon sense-overlapping	ENSRNOT00000067921	Cacna1a	chr19:36502533-36725231+
chr17	51752043	51752567	diffreps_peak_48370	9.85334	524	XR_596817	LOC100362339	2.60168	1.40172e-10	4.43672e-09	down	RefSeq model	536	chr17:51752044-51752567+	intronic antisense	NM_001144851	B3galnt2	chr17:51721961-51764786-
chr2	42045101	42045320	diffreps_peak_58004	5.02534	219	XR_590822	LOC103691422	68.5	9.43323e-06	4.2834e-05	down	RefSeq model	671	chr2:42022966-42045320-	intergenic
chr2	161112241	161112474	diffreps_peak_62132	8.02197	233	ENSRNOT00000072578	AABR06016643.1	6.91703	9.5067e-09	8.29021e-08	down	Ensembl	651	chr2:161111823-161112474+	intergenic
chr1	94944761	94945060	diffreps_peak_4719	9.16857	299	XR_590134	LOC103691087	145.7	6.78314e-10	1.38597e-08	down	RefSeq model	4000	chr1:94939337-94945060-	intron sense-overlapping	ENSRNOT00000075711	Zfp536	chr1:94800255-95052712-
chr2	214981521	214981800	diffreps_peak_64155	9.12981	279	XR_086126	LOC680017	27.7619	7.41633e-10	1.48434e-08	down	RefSeq model	2790	chr2:214981097-214983886+	intronic antisense	ENSRNOT00000074310	RGD1563451	chr2:214758532-215034567-
chr10	55713121	55713423	diffreps_peak_17145	11.5031	302	XR_338682	LOC102557195	2.79052	3.14e-12	2.88748e-10	down	RefSeq model	2069	chr10:55712872-55726943+	bidirectional	ENSRNOT00000057058	Chd3	chr10:55686400-55712312-
chr5	119049484	119049960	diffreps_peak_90639	9.08828	476	XR_354150	LOC102551652	3.67068	8.16065e-10	1.59468e-08	down	RefSeq model	1803	chr5:119049485-119073298+	natural antisense	NM_001134980	Cyp2j10	chr5:119015481-119049599-
chr1	103683725	103684020	diffreps_peak_5250	9.99635	295	XR_590174	LOC103691115	229	1.00845e-10	3.4832e-09	down	RefSeq model	2274	chr1:103683726-103685931-	intergenic
chrX	64593581	64594180	diffreps_peak_120811	12.199	599	ENSRNOT00000075900	Rn50_X_0646.2	7.72485	6.32393e-13	9.92255e-11	down	Ensembl	1765	chrX:64593056-64594820+	intergenic
chr1	83285221	83285680	diffreps_peak_3843	9.87361	459	XR_590093	LOC103691054	110.2	1.33779e-10	4.28439e-09	down	RefSeq model	1834	chr1:83263239-83285813+	bidirectional	NM_001271204	Pou2f2	chr1:83226776-83263163-
chr13	102426434	102426840	diffreps_peak_32063	11.6135	406	XR_592492	LOC103692347	145.5	2.43477e-12	2.45335e-10	down	RefSeq model	1794	chr13:102424922-102426988+	intronic antisense	NM_001025762	Smyd3	chr13:102350015-102817617-
chr19	36704161	36704475	diffreps_peak_54859	9.01847	314	XR_589594	LOC103690763	299.8	9.58362e-10	1.78442e-08	down	RefSeq model	2021	chr19:36702761-36705108+	exon sense-overlapping	ENSRNOT00000068563	Cacna1a	chr19:36502533-36724307+
chr2	176506021	176506440	diffreps_peak_62701	5.47045	419	XR_591135	LOC304239	62	3.38493e-06	1.65264e-05	down	RefSeq model	6005	chr2:176396097-176508256-	exon sense-overlapping	ENSRNOT00000076491	LOC304239	chr2:176396080-176400545-
chr1	149217261	149217726	diffreps_peak_6963	7.06903	465	XR_339821	LOC679963	7.08347	8.53048e-08	5.6098e-07	down	RefSeq model	1737	chr1:149215990-149217726-	exon sense-overlapping	ENSRNOT00000073123	LOC100360413	chr1:149216270-149217658-
chr4	226887556	226887800	diffreps_peak_85400	12.8969	244	NR_027366	Rhno1	6.43937	1.2679e-13	3.94141e-11	down	RefSeq	1570	chr4:226885735-226891055-	bidirectional	ENSRNOT00000008012	Foxm1	chr4:226891344-226902363+
chr10	95686781	95687000	diffreps_peak_19747	6.35916	219	XR_338890	LOC102549802	71.7	4.37357e-07	2.50176e-06	down	RefSeq model	3816	chr10:95664027-95687663+	intronic antisense	ENSRNOT00000072141	AABR06065847.1	chr10:95674019-95677381-
chr12	9267261	9267520	diffreps_peak_25083	8.74408	259	XR_590001	LOC102552453	171.5	1.8027e-09	2.64068e-08	down	RefSeq model	2538	chr12:9249498-9267656+	intergenic
chr12	4739741	4740040	diffreps_peak_24858	9.00326	299	XR_595212	RGD1566084	155.2	9.92531e-10	1.8269e-08	down	RefSeq model	6319	chr12:4732491-4740990+	exon sense-overlapping	ENSRNOT00000068586	RGD1566084	chr12:4732781-4738127+
chr1	275143061	275143306	diffreps_peak_13411	6.35916	245	ENSRNOT00000075918	Rn50_1_2752.1	71.7	4.37358e-07	2.50176e-06	down	Ensembl	477	chr1:275142830-275143306-	intronic antisense	ENSRNOT00000073978	Ccdc147	chr1:275124657-275228017+
chr8	44295915	44296120	diffreps_peak_109268	6.26766	205	XR_356210	LOC102555479	87.8	5.39929e-07	3.04947e-06	down	RefSeq model	4212	chr8:44273444-44298281-	intronic antisense	ENSRNOT00000059997	AABR06054457.1	chr8:44271901-44281224+
chr1	253986521	253986980	diffreps_peak_12238	6.95745	459	XR_590641	LOC103691328	78.1	1.10295e-07	7.05963e-07	down	RefSeq model	10496	chr1:253977046-253987780-	intron sense-overlapping	ENSRNOT00000073656	Glis3	chr1:253709508-254026042-
chr15	14243601	14243820	diffreps_peak_38220	6.69331	219	XR_596051	LOC103693816	81.4	2.02623e-07	1.23323e-06	down	RefSeq model	7499	chr15:14236397-14244039+	intron sense-overlapping	ENSRNOT00000065435	Rarb	chr15:13963828-14306790+
chr17	12885341	12885706	diffreps_peak_46606	12.8997	365	XR_598032	LOC103694918	203.5	1.2599e-13	3.9227e-11	down	RefSeq model	1136	chr17:12884991-12887168+	intronic antisense	NM_053878	Cplx2	chr17:12883635-12892106-
chr4	224391973	224392557	diffreps_peak_85251	10.787	584	XR_353597	Leprel2	3.35344	1.63298e-11	9.56176e-10	down	RefSeq model	2222	chr4:224377754-224392557-	natural antisense	ENSRNOT00000071027	AABR06033516.2	chr4:224392096-224392730+
chr5	169384501	169384820	diffreps_peak_93662	7.83969	319	XR_601220	LOC103692511	7.48162	1.44648e-08	1.17083e-07	down	RefSeq model	8053	chr5:169382072-169390451-	intergenic
chrX	16303374	16303680	diffreps_peak_119443	7.36733	306	XR_589641	LOC103690802	4.7437	4.29206e-08	3.02478e-07	down	RefSeq model	2139	chrX:16303009-16305470+	natural antisense	NM_053807	Gripap1	chrX:16305164-16334933-
chr4	245601121	245601360	diffreps_peak_86351	5.79176	239	XR_600899	LOC103692259	71.7	1.61526e-06	8.37779e-06	down	RefSeq model	2391	chr4:245600050-245602726-	intronic antisense	NM_001106628	Mrps35	chr4:245584690-245615196+
chr9	9495621	9495960	diffreps_peak_114204	9.34141	339	XR_589183	Safb2	142.3	4.55606e-10	1.05667e-08	down	RefSeq model	7842	chr9:9468532-9498447+	exon sense-overlapping	ENSRNOT00000072276	Safb2	chr9:9476267-9489685+
chr1	83284541	83284760	diffreps_peak_3841	11.4208	219	XR_590093	LOC103691054	139.1	3.79477e-12	3.3073e-10	down	RefSeq model	1834	chr1:83263239-83285813+	bidirectional	NM_001271204	Pou2f2	chr1:83226776-83263163-
chr9	3421484	3421900	diffreps_peak_113957	5.23335	416	XR_594256	LOC100359586	62.1	5.84323e-06	2.73735e-05	down	RefSeq model	6992	chr9:3414086-3432134-	exon sense-overlapping	ENSRNOT00000072923	LOC301165	chr9:3416070-3432074-
chr20	6757821	6758320	diffreps_peak_67274	6.41674	499	NR_002155	RT1-CE6	3.08458	3.83056e-07	2.2212e-06	down	RefSeq	951	chr20:6757526-6758476-	intron sense-overlapping	NM_001033985	RT1-CE14	chr20:6754330-7019432-
chr20	15267661	15268040	diffreps_peak_68188	6.95745	379	XR_343755	LOC102557099	78.1	1.10294e-07	7.05963e-07	down	RefSeq model	2328	chr20:15267286-15270952+	intron sense-overlapping	ENSRNOT00000066017	Dip2a	chr20:15201216-15285083+
chr10	82962121	82962380	diffreps_peak_18747	5.52383	259	XR_357841	LOC102546674	71.6	2.99346e-06	1.48051e-05	down	RefSeq model	9432	chr10:82960441-82971123-	intronic antisense	NM_001109039	Fam117a	chr10:82964187-83008064+
chr3	170159938	170160200	diffreps_peak_77752	8.46717	262	XR_594306	Rpl38-ps2	2.10164	3.41057e-09	3.70892e-08	down	RefSeq model	284	chr3:170159939-170160218+	intronic antisense	ENSRNOT00000010891	Ptgis	chr3:170109319-170249262-
chr8	107910841	107911280	diffreps_peak_112313	10.0359	439	XR_589091	LOC102548160	129.6	9.20671e-11	3.24821e-09	down	RefSeq model	7916	chr8:107909220-107925421-	intergenic
chr5	156085922	156086317	diffreps_peak_92633	6.42397	395	XR_597991	LOC103690073	3.72206	3.76726e-07	2.18669e-06	down	RefSeq model	913	chr5:156073055-156086317-	intron sense-overlapping	NM_001080151	Cep85	chr5:156045924-156165672-
chr14	107123201	107123580	diffreps_peak_37330	8.65032	379	XR_595969	LOC102550584	129.5	2.23707e-09	2.96863e-08	down	RefSeq model	2764	chr14:107105513-107124432+	intronic antisense	NM_001305130	Ehbp1	chr14:106936368-107189184-
chr3	163379484	163379716	diffreps_peak_77283	8.77978	232	XR_591823	LOC102551913	161.8	1.66043e-09	2.52269e-08	down	RefSeq model	2025	chr3:163379485-163407902+	intergenic
chr14	46808701	46809200	diffreps_peak_34934	7.70523	499	XR_595801	LOC103693751	103.8	1.97137e-08	1.53206e-07	down	RefSeq model	1119	chr14:46808462-46810801+	intergenic
chr5	62981476	62981811	diffreps_peak_88507	8.67522	335	XR_346463	Fancg	3.03702	2.1124e-09	2.89043e-08	down	RefSeq model	2067	chr5:62974868-62981811-	exon sense-overlapping	ENSRNOT00000013903	Fancg	chr5:62973516-62981572-
chr7	2089221	2089586	diffreps_peak_100847	6.6403	365	ENSRNOT00000052370	LOC102556776	87.7	2.28931e-07	1.37938e-06	down	Ensembl	1404	chr7:2088703-2093233-	intergenic
chr10	71024919	71025260	diffreps_peak_18151	9.74695	341	XR_338756	LOC100912181	2.03839	1.79081e-10	5.25924e-09	down	RefSeq model	3000	chr10:71024920-71028013+	intron sense-overlapping	ENSRNOT00000000259	Synrg	chr10:70890012-71271499+
chr10	55292785	55293040	diffreps_peak_17100	10.6446	255	XR_594748	LOC102555724	190.5	2.26668e-11	1.18635e-09	down	RefSeq model	824	chr10:55291977-55293242-	intergenic
chr1	83284541	83284760	diffreps_peak_3841	11.4208	219	XR_590093	LOC103691054	139.1	3.79477e-12	3.3073e-10	down	RefSeq model	1834	chr1:83263239-83285813+	bidirectional	ENSRNOT00000048002	Pou2f2	chr1:83226783-83263163-
chr4	9186941	9187280	diffreps_peak_79028	9.12801	339	XR_591977	LOC103692027	251.7	7.44719e-10	1.48887e-08	down	RefSeq model	4648	chr4:9184572-9189219+	intron sense-overlapping	NM_001014186	Orc5	chr4:9162486-9226335+
chr2	164542041	164542280	diffreps_peak_62263	8.98875	239	XR_591094	LOC103691559	161.4	1.02624e-09	1.86842e-08	down	RefSeq model	3316	chr2:164540403-164543838+	intronic antisense	ENSRNOT00000020883	Nbea	chr2:164462324-164825633-
chr12	22194923	22195541	diffreps_peak_26017	7.09489	618	XR_595293	LOC681341	2.15517	8.03735e-08	5.31426e-07	down	RefSeq model	1453	chr12:22194924-22779078+	intronic antisense	ENSRNOT00000074034	AABR06070908.1	chr12:22346647-22702124-
chr10	61992821	61993080	diffreps_peak_17585	9.24487	259	XR_594786	Wdr81	193.7	5.69021e-10	1.24031e-08	down	RefSeq model	5865	chr10:61989581-62001926-	exon sense-overlapping	NM_001134360	Wdr81	chr10:61988536-62001860-
chr14	104314981	104315260	diffreps_peak_37201	8.88267	279	XR_595946	LOC102547434	165	1.31019e-09	2.17474e-08	down	RefSeq model	5731	chr14:104306783-104316194+	intergenic
chr6	85237261	85237480	diffreps_peak_97475	8.77199	219	XR_347234	LOC102548461	161.8	1.69047e-09	2.55335e-08	down	RefSeq model	1038	chr6:85223154-85237667+	intergenic
chr14	84834208	84834500	diffreps_peak_36440	6.90665	292	XR_359626	Dusp18	2.46111	1.23979e-07	7.85333e-07	down	RefSeq model	2436	chr14:84834209-84851898+	natural antisense	NM_001107233	RGD1308775	chr14:84825689-84834332-
chr9	109970022	109970380	diffreps_peak_118438	10.9429	358	XR_357267	LOC102546692	126.3	1.1404e-11	7.2142e-10	down	RefSeq model	3465	chr9:109969344-109973378-	intergenic
chrX	119366661	119366876	diffreps_peak_122294	7.0261	215	XR_146482	LOC100911253	100.7	9.41679e-08	6.13742e-07	down	RefSeq model	5974	chrX:119338583-119366876-	intron sense-overlapping	ENSRNOT00000026359	ENSRNOG00000039295	chrX:119352024-119352985-
chr18	55597681	55597940	diffreps_peak_52289	8.99297	259	XR_341951	LOC102555480	119.8	1.01632e-09	1.85643e-08	down	RefSeq model	1468	chr18:55597563-55602654-	intronic antisense	NM_031525	Pdgfrb	chr18:55596758-55637692+
chr20	6757821	6758320	diffreps_peak_67274	6.41674	499	NR_002155	RT1-CE6	3.08458	3.83056e-07	2.2212e-06	down	RefSeq	951	chr20:6757526-6758476-	exon sense-overlapping	ENSRNOT00000061297	AABR06099874.1	chr20:6755939-6758175-
chr3	2541501	2541740	diffreps_peak_70313	10.6225	239	XR_591430	LOC103691747	6.58333	2.38508e-11	1.2341e-09	down	RefSeq model	1511	chr3:2540913-2542481+	intron sense-overlapping	NM_001109196	Man1b1	chr3:2529399-2550463+
chr8	66050481	66050740	diffreps_peak_110447	8.55059	259	XR_356366	LOC102551726	126.2	2.81456e-09	3.33562e-08	down	RefSeq model	4527	chr8:66050448-66055839-	intronic antisense	NM_053400	Tle3	chr8:66038798-66084091+
chr10	38911516	38911720	diffreps_peak_16151	9.14381	204	XR_357595	LOC102550895	229.1	7.18101e-10	1.44663e-08	down	RefSeq model	4110	chr10:38904486-38975326-	intergenic
chr4	234386374	234386640	diffreps_peak_85788	8.72999	266	XR_592317	LOC103692243	103.9	1.86211e-09	2.68449e-08	down	RefSeq model	831	chr4:234381334-234387173-	intergenic
chr8	130783422	130783757	diffreps_peak_113730	10.3224	335	XR_589173	LOC103690480	232.3	4.75982e-11	2.01952e-09	down	RefSeq model	1220	chr8:130783423-130878988+	intergenic
chr7	129848246	129848520	diffreps_peak_106811	14.0149	274	XR_593679	LOC102549176	267.6	9.66346e-15	1.20328e-11	down	RefSeq model	1600	chr7:129847891-129849725+	bidirectional	NM_001108106	Plxnb2	chr7:129821099-129847344-
chr1	48888161	48888429	diffreps_peak_2064	8.92186	268	ENSRNOT00000025594	AABR06002223.1	3.33808	1.19712e-09	2.05588e-08	down	Ensembl	918	chr1:48887512-48888429-	intergenic
chr1	89627941	89628300	diffreps_peak_4348	8.38568	359	XR_342843	LOC102548885	126.4	4.11451e-09	4.2498e-08	down	RefSeq model	2812	chr1:89624905-89629793-	natural antisense	ENSRNOT00000049877	Zfp260	chr1:89623200-89626479+
chr20	6757821	6758320	diffreps_peak_67274	6.41674	499	NR_002155	RT1-CE6	3.08458	3.83056e-07	2.2212e-06	down	RefSeq	951	chr20:6757526-6758476-	intron sense-overlapping	NM_001033985	RT1-CE14	chr20:6718277-6872380-
chr1	126982879	126983300	diffreps_peak_5995	12.9288	421	XR_596246	LOC103689926	8.05412	1.17813e-13	3.8033e-11	down	RefSeq model	3721	chr1:126981791-126985504+	intronic antisense	ENSRNOT00000031488	Fam189a1	chr1:126661515-127069249-
chr1	38350958	38351171	diffreps_peak_1515	10.1378	213	ENSRNOT00000023779	AABR06001631.1	2.00336	7.28128e-11	2.78152e-09	down	Ensembl	2805	chr1:38348364-38351171-	intergenic
chr19	40711281	40711800	diffreps_peak_55082	11.0153	519	ENSRNOT00000024755	AABR06098199.1	3.19772	9.65468e-12	6.42722e-10	down	Ensembl	1230	chr19:40711194-40712425-	intron sense-overlapping	NM_053917	Inpp4b	chr19:40508684-41247845-
chr13	73828063	73828380	diffreps_peak_30657	8.25367	317	ENSRNOT00000037652	AABR06075421.1	3.16097	5.57608e-09	5.37772e-08	down	Ensembl	729	chr13:73828064-73828794+	intergenic
chr10	74467461	74467780	diffreps_peak_18326	5.00467	319	XR_338781	LOC102557529	68.5	9.89301e-06	4.48155e-05	down	RefSeq model	6410	chr10:74465783-74476313-	intergenic
chr9	9495621	9495960	diffreps_peak_114204	9.34141	339	XR_589183	Safb2	142.3	4.55606e-10	1.05667e-08	down	RefSeq model	7842	chr9:9468532-9498447+	exon sense-overlapping	NM_001303144	Safb2	chr9:9468545-9489702+
chr10	47557301	47557634	diffreps_peak_16648	8.14643	333	XR_594732	LOC100911746	2.58528	7.13783e-09	6.53614e-08	down	RefSeq model	5268	chr10:47556807-47569772+	natural antisense	NM_001033914	Epn2	chr10:47567990-47646897-
chr7	119743776	119744020	diffreps_peak_106027	5.94474	244	XR_601924	LOC102557317	81.2	1.13568e-06	6.04051e-06	down	RefSeq model	1463	chr7:119742835-119744783+	intergenic
chr15	88117121	88117340	diffreps_peak_41283	6.89084	219	XR_595841	LOC103693766	78.1	1.28575e-07	8.10848e-07	down	RefSeq model	10038	chr15:88099558-88118071+	intronic antisense	ENSRNOT00000012424	Klf12	chr15:88095615-88331655-
chr1	83527121	83527640	diffreps_peak_3890	10.2351	519	XR_598762	LOC102549501	3.25586	5.81919e-11	2.33548e-09	down	RefSeq model	5473	chr1:83517213-83562586+	natural antisense	NM_012859	Lipe	chr1:83511519-83530200-
chr15	14243601	14243820	diffreps_peak_38220	6.69331	219	XR_596051	LOC103693816	81.4	2.02623e-07	1.23323e-06	down	RefSeq model	7499	chr15:14236397-14244039+	intron sense-overlapping	NM_031529	Rarb	chr15:14166283-14307995+
chr10	31601967	31602420	diffreps_peak_15771	8.16872	453	ENSRNOT00000029105	AABR06063623.1	16.4366	6.78075e-09	6.2958e-08	down	Ensembl	960	chr10:31601723-31602684+	intronic antisense	NM_001013855	Timd2	chr10:31564996-31609386-
chr15	65972641	65972920	diffreps_peak_40691	5.77107	279	XR_340791	LOC102553037	16.9783	1.69406e-06	8.74741e-06	down	RefSeq model	3198	chr15:65971513-66040742+	intergenic
chr7	22719681	22719906	diffreps_peak_101990	9.40788	225	XR_589467	LOC102547904	126.4	3.90948e-10	9.41162e-09	down	RefSeq model	1813	chr7:22717544-22719906+	intergenic
chr12	19511101	19511320	diffreps_peak_25883	8.31251	219	XR_590088	LOC102547493	27.233	4.86952e-09	4.85047e-08	down	RefSeq model	1562	chr12:19509568-19512500+	bidirectional	NM_001007147	Sun1	chr12:19476256-19509115-
chr12	22194923	22195541	diffreps_peak_26017	7.09489	618	XR_595293	LOC681341	2.15517	8.03735e-08	5.31426e-07	down	RefSeq model	1453	chr12:22194924-22779078+	intronic antisense	ENSRNOT00000073947	AABR06070882.1	chr12:22291806-22294791-
chr1	83284541	83284760	diffreps_peak_3841	11.4208	219	XR_590093	LOC103691054	139.1	3.79477e-12	3.3073e-10	down	RefSeq model	1834	chr1:83263239-83285813+	bidirectional	ENSRNOT00000027649	Pou2f2	chr1:83226783-83263163-
chr15	88117121	88117340	diffreps_peak_41283	6.89084	219	XR_595841	LOC103693766	78.1	1.28575e-07	8.10848e-07	down	RefSeq model	10038	chr15:88099558-88118071+	intronic antisense	NM_001107281	Klf12	chr15:88095615-88445409-
chr8	36718201	36718560	diffreps_peak_108957	8.4151	359	XR_356173	LOC102548010	120	3.84505e-09	4.02792e-08	down	RefSeq model	2050	chr8:36717420-36722539+	intron sense-overlapping	NM_017358	Cdon	chr8:36673132-36725976+
chr20	15267661	15268040	diffreps_peak_68188	6.95745	379	XR_343755	LOC102557099	78.1	1.10294e-07	7.05963e-07	down	RefSeq model	2328	chr20:15267286-15270952+	intron sense-overlapping	NM_001191564	Dip2a	chr20:15201168-15285083+
chrX	116120084	116120297	diffreps_peak_122183	8.2777	213	XR_593722	LOC102549417	123.1	5.2759e-09	5.14496e-08	down	RefSeq model	291	chrX:116116621-116120426+	intergenic
chr5	120149681	120149888	diffreps_peak_90673	5.33893	207	XR_346630	LOC102553524	65.3	4.58221e-06	2.18827e-05	down	RefSeq model	4865	chr5:120149157-120169089-	intergenic
chr9	92521481	92521840	diffreps_peak_117611	11.3171	359	XR_589296	LOC103690562	135.9	4.81882e-12	3.90986e-10	down	RefSeq model	1635	chr9:92510790-92522445-	intergenic
chr20	6757821	6758320	diffreps_peak_67274	6.41674	499	NR_002155	RT1-CE6	3.08458	3.83056e-07	2.2212e-06	down	RefSeq	951	chr20:6757526-6758476-	intron sense-overlapping	NM_001008835	RT1-CE12	chr20:6718907-6872656-
chr2	270061541	270061877	diffreps_peak_66411	12.3925	336	XR_352105	LOC102553018	7.47073	4.05063e-13	7.63965e-11	down	RefSeq model	2748	chr2:270060282-270134360+	intergenic
chr20	6757821	6758320	diffreps_peak_67274	6.41674	499	NR_002155	RT1-CE6	3.08458	3.83056e-07	2.2212e-06	down	RefSeq	951	chr20:6757526-6758476-	intron sense-overlapping	NM_001008837	RT1-CE14	chr20:6718907-7019431-
chr3	124290174	124290408	diffreps_peak_75308	9.54254	234	ENSRNOT00000031588	AABR06026009.1	2.42323	2.86722e-10	7.47143e-09	down	Ensembl	399	chr3:124290175-124290581+	bidirectional	ENSRNOT00000056022	Fbn1	chr3:124095126-124289500-
chr12	22194923	22195541	diffreps_peak_26017	7.09489	618	XR_595293	LOC681341	2.15517	8.03735e-08	5.31426e-07	down	RefSeq model	1453	chr12:22194924-22779078+	intron sense-overlapping	NM_001099509	Vom2r62	chr12:22521774-23297860+
chr8	51213541	51213840	diffreps_peak_109707	5.16137	299	XR_602106	LOC102556822	71.7	6.89649e-06	3.18836e-05	down	RefSeq model	4612	chr8:51160048-51215322-	intergenic
chr18	73647161	73647620	diffreps_peak_53218	8.50591	459	XR_597057	LOC102551968	123.2	3.1195e-09	3.52183e-08	down	RefSeq model	2330	chr18:73646639-73654119-	intergenic
chr10	71024919	71025260	diffreps_peak_18151	9.74695	341	XR_338756	LOC100912181	2.03839	1.79081e-10	5.25924e-09	down	RefSeq model	3000	chr10:71024920-71028013+	natural antisense	NM_053921	Pex12	chr10:71027991-71031621-
chr12	20742961	20743260	diffreps_peak_25941	6.35916	299	XR_595275	LOC102554019	71.7	4.37357e-07	2.50176e-06	down	RefSeq model	6258	chr12:20725439-20744218-	intergenic
chr20	46410501	46410840	diffreps_peak_69603	12.4218	339	XR_597440	LOC103694441	251.7	3.78596e-13	7.29288e-11	down	RefSeq model	1984	chr20:46410231-46414097-	intronic antisense	NM_001044248	Traf3ip2	chr20:46401898-46445446+
chr7	115845141	115845620	diffreps_peak_105634	10.1463	479	XR_593600	LOC103692938	213.1	7.13975e-11	2.7379e-09	down	RefSeq model	4431	chr7:115822426-115847710+	natural antisense	NM_001104612	Jrk	chr7:115847177-115851860-
chr1	229475221	229475482	diffreps_peak_11231	10.0995	261	XR_343394	LOC102551606	3.49643	7.95182e-11	2.93335e-09	down	RefSeq model	2444	chr1:229473039-229475482-	intron sense-overlapping	NM_001108518	Naa40	chr1:229468108-229485469-
chr1	83285221	83285680	diffreps_peak_3843	9.87361	459	XR_590093	LOC103691054	110.2	1.33779e-10	4.28439e-09	down	RefSeq model	1834	chr1:83263239-83285813+	bidirectional	ENSRNOT00000048002	Pou2f2	chr1:83226783-83263163-
chr13	102929041	102929440	diffreps_peak_32105	10.3685	399	XR_339937	LOC102552960	116.7	4.28095e-11	1.87663e-09	down	RefSeq model	4737	chr13:102926992-102934635+	intergenic
chr10	71024919	71025260	diffreps_peak_18151	9.74695	341	XR_338756	LOC100912181	2.03839	1.79081e-10	5.25924e-09	down	RefSeq model	3000	chr10:71024920-71028013+	intron sense-overlapping	NM_053419	Synrg	chr10:70890012-71271499+
chr2	176506021	176506440	diffreps_peak_62701	5.47045	419	XR_591135	LOC304239	62	3.38493e-06	1.65264e-05	down	RefSeq model	6005	chr2:176396097-176508256-	exon sense-overlapping	ENSRNOT00000001187	LOC304239	chr2:176396082-176435667-
chr18	28338401	28338660	diffreps_peak_51091	6.87699	259	XR_596948	LOC103694188	97.3	1.32741e-07	8.34851e-07	down	RefSeq model	3331	chr18:28338019-28341483-	intergenic
chr16	18633705	18634000	diffreps_peak_43046	5.8274	295	XR_360377	LOC102548312	2.07328	1.48798e-06	7.7528e-06	down	RefSeq model	1266	chr16:18633706-18641061+	bidirectional	ENSRNOT00000074559	Sftpd	chr16:18621549-18633591-
chr1	83285221	83285680	diffreps_peak_3843	9.87361	459	XR_590093	LOC103691054	110.2	1.33779e-10	4.28439e-09	down	RefSeq model	1834	chr1:83263239-83285813+	bidirectional	ENSRNOT00000027649	Pou2f2	chr1:83226783-83263163-
chr2	164542041	164542280	diffreps_peak_62263	8.98875	239	XR_591094	LOC103691559	161.4	1.02624e-09	1.86842e-08	down	RefSeq model	3316	chr2:164540403-164543838+	intronic antisense	ENSRNOT00000020916	Nbea	chr2:164462324-164825633-
chr15	23866404	23866880	diffreps_peak_38621	11.2175	476	XR_596086	LOC103693373	2.92717	6.06027e-12	4.60638e-10	down	RefSeq model	1353	chr15:23846977-23867513-	intergenic
chr1	275143061	275143306	diffreps_peak_13411	6.35916	245	ENSRNOT00000075918	Rn50_1_2752.1	71.7	4.37358e-07	2.50176e-06	down	Ensembl	477	chr1:275142830-275143306-	intronic antisense	ENSRNOT00000075876	Ccdc147	chr1:275121175-275228628+
chr19	64787781	64788440	diffreps_peak_56485	9.49583	659	XR_361893	RGD1565689	6.52586	3.19279e-10	8.10696e-09	down	RefSeq model	5155	chr19:64787378-64792774-	intergenic
chr14	94082461	94082853	diffreps_peak_36843	7.55486	392	XR_589484	LOC367381	84.5	2.78705e-08	2.06915e-07	down	RefSeq model	993	chr14:94045805-94395891+	exon sense-overlapping	ENSRNOT00000072533	LOC690700	chr14:94385563-94397132+
chr1	83284841	83285080	diffreps_peak_3842	5.13286	239	XR_590093	LOC103691054	58.8	7.36446e-06	3.38803e-05	down	RefSeq model	1834	chr1:83263239-83285813+	bidirectional	ENSRNOT00000048002	Pou2f2	chr1:83226783-83263163-
chr20	6757821	6758320	diffreps_peak_67274	6.41674	499	NR_002155	RT1-CE6	3.08458	3.83056e-07	2.2212e-06	down	RefSeq	951	chr20:6757526-6758476-	intron sense-overlapping	NM_001008832	RT1-CE1	chr20:6718705-6872656-
chr15	86952541	86952860	diffreps_peak_41245	11.5136	319	XR_596249	Mzt1	142.4	3.06457e-12	2.84573e-10	down	RefSeq model	3751	chr15:86941556-86953065-	exon sense-overlapping	ENSRNOT00000039400	Mzt1	chr15:86948035-86953141-
chr8	104013901	104014300	diffreps_peak_112093	5.78224	399	XR_348683	LOC102557166	78	1.65103e-06	8.54557e-06	down	RefSeq model	1615	chr8:104013753-104068804-	intron sense-overlapping	NM_001012471	Zbtb38	chr8:104036140-104040041-
chr3	124290174	124290408	diffreps_peak_75308	9.54254	234	ENSRNOT00000031588	AABR06026009.1	2.42323	2.86722e-10	7.47143e-09	down	Ensembl	399	chr3:124290175-124290581+	bidirectional	NM_031825	Fbn1	chr3:124095126-124289500-
chr13	107575641	107575900	diffreps_peak_32376	8.67392	259	XR_592540	LOC103692372	158.5	2.11877e-09	2.89587e-08	down	RefSeq model	2187	chr13:107575366-107577597+	intronic antisense	NM_053947	Mark1	chr13:107485344-107589704-
chr10	107841686	107842160	diffreps_peak_20641	11.418	474	XR_338994	LOC102551272	139.2	3.81904e-12	3.31126e-10	down	RefSeq model	3411	chr10:107841687-107849148-	intronic antisense	NM_001134688	Ccdc40	chr10:107673826-108005242+
chr12	22194923	22195541	diffreps_peak_26017	7.09489	618	XR_595293	LOC681341	2.15517	8.03735e-08	5.31426e-07	down	RefSeq model	1453	chr12:22194924-22779078+	intron sense-overlapping	ENSRNOT00000036416	LOC681069	chr12:22723095-22727837+
chr1	253985921	253986380	diffreps_peak_12237	5.59476	459	XR_590641	LOC103691328	78.2	2.54236e-06	1.27753e-05	down	RefSeq model	10496	chr1:253977046-253987780-	intron sense-overlapping	ENSRNOT00000019816	Glis3	chr1:253622233-254026042-
chr5	119049484	119049960	diffreps_peak_90639	9.08828	476	XR_354150	LOC102551652	3.67068	8.16065e-10	1.59468e-08	down	RefSeq model	1803	chr5:119049485-119073298+	intronic antisense	ENSRNOT00000045686	Cyp2j10	chr5:119015483-119130878-
chr20	29090281	29090541	diffreps_peak_68837	11.1972	260	XR_362203	Rufy2	4.98779	6.35022e-12	4.73611e-10	down	RefSeq model	2025	chr20:29063559-29090541-	exon sense-overlapping	NM_001168586	Rufy2	chr20:29061217-29090619-
chr6	155306068	155306580	diffreps_peak_100707	10.3324	512	XR_593221	RGD1562420	2.86292	4.65105e-11	1.99594e-09	down	RefSeq model	875	chr6:155303526-155306740+	exon sense-overlapping	ENSRNOT00000007683	AABR06046802.1	chr6:155306094-155306663+
chr3	64793261	64793473	diffreps_peak_72992	6.18297	212	XR_591534	LOC103691816	84.6	6.5619e-07	3.66021e-06	down	RefSeq model	406	chr3:64789074-64793473-	intergenic
chr3	120198879	120199119	diffreps_peak_75137	8.6101	240	ENSRNOT00000067215	AABR06025865.1	129.4	2.45414e-09	3.105e-08	down	Ensembl	555	chr3:120198880-120199435-	intron sense-overlapping	ENSRNOT00000046659	Frmd5	chr3:120023641-120294028-
chr4	234452074	234452640	diffreps_peak_85798	10.2591	566	XR_592317	LOC103692243	5.8648	5.50719e-11	2.23809e-09	down	RefSeq model	831	chr4:234447034-234452873-	intergenic
chr3	2784881	2785340	diffreps_peak_70360	7.26289	459	XR_591432	RGD1560470	81.3	5.45894e-08	3.75764e-07	down	RefSeq model	7609	chr3:2780528-2788128-	exon sense-overlapping	ENSRNOT00000073384	RGD1560470	chr3:2780467-2786856-
chr3	170159938	170160200	diffreps_peak_77752	8.46717	262	XR_594306	Rpl38-ps2	2.10164	3.41057e-09	3.70892e-08	down	RefSeq model	284	chr3:170159939-170160218+	exon sense-overlapping	ENSRNOT00000044141	LOC685963	chr3:170159970-170160182+
chr9	3421484	3421900	diffreps_peak_113957	5.23335	416	XR_594256	LOC100359586	62.1	5.84323e-06	2.73735e-05	down	RefSeq model	6992	chr9:3414086-3432134-	intron sense-overlapping	NM_001013177	Sult1c2a	chr9:3191456-3717395-
chr14	107123201	107123580	diffreps_peak_37330	8.65032	379	XR_595969	LOC102550584	129.5	2.23707e-09	2.96863e-08	down	RefSeq model	2764	chr14:107105513-107124432+	intronic antisense	ENSRNOT00000012131	Ehbp1	chr14:106937303-107187814-
chr2	214981521	214981800	diffreps_peak_64155	9.12981	279	XR_086126	LOC680017	27.7619	7.41633e-10	1.48434e-08	down	RefSeq model	2790	chr2:214981097-214983886+	intronic antisense	ENSRNOT00000073413	RGD1563451	chr2:214758510-215034566-
chr9	49466121	49466499	diffreps_peak_116017	10.49	378	ENSRNOT00000021996	AABR06060087.1	3.00717	3.23611e-11	1.53521e-09	down	Ensembl	462	chr9:49466038-49466499-	intergenic
chr4	226887556	226887800	diffreps_peak_85400	12.8969	244	NR_027366	Rhno1	6.43937	1.2679e-13	3.94141e-11	down	RefSeq	1570	chr4:226885735-226891055-	bidirectional	ENSRNOT00000048415	Foxm1	chr4:226891344-226902363+
chr15	14243601	14243820	diffreps_peak_38220	6.69331	219	XR_596051	LOC103693816	81.4	2.02623e-07	1.23323e-06	down	RefSeq model	7499	chr15:14236397-14244039+	intron sense-overlapping	ENSRNOT00000036872	Rarb	chr15:13963828-14306790+
chr6	136469214	136469525	diffreps_peak_99654	8.0048	311	XR_593075	Asb2	2.45402	9.89006e-09	8.52617e-08	down	RefSeq model	2207	chr6:136428746-136469525-	exon sense-overlapping	NM_001011984	Asb2	chr6:136425783-136469321-
chr20	29215603	29216060	diffreps_peak_68845	8.4594	457	XR_597403	LOC100910945	6.58155	3.47216e-09	3.74946e-08	down	RefSeq model	1142	chr20:29197550-29216221-	intronic antisense	ENSRNOT00000000302	Tet1	chr20:29201150-29267359+
chr1	83284841	83285080	diffreps_peak_3842	5.13286	239	XR_590093	LOC103691054	58.8	7.36446e-06	3.38803e-05	down	RefSeq model	1834	chr1:83263239-83285813+	bidirectional	NM_001271204	Pou2f2	chr1:83226776-83263163-
chr2	269511857	269512100	diffreps_peak_66388	5.51341	243	XR_591384	LOC103691724	71.8	3.06614e-06	1.50664e-05	down	RefSeq model	965	chr2:269511858-269512928+	intergenic
chr4	245601121	245601360	diffreps_peak_86351	5.79176	239	XR_600899	LOC103692259	71.7	1.61526e-06	8.37779e-06	down	RefSeq model	2391	chr4:245600050-245602726-	intronic antisense	ENSRNOT00000002520	Mrps35	chr4:245584690-245651496+
chrX	16303374	16303680	diffreps_peak_119443	7.36733	306	XR_589641	LOC103690802	4.7437	4.29206e-08	3.02478e-07	down	RefSeq model	2139	chrX:16303009-16305470+	natural antisense	ENSRNOT00000012646	Gripap1	chrX:16305164-16334935-
chr20	6757821	6758320	diffreps_peak_67274	6.41674	499	NR_002155	RT1-CE6	3.08458	3.83056e-07	2.2212e-06	down	RefSeq	951	chr20:6757526-6758476-	intron sense-overlapping	ENSRNOT00000061114	RT1-CE7	chr20:6718907-6779286-
chr12	22194923	22195541	diffreps_peak_26017	7.09489	618	XR_595293	LOC681341	2.15517	8.03735e-08	5.31426e-07	down	RefSeq model	1453	chr12:22194924-22779078+	intronic antisense	ENSRNOT00000064718	AABR06070882.1	chr12:22290069-22294791-
chr5	176685708	176685960	diffreps_peak_94264	9.66918	252	XR_346933	LOC102547290	2.12326	2.142e-10	6.02701e-09	down	RefSeq model	962	chr5:176685440-176686490+	bidirectional	NM_001034922	Atad3a	chr5:176665200-176685381-
chr1	89627941	89628300	diffreps_peak_4348	8.38568	359	XR_342843	LOC102548885	126.4	4.11451e-09	4.2498e-08	down	RefSeq model	2812	chr1:89624905-89629793-	natural antisense	NM_017364	Zfp260	chr1:89619190-89626706+
chr4	188270501	188270780	diffreps_peak_83660	7.74826	279	XR_600762	LOC102548902	91	1.78541e-08	1.40739e-07	down	RefSeq model	9408	chr4:188236622-188272350+	intronic antisense	NM_017206	Slc6a6	chr4:188176238-188245992-
chr1	83284541	83284760	diffreps_peak_3841	11.4208	219	XR_590093	LOC103691054	139.1	3.79477e-12	3.3073e-10	down	RefSeq model	1834	chr1:83263239-83285813+	bidirectional	ENSRNOT00000046678	Pou2f2	chr1:83226783-83263163-
chr1	229475221	229475482	diffreps_peak_11231	10.0995	261	XR_343394	LOC102551606	3.49643	7.95182e-11	2.93335e-09	down	RefSeq model	2444	chr1:229473039-229475482-	exon sense-overlapping	ENSRNOT00000071413	AABR06009569.1	chr1:229473685-229475427-
chr17	29941401	29941900	diffreps_peak_47471	11.0708	499	XR_341547	LOC100910628	3.1109	8.4948e-12	5.79564e-10	down	RefSeq model	2027	chr17:29938316-29942574-	intergenic
chr6	117469743	117470002	diffreps_peak_98793	10.5512	259	XR_354976	Coq6	2.29502	2.81072e-11	1.38184e-09	down	RefSeq model	1591	chr6:117458801-117470002-	exon sense-overlapping	NM_001011983	Coq6	chr6:117458615-117469955-
chr12	40900646	40900880	diffreps_peak_27214	8.51675	234	XR_339536	LOC102546488	177.9	3.04261e-09	3.4766e-08	down	RefSeq model	2915	chr12:40894211-40901477+	intergenic
chr1	82495701	82496160	diffreps_peak_3751	8.2229	459	XR_350158	Kcnn4	270.9	5.9855e-09	5.70432e-08	down	RefSeq model	3555	chr1:82494194-82508500+	exon sense-overlapping	NM_001270702	Kcnn4	chr1:82493757-82508496+
chr2	214981521	214981800	diffreps_peak_64155	9.12981	279	XR_086126	LOC680017	27.7619	7.41633e-10	1.48434e-08	down	RefSeq model	2790	chr2:214981097-214983886+	intronic antisense	NM_001100985	RGD1563667	chr2:214632755-215034567-
chr2	214981521	214981800	diffreps_peak_64155	9.12981	279	XR_086126	LOC680017	27.7619	7.41633e-10	1.48434e-08	down	RefSeq model	2790	chr2:214981097-214983886+	intronic antisense	ENSRNOT00000068767	RGD1563451	chr2:214632742-215085677-
chr12	22194923	22195541	diffreps_peak_26017	7.09489	618	XR_595293	LOC681341	2.15517	8.03735e-08	5.31426e-07	down	RefSeq model	1453	chr12:22194924-22779078+	intronic antisense	ENSRNOT00000071430	AABR06070935.1	chr12:22767285-22854726-
chrX	2362532	2362860	diffreps_peak_118976	7.39565	328	XR_597495	LOC103694468	103.7	4.02113e-08	2.8514e-07	down	RefSeq model	933	chrX:2356939-2363190-	intronic antisense	ENSRNOT00000071634	LOC100911472	chrX:2358750-2359445+
chr8	81370745	81371060	diffreps_peak_111251	6.0853	315	XR_589035	LOC102549203	75	8.21682e-07	4.49133e-06	down	RefSeq model	2440	chr8:81370746-81384405+	intergenic
chr19	40711281	40711800	diffreps_peak_55082	11.0153	519	ENSRNOT00000024755	AABR06098199.1	3.19772	9.65468e-12	6.42722e-10	down	Ensembl	1230	chr19:40711194-40712425-	intron sense-overlapping	ENSRNOT00000025013	Inpp4b	chr19:40508685-40860035-
chr20	29215603	29216060	diffreps_peak_68845	8.4594	457	XR_597403	LOC100910945	6.58155	3.47216e-09	3.74946e-08	down	RefSeq model	1142	chr20:29197550-29216221-	intronic antisense	ENSRNOT00000057939	Tet1	chr20:29201150-29267359+
chr19	40711281	40711800	diffreps_peak_55082	11.0153	519	ENSRNOT00000024755	AABR06098199.1	3.19772	9.65468e-12	6.42722e-10	down	Ensembl	1230	chr19:40711194-40712425-	intron sense-overlapping	ENSRNOT00000024981	Inpp4b	chr19:40508509-40860035-
chr4	305558	305920	diffreps_peak_78601	9.00076	362	XR_345554	LOC102546740	3.8593	9.98258e-10	1.83386e-08	down	RefSeq model	1759	chr4:294473-306340-	intergenic
chr3	8796901	8797140	diffreps_peak_70396	5.17018	239	XR_344806	LOC102550543	13.3425	6.75807e-06	3.13961e-05	down	RefSeq model	2336	chr3:8796108-8801976+	natural antisense	NM_001168549	Camsap1	chr3:8736053-8796109-
chr12	22194923	22195541	diffreps_peak_26017	7.09489	618	XR_595293	LOC681341	2.15517	8.03735e-08	5.31426e-07	down	RefSeq model	1453	chr12:22194924-22779078+	intronic antisense	ENSRNOT00000074057	LOC680910	chr12:22530603-22533727-
chr4	224391973	224392557	diffreps_peak_85251	10.787	584	XR_353597	Leprel2	3.35344	1.63298e-11	9.56176e-10	down	RefSeq model	2222	chr4:224377754-224392557-	exon sense-overlapping	NM_001106620	P3h3	chr4:224377007-224390639-
chr14	94082461	94082853	diffreps_peak_36843	7.55486	392	XR_589484	LOC367381	84.5	2.78705e-08	2.06915e-07	down	RefSeq model	993	chr14:94045805-94395891+	intron sense-overlapping	ENSRNOT00000050464	AABR06080605.1	chr14:94106092-94107553+
chr10	108330521	108330723	diffreps_peak_20704	8.96239	202	XR_594959	Polr2h-ps1	161.7	1.09045e-09	1.93977e-08	down	RefSeq model	770	chr10:108329954-108330723-	intergenic
chr17	51752043	51752567	diffreps_peak_48370	9.85334	524	XR_596817	LOC100362339	2.60168	1.40172e-10	4.43672e-09	down	RefSeq model	536	chr17:51752044-51752567+	exon sense-overlapping	ENSRNOT00000024916	LOC100362339	chr17:51752066-51752579+
chr1	253985921	253986380	diffreps_peak_12237	5.59476	459	XR_590641	LOC103691328	78.2	2.54236e-06	1.27753e-05	down	RefSeq model	10496	chr1:253977046-253987780-	intron sense-overlapping	ENSRNOT00000073656	Glis3	chr1:253709508-254026042-
chr14	3206221	3206540	diffreps_peak_33079	5.46608	319	XR_595660	Glmn	2.00432	3.41913e-06	1.66834e-05	down	RefSeq model	2552	chr14:3205781-3237257+	exon sense-overlapping	NM_001105993	Glmn	chr14:3205285-3249200+
chr9	3421484	3421900	diffreps_peak_113957	5.23335	416	XR_594256	LOC100359586	62.1	5.84323e-06	2.73735e-05	down	RefSeq model	6992	chr9:3414086-3432134-	exon sense-overlapping	NM_001025662	LOC301165	chr9:3416070-3432074-
chr18	55597681	55597940	diffreps_peak_52289	8.99297	259	XR_341951	LOC102555480	119.8	1.01632e-09	1.85643e-08	down	RefSeq model	1468	chr18:55597563-55602654-	intronic antisense	ENSRNOT00000068535	Pdgfrb	chr18:55596758-55637692+
chr2	248486808	248487260	diffreps_peak_65589	8.2178	452	ENSRNOT00000012840	AABR06020479.1	22.1807	6.05626e-09	5.75877e-08	down	Ensembl	1920	chr2:248486521-248488445-	intergenic
chr10	71024919	71025260	diffreps_peak_18151	9.74695	341	XR_338756	LOC100912181	2.03839	1.79081e-10	5.25924e-09	down	RefSeq model	3000	chr10:71024920-71028013+	intron sense-overlapping	ENSRNOT00000076310	Synrg	chr10:70889964-71231288+
chr3	177147281	177147589	diffreps_peak_78185	6.12027	308	XR_591901	LOC102550425	84.6	7.58109e-07	4.16706e-06	down	RefSeq model	1378	chr3:177147093-177149511+	intergenic
chr2	176506021	176506440	diffreps_peak_62701	5.47045	419	XR_591135	LOC304239	62	3.38493e-06	1.65264e-05	down	RefSeq model	6005	chr2:176396097-176508256-	intron sense-overlapping	ENSRNOT00000076409	Rn50_2_1765.1	chr2:176421167-176423256-
chr15	2125081	2125340	diffreps_peak_37747	5.64022	259	XR_594499	LOC103693245	74.9	2.28971e-06	1.158e-05	down	RefSeq model	8043	chr15:2118461-2126487-	intron sense-overlapping	NM_001109441	LOC681383	chr15:1254880-2328752-
chr9	113661321	113661820	diffreps_peak_118647	6.06825	499	XR_589451	LOC103690385	68.5	8.54571e-07	4.63796e-06	down	RefSeq model	5769	chr9:113651107-113671151-	intergenic
chr1	225846661	225846971	diffreps_peak_10838	6.59129	310	ENSRNOT00000022226	AABR06009487.1	84.6	2.56279e-07	1.52889e-06	down	Ensembl	606	chr1:225846366-225846971-	intergenic
chr9	118554041	118554520	diffreps_peak_118822	9.70584	479	XR_349314	LOC102555426	4.31432	1.96862e-10	5.66278e-09	down	RefSeq model	2358	chr9:118546460-118554872-	intronic antisense	NM_022946	Dlgap1	chr9:118045333-118615555+
chr10	73174541	73174780	diffreps_peak_18250	8.31754	239	XR_599877	LOC102554092	45.3976	4.81348e-09	4.80727e-08	down	RefSeq model	3459	chr10:73162046-73176472-	intronic antisense	NM_001173430	Bcas3	chr10:72660671-73177317+
chr10	71024919	71025260	diffreps_peak_18151	9.74695	341	XR_338756	LOC100912181	2.03839	1.79081e-10	5.25924e-09	down	RefSeq model	3000	chr10:71024920-71028013+	intron sense-overlapping	ENSRNOT00000055908	Synrg	chr10:70890012-71271499+
chr3	170977834	170978080	diffreps_peak_77868	12.6544	246	XR_600479	LOC103695188	9.40116	2.21609e-13	5.27971e-11	down	RefSeq model	559	chr3:170977835-170979331-	intronic antisense	NM_001108609	Pard6b	chr3:170968975-170990259+
chr9	95284941	95285178	diffreps_peak_117802	5.13286	237	XR_349203	LOC102554187	58.8	7.36446e-06	3.38803e-05	down	RefSeq model	1121	chr9:95245392-95285178-	intergenic
chr4	226887556	226887800	diffreps_peak_85400	12.8969	244	NR_027366	Rhno1	6.43937	1.2679e-13	3.94141e-11	down	RefSeq	1570	chr4:226885735-226891055-	bidirectional	NM_031633	Foxm1	chr4:226891344-226902365+
chr1	232535441	232535690	diffreps_peak_11358	7.48093	249	ENSRNOT00000072322	AABR06009723.1	97.3	3.30424e-08	2.40715e-07	down	Ensembl	651	chr1:232535029-232535690-	intergenic
chr19	66586026	66586295	diffreps_peak_56691	5.52444	269	XR_597289	LOC102551789	2.62443	2.98926e-06	1.47946e-05	down	RefSeq model	1199	chr19:66583983-66586295-	bidirectional	NM_181388	Spg7	chr19:66586319-66618933+
chr17	60971101	60971320	diffreps_peak_48733	5.33014	219	ENSRNOT00000066719	AABR06092315.1	6.72464	4.67589e-06	2.23004e-05	down	Ensembl	1125	chr17:60970902-60972028-	intergenic
chr1	82495701	82496160	diffreps_peak_3751	8.2229	459	XR_350158	Kcnn4	270.9	5.9855e-09	5.70432e-08	down	RefSeq model	3555	chr1:82494194-82508500+	exon sense-overlapping	NM_001270701	Kcnn4	chr1:82493757-82508496+
chr1	82495701	82496160	diffreps_peak_3751	8.2229	459	XR_350158	Kcnn4	270.9	5.9855e-09	5.70432e-08	down	RefSeq model	3555	chr1:82494194-82508500+	exon sense-overlapping	NM_023021	Kcnn4	chr1:82493757-82508496+
chr14	84834208	84834500	diffreps_peak_36440	6.90665	292	XR_359626	Dusp18	2.46111	1.23979e-07	7.85333e-07	down	RefSeq model	2436	chr14:84834209-84851898+	intronic antisense	NM_153316	Slc35e4	chr14:84847696-84854560-
chr4	154072441	154072740	diffreps_peak_82057	5.5554	299	ENSRNOT00000071843	AABR06031157.1	78.2	2.78354e-06	1.38543e-05	down	Ensembl	3168	chr4:154070446-154073728+	intronic antisense	NM_001100862	Fam13a	chr4:154006120-154102125-
chr12	4739741	4740040	diffreps_peak_24858	9.00326	299	XR_595212	RGD1566084	155.2	9.92531e-10	1.8269e-08	down	RefSeq model	6319	chr12:4732491-4740990+	natural antisense	ENSRNOT00000001367	Evi5l	chr12:4740789-4756602-
chr10	64377901	64378420	diffreps_peak_17728	5.06526	519	ENSRNOT00000036962	Rn50_10_0644.1	2.60459	8.60473e-06	3.92503e-05	down	Ensembl	2133	chr10:64377043-64379175+	intergenic
chr1	83284841	83285080	diffreps_peak_3842	5.13286	239	XR_590093	LOC103691054	58.8	7.36446e-06	3.38803e-05	down	RefSeq model	1834	chr1:83263239-83285813+	bidirectional	ENSRNOT00000046678	Pou2f2	chr1:83226783-83263163-
chr8	103712793	103713051	diffreps_peak_112076	8.02222	258	ENSRNOT00000051782	AABR06056556.1	3.50444	9.50117e-09	8.28684e-08	down	Ensembl	441	chr8:103712610-103713051-	intergenic
chr1	76169361	76169920	diffreps_peak_3293	10.5131	559	XR_342793	LOC100911196	2.49399	3.0685e-11	1.47485e-09	down	RefSeq model	4602	chr1:76169057-76173835+	exon sense-overlapping	ENSRNOT00000031786	Zfp865	chr1:76171248-76172483+
chr8	104013901	104014300	diffreps_peak_112093	5.78224	399	XR_348683	LOC102557166	78	1.65103e-06	8.54557e-06	down	RefSeq model	1615	chr8:104013753-104068804-	intron sense-overlapping	ENSRNOT00000016625	Zbtb38	chr8:104036362-104039973-
chr11	38066701	38066980	diffreps_peak_22191	6.72419	279	XR_358185	LOC102546900	91	1.88718e-07	1.15306e-06	down	RefSeq model	1031	chr11:38066163-38076702+	intronic antisense	ENSRNOT00000002291	Hlcs	chr11:37947328-38086632-
chr1	229607301	229607560	diffreps_peak_11240	13.0592	259	XR_590545	RGD1308106	209.8	8.72497e-14	3.2522e-11	down	RefSeq model	1531	chr1:229595470-229616367-	exon sense-overlapping	NM_001134575	RGD1308106	chr1:229594278-229616177-
chr1	99647584	99647789	diffreps_peak_4904	7.45174	205	XR_590148	Siglec5	2.07085	3.53395e-08	2.55132e-07	down	RefSeq model	2542	chr1:99630691-99647789-	exon sense-overlapping	NM_001106249	Siglec5	chr1:99639156-99647531-
chr20	6757821	6758320	diffreps_peak_67274	6.41674	499	NR_002155	RT1-CE6	3.08458	3.83056e-07	2.2212e-06	down	RefSeq	951	chr20:6757526-6758476-	intron sense-overlapping	NM_001008837	RT1-CE14	chr20:6755416-6872379-
chr12	22194923	22195541	diffreps_peak_26017	7.09489	618	XR_595293	LOC681341	2.15517	8.03735e-08	5.31426e-07	down	RefSeq model	1453	chr12:22194924-22779078+	intronic antisense	ENSRNOT00000075640	RGD1562525	chr12:22612470-22617459-
chr1	83527121	83527640	diffreps_peak_3890	10.2351	519	XR_598762	LOC102549501	3.25586	5.81919e-11	2.33548e-09	down	RefSeq model	5473	chr1:83517213-83562586+	natural antisense	NM_001107491	Cxcl17	chr1:83530854-83542736-
chr10	38904561	38904800	diffreps_peak_16150	8.25204	239	XR_338611	LOC102550895	123.3	5.59703e-09	5.39399e-08	down	RefSeq model	3890	chr10:38904486-38975322-	intergenic
chr19	36704161	36704475	diffreps_peak_54859	9.01847	314	XR_589594	LOC103690763	299.8	9.58362e-10	1.78442e-08	down	RefSeq model	2021	chr19:36702761-36705108+	exon sense-overlapping	NM_012918	Cacna1a	chr19:36502533-36727039+
chr7	267028	267260	diffreps_peak_100749	7.73858	232	XR_593235	LOC103692754	100.5	1.82565e-08	1.43438e-07	down	RefSeq model	1357	chr7:265760-267290-	intergenic
chr16	18633705	18634000	diffreps_peak_43046	5.8274	295	XR_360377	LOC102548312	2.07328	1.48798e-06	7.7528e-06	down	RefSeq model	1266	chr16:18633706-18641061+	bidirectional	NM_012878	Sftpd	chr16:18621441-18633581-
chr16	35750461	35751060	diffreps_peak_43964	8.0683	599	XR_596987	LOC102548526	4.78435	8.54475e-09	7.58099e-08	down	RefSeq model	6674	chr16:35743909-35751069-	bidirectional	NM_022926	Galnt7	chr16:35751116-35876429+
chr14	84834208	84834500	diffreps_peak_36440	6.90665	292	XR_359626	Dusp18	2.46111	1.23979e-07	7.85333e-07	down	RefSeq model	2436	chr14:84834209-84851898+	exon sense-overlapping	NM_001013128	Dusp18	chr14:84834633-84841253+
chr20	6757821	6758320	diffreps_peak_67274	6.41674	499	NR_002155	RT1-CE6	3.08458	3.83056e-07	2.2212e-06	down	RefSeq	951	chr20:6757526-6758476-	exon sense-overlapping	ENSRNOT00000075244	AABR06099874.1	chr20:6755278-6758464-
chr2	237580681	237580980	diffreps_peak_65202	6.31951	299	XR_362648	LOC102555636	84.6	4.79172e-07	2.72404e-06	down	RefSeq model	1117	chr2:237578384-237581535-	exon sense-overlapping	NM_001107719	Sass6	chr2:237565447-237588679-
chr4	21689459	21689720	diffreps_peak_79441	10.9887	261	XR_600590	LOC102555663	2.84977	1.02646e-11	6.72428e-10	down	RefSeq model	1620	chr4:21689429-21691332+	bidirectional	ENSRNOT00000007723	RGD1563349	chr4:21496030-21689226-
chr9	93268957	93269720	diffreps_peak_117667	8.29577	763	XR_349192	LOC102548888	19.4792	5.06098e-09	5.00466e-08	down	RefSeq model	1674	chr9:93267953-93269832-	intergenic
chr1	206475421	206476062	diffreps_peak_9604	8.77503	641	XR_343279	LOC102555841	13.1642	1.67867e-09	2.54272e-08	down	RefSeq model	1112	chr1:206471121-206476062-	intronic antisense	NM_001077675	Trim72	chr1:206472896-206480756+
chr1	209849641	209849889	diffreps_peak_9820	10.6295	248	XR_590510	LOC102555739	2.63885	2.34672e-11	1.21818e-09	down	RefSeq model	391	chr1:209849642-209851404+	intergenic
chr14	3206221	3206540	diffreps_peak_33079	5.46608	319	XR_595660	Glmn	2.00432	3.41913e-06	1.66834e-05	down	RefSeq model	2552	chr14:3205781-3237257+	exon sense-overlapping	ENSRNOT00000061583	Glmn	chr14:3205772-3249112+
chr10	47557301	47557634	diffreps_peak_16648	8.14643	333	XR_594732	LOC100911746	2.58528	7.13783e-09	6.53614e-08	down	RefSeq model	5268	chr10:47556807-47569772+	natural antisense	NM_001305628	Epn2	chr10:47567990-47646897-
chr7	139446401	139446820	diffreps_peak_107225	9.16561	419	XR_348244	LOC102548155	2.17445	6.8295e-10	1.39277e-08	down	RefSeq model	1783	chr7:139446106-139450407+	bidirectional	NM_021690	Rapgef3	chr7:139423979-139445473-
chr14	95783441	95783993	diffreps_peak_36924	5.54987	552	XR_595983	LOC102554771	2.52417	2.81921e-06	1.40215e-05	down	RefSeq model	842	chr14:95783152-95783993-	intergenic
chr9	93198181	93198500	diffreps_peak_117658	8.29644	319	XR_589300	LOC102548729	41.5714	5.05309e-09	4.99938e-08	down	RefSeq model	5324	chr9:93195319-93203304-	intergenic
chr3	35193911	35194194	diffreps_peak_71929	9.60388	283	XR_591486	LOC103691779	3.89808	2.48956e-10	6.71379e-09	down	RefSeq model	459	chr3:35193912-35196119+	intergenic
chr6	135739746	135740080	diffreps_peak_99602	7.7876	334	XR_593170	LOC102548189	16.7975	1.6308e-08	1.29951e-07	down	RefSeq model	7130	chr6:135739747-135748563+	intronic antisense	NM_001191985	Itpk1	chr6:135660943-135790645-
chr10	47557301	47557634	diffreps_peak_16648	8.14643	333	XR_594732	LOC100911746	2.58528	7.13783e-09	6.53614e-08	down	RefSeq model	5268	chr10:47556807-47569772+	exon sense-overlapping	NM_001105786	B9d1	chr10:47557513-47565110+
chr1	83284841	83285080	diffreps_peak_3842	5.13286	239	XR_590093	LOC103691054	58.8	7.36446e-06	3.38803e-05	down	RefSeq model	1834	chr1:83263239-83285813+	bidirectional	ENSRNOT00000027649	Pou2f2	chr1:83226783-83263163-
chr8	36718201	36718560	diffreps_peak_108957	8.4151	359	XR_356173	LOC102548010	120	3.84505e-09	4.02792e-08	down	RefSeq model	2050	chr8:36717420-36722539+	intron sense-overlapping	ENSRNOT00000065358	Cdon	chr8:36673132-36725976+
chr9	9495621	9495960	diffreps_peak_114204	9.34141	339	XR_589183	Safb2	142.3	4.55606e-10	1.05667e-08	down	RefSeq model	7842	chr9:9468532-9498447+	exon sense-overlapping	ENSRNOT00000072662	Safb2	chr9:9476267-9484193+
chr10	47557301	47557634	diffreps_peak_16648	8.14643	333	XR_594732	LOC100911746	2.58528	7.13783e-09	6.53614e-08	down	RefSeq model	5268	chr10:47556807-47569772+	natural antisense	ENSRNOT00000003493	Epn2	chr10:47567991-47646897-
chr6	6278101	6278474	diffreps_peak_94586	9.17446	373	XR_592846	LOC103692542	2.73516	6.69168e-10	1.37138e-08	down	RefSeq model	1143	chr6:6277774-6281415+	intergenic
chr12	22194923	22195541	diffreps_peak_26017	7.09489	618	XR_595293	LOC681341	2.15517	8.03735e-08	5.31426e-07	down	RefSeq model	1453	chr12:22194924-22779078+	intronic antisense	ENSRNOT00000065873	LOC685181	chr12:22324668-22329937-
chr10	95686781	95687000	diffreps_peak_19747	6.35916	219	XR_338890	LOC102549802	71.7	4.37357e-07	2.50176e-06	down	RefSeq model	3816	chr10:95664027-95687663+	intronic antisense	NM_019255	Cacng1	chr10:95655624-95668315-
chr19	65152485	65153217	diffreps_peak_56540	10.877	732	XR_361893	RGD1565689	6.20055	1.32746e-11	8.10755e-10	down	RefSeq model	5155	chr19:65152083-65157481-	intergenic
chr4	21689459	21689720	diffreps_peak_79441	10.9887	261	XR_600590	LOC102555663	2.84977	1.02646e-11	6.72428e-10	down	RefSeq model	1620	chr4:21689429-21691332+	bidirectional	NM_001109345	RGD1563349	chr4:21496030-21689391-
chr3	2784881	2785340	diffreps_peak_70360	7.26289	459	XR_591432	RGD1560470	81.3	5.45894e-08	3.75764e-07	down	RefSeq model	7609	chr3:2780528-2788128-	exon sense-overlapping	ENSRNOT00000040995	RGD1560470	chr3:2782063-2784987-
chr9	118554041	118554520	diffreps_peak_118822	9.70584	479	XR_349314	LOC102555426	4.31432	1.96862e-10	5.66278e-09	down	RefSeq model	2358	chr9:118546460-118554872-	intronic antisense	NM_001304287	Dlgap1	chr9:118298085-118615555+
chr17	12779040	12779440	diffreps_peak_46600	9.35695	400	XR_598029	LOC102551420	3.44118	4.39588e-10	1.02724e-08	down	RefSeq model	1787	chr17:12773079-12784411+	intergenic
chr12	4739741	4740040	diffreps_peak_24858	9.00326	299	XR_595212	RGD1566084	155.2	9.92531e-10	1.8269e-08	down	RefSeq model	6319	chr12:4732491-4740990+	exon sense-overlapping	ENSRNOT00000043197	RGD1566084	chr12:4732781-4738127+
chr20	6652443	6652777	diffreps_peak_67259	7.61678	334	XR_362016	LOC102553878	3.648	2.41666e-08	1.83128e-07	down	RefSeq model	714	chr20:6647911-6652777-	natural antisense	NM_001134991	Zbtb12	chr20:6652087-6654932+
chr1	99011265	99011480	diffreps_peak_4875	7.16978	215	ENSRNOT00000019353	AABR06004700.1	5.58894	6.76418e-08	4.54741e-07	down	Ensembl	1230	chr1:99010778-99012014+	intergenic
chr1	206245861	206246240	diffreps_peak_9581	6.88163	379	XR_590494	Setd1b	2.61969	1.31333e-07	8.26971e-07	down	RefSeq model	7745	chr1:206244869-206270418+	exon sense-overlapping	ENSRNOT00000025773	SETD1B	chr1:206257268-206270414+
chr1	253986521	253986980	diffreps_peak_12238	6.95745	459	XR_590641	LOC103691328	78.1	1.10295e-07	7.05963e-07	down	RefSeq model	10496	chr1:253977046-253987780-	intron sense-overlapping	ENSRNOT00000019816	Glis3	chr1:253622233-254026042-
